# Supplementary material for: The miRNAome of durum wheat: isolation and characterisation of conserved and novel microRNAs and their target genes
Source: BMC Genomics. 2016 Jul 22;17:505. doi: 10.1186/s12864-016-2838-4 (PMC4957382; doi:10.1186/s12864-016-2838-4)
Supplement: Additional file 1: Table S1. — List of primers used for Q-RT-PCR assay for durum wheat miRNAs and their putative target genes. (XLSX 14 kb) [file 12864_2016_2838_MOESM1_ESM.xlsx]

## Sheet: Sheet1
Table Suppl. 1 List of primers used for Q-RT-PCR
miRNA name	Primer name	Primer sequence		Target gene name	Primer name	Primer sequence
ttu-miR159b	Forward	CGCGCTTTGGATTGAAGGGA		Cytochrome P450 like_TBP	CytP450_Fw	CCGACCCACGGAATAAGTAA
	Stem-loop primer	GTTGGCTCTGGTGCAGGGTCCGAGGTATTCGCACCAGAGCCAACCAGAGC			CytP450_Rv	AATCAGCGGGGAAAGAAGAC
ttu-miR156n	Forward	GCGGCGGTTGACAGAAGAGAGT		Early proembryo mRNA	EP-Fw	CTTCCGACCCACGGAATAAG
	Stem-loop primer	GTTGGCTCTGGTGCAGGGTCCGAGGTATTCGCACCAGAGCCAACGTGCTC			EP-Rv	AATCAGCGGGGAAAGAAGAC
ttu-miR164d	Forward	CGAGATGGAGAAGCAGGGC		Photosystem II P680 chlorophyll A apoprotein	Ph.IIP680-Fw	GAGGGCTCCCCCCTTATC
	Stem-loop primer	GTTGGCTCTGGTGCAGGGTCCGAGGTATTCGCACCAGAGCCAACTGCACG			Ph.IIP680-Rv	TCCCACTGTCCCCTGTCTAC
ttu-miR160	Forward	CAATGTGCCTGGCTCCCTGT		TIRA1 TIR1-like auxin receptor	TIRA1_Fw	CCCTTTGGATGTCATCATGC
	Stem-loop primer	GTTGGCTCTGGTGCAGGGTCCGAGGTATTCGCACCAGAGCCAACTGGCAT			TIRA1_Rv	TCCATGGTTCTCATCCATTTC
ttu-miR171a	Forward	CGCGATGAGCCGAACCAATA		Cell division control protein (CDC)	CDC_Fw	CAGCTGCTGACTGAGATGGA
	Stem-loop primer	GTTGGCTCTGGTGCAGGGTCCGAGGTATTCGCACCAGAGCCAACGAGTGA			CDC_Rv	ATGTCTGGCCTGTTGGTAGC
ttu-miR444d	Forward	GCGCGTGTTGTCTCAAGCTT		Transcription factor Myb3	Myb3_Fw	CACCATTTGGGGGTACACTT
	Stem-loop primer	GTTGGCTCTGGTGCAGGGTCCGAGGTATTCGCACCAGAGCCAACGGCAGC			Myb3_Rv	TCACTGACGGAGTTGCTGTC
ttu-miR167h	Forward	TCGCGTGAAGCTGCCAGCAT		Squamosa promoter-binding like protein 2	SPB_Fw	CGGACCACAACTGTGCTCTC
	Stem-loop primer	GTTGGCTCTGGTGCAGGGTCCGAGGTATTCGCACCAGAGCCAACTCAGAT			SPB_Rv	CACCGCCGTACTGTATCGT
ttu-miR319f	Forward	CGCGATTGGACTGAAGGGTG		MIKC-type MADS-box transcription factor WM30	MMB_Fw	GCAGCAAGCTTGAGACAACA
	Stem-loop primer	GTTGGCTCTGGTGCAGGGTCCGAGGTATTCGCACCAGAGCCAACAGGGAG			MMB_Rv	GCAGTTCCTTGACACCCATT
ttu-miR166k	Forward	GTCAGATCGGACCAGGCTTCA		Teosinte glume architecture 1	TGA_Fw	CAGCAGCAGCAACAAGATGT
	Stem-loop primer	GTTGGCTCTGGTGCAGGGTCCGAGGTATTCGCACCAGAGCCAACGGGGAA			TGA_Rv	GGATGTGCTCGCTTGGAC
ttu-miR169c	Forward	GTCCGGGGCAGTCACCTTG		Flowering promoting factor-like 1	FPF_Fw	CATATGCGCGCCTAAACTTC
	Stem-loop primer	GTTGGCTCTGGTGCAGGGTCCGAGGTATTCGCACCAGAGCCAACGCTAGC			FPF_Rv	TCAACACACACCGCGTTTAT
ttu-miR165b	Forward	GTTCGTCGGACCAGGCTTCA		Protein AUXIN SIGNALING F-BOX 2	ASFB_Fw	CGGGAATGATGCATGTTATG
	Stem-loop primer	GTTGGCTCTGGTGCAGGGTCCGAGGTATTCGCACCAGAGCCAACGGGGGA			ASFB_Rv	GCACCCCTTTTCTGTGACAT
ttu-miR393a	Forward	CATGGTCCAAAGGGATCGCA
	Stem-loop primer	GTTGGCTCTGGTGCAGGGTCCGAGGTATTCGCACCAGAGCCAACGATCAA
ttu-miR390	Forward	CTCCGGAAGCTCAGGAGGGAT
	Stem-loop primer	GTTGGCTCTGGTGCAGGGTCCGAGGTATTCGCACCAGAGCCAACGGCGCT
ttu-miR396e	Forward	GCGCATCCACAGGCTTTCTT
	Stem-loop primer	GTTGGCTCTGGTGCAGGGTCCGAGGTATTCGCACCAGAGCCAACCAGTTC
ttu-miR399b	Forward	CTGCGGTGCCAAAGGAGAGTT
	Stem-loop primer	GTTGGCTCTGGTGCAGGGTCCGAGGTATTCGCACCAGAGCCAACCAGGGC
ttu-miR1130	Forward	CGGGCGCTCTTATATTATGGGA
	Stem-loop primer	GTTGGCTCTGGTGCAGGGTCCGAGGTATTCGCACCAGAGCCAACCCTCCG
ttu-novel-38	for_D_new18953	GTCGCCTGAGCCTAAGCCTG
	Stem-loop primer	GTTGGCTCTGGTGCAGGGTCCGAGGTATTCGCACCAGAGCCAACTGGGCT
ttu-novel-53	for_D_new5882	AGCGGACCGGCCGAC
	Stem-loop primer	GTTGGCTCTGGTGCAGGGTCCGAGGTATTCGCACCAGAGCCAACGGCCGG
ttu-novel-52	for_D_new8885	CTTCGCAGCAGCAGAGCAG
	Stem-loop primer	GTTGGCTCTGGTGCAGGGTCCGAGGTATTCGCACCAGAGCCAACGGCCCG
ttu-novel-48	for_D_new10788	CGGCGGGAAATGACTTGAGAG
	Stem-loop primer	GTTGGCTCTGGTGCAGGGTCCGAGGTATTCGCACCAGAGCCAACCTACAC
ttu-novel-42	for_D_new24802	CCGGCGGTACTTTTAACGTTAT
	Stem-loop primer	GTTGGCTCTGGTGCAGGGTCCGAGGTATTCGCACCAGAGCCAACAGTAAA
Universal	Reverse primer	GTGCAGGGTCCGAGGT
