# Supplementary material for: The miRNAome of durum wheat: isolation and characterisation of conserved and novel microRNAs and their target genes
Source: BMC Genomics. 2016 Jul 22;17:505. doi: 10.1186/s12864-016-2838-4 (PMC4957382; doi:10.1186/s12864-016-2838-4)
Supplement: Additional file 3: Table S2. — Conserved miRNAs identified in durum wheat Ciccio and Svevo cultivars by Illumina sequencing. MiRNAs were annotated according to miRBase release 21. (XLSX 16 kb) [file 12864_2016_2838_MOESM3_ESM.xlsx]

## Sheet: Foglio1
Table Suppl. 2. List of the conserved miRNAs identified from Ciccio and Svevo durum wheat cultivars
MiFam*	miRBase homologs	Sequence	ttu-miRNAs
MIR818	tae-miR1130b-3p	UCUUAUAUUAUGGGACGGAGG	ttu-miR1130
N/A	osa-miR1432-5p	AUCAGGAGAGAUGACACCGAC	ttu-miR1432a
MIR1432	sbi-miR1432	CUCAGGAGAGAUGACACCGAC	ttu-miR1432b
MIR1432	ata-miR1432-5p	UCAGGAGAGAUGACACCGACG	ttu-miR1432c
MIR1432	ata-miR1432-3p	UUGGUGUCACCUCGCCUGAAC	ttu-miR1432d
MIR156	ama-miR156	CUGACAGAAGAGAGUGAGCAC	ttu-miR156a
MIR156	ata-miR156a-3p	GCUCACCCUCUCUCUGUCAGC	ttu-miR156b
MIR156	ata-miR156d-3p	GCUCACUCCUCUUUCUGUCAGC	ttu-miR156c
MIR156	ata-miR156c-3p	GCUCACUGCUCUAUCUGUCACC	ttu-miR156d
MIR156	bdi-miR156f-3p	GCUCACUGCUCUAUCUGUCAGC	ttu-miR156e
MIR156	bdi-miR156h-3p	GCUCACUGCUCUUCCUGUCAUC	ttu-miR156f
MIR156	bdi-miR156e-3p	GCUCACUUCUCUCUCUGUCAGC	ttu-miR156g
MIR156	ahy-miR156a	UGACAGAAGAGAGAGAGCAC	ttu-miR156h
MIR156	cme-miR156g	UGACAGAAGAGAGGGAGCAC	ttu-miR156i
MIR156	aly-miR156a-5p	UGACAGAAGAGAGUGAGCAC	ttu-miR156j
MIR156	bna-miR156a	UGACAGAAGAGAGUGAGCACA	ttu-miR156k
MIR156	gma-miR156q	UGACAGAAGAGAGUGAGCACU	ttu-miR156l
MIR156	ahy-miR156c	UUGACAGAAGAGAGAGAGCAC	ttu-miR156m
MIR156	gma-miR156k	UUGACAGAAGAGAGUGAGCAC	ttu-miR156n
MIR159	bdi-miR159a-5p	AGCUCCCUUCGAUCCAAUC	ttu-miR159a
N/A	bdi-miR159b-5p.3	AGCUGCUUGUUCAUGGUUCCC	ttu-miR159b
MIR159	bdi-miR159a-3p	CUUGGAUUGAAGGGAGCUCU	ttu-miR159c
MIR159	zma-miR159c-5p	GAGCUCCCUUCGAUCCAAUCC	ttu-miR159d
N/A	bdi-miR159b-5p.1	GAGCUCCUAUCAUUCCAAUGA	ttu-miR159e
N/A	bdi-miR159b-3p.3	UUUGCAUGACCGAGGAGCCGC	ttu-miR159f
MIR159	ahy-miR159	UUUGGAUUGAAGGGAGCUCUA	ttu-miR159g
MIR159	lus-miR159b	UUUGGAUUGAAGGGAGCUCUC	ttu-miR159h
N/A	bdi-miR159b-3p.1	UUUGGAUUGAAGGGAGCUCUG	ttu-miR159i
MIR159	aly-miR159b-3p	UUUGGAUUGAAGGGAGCUCUU	ttu-miR159j
MIR160	ata-miR160c-3p	GCGUGCAAGGAGCCAAGCAUG	ttu-miR160b
MIR160	aly-miR160a-5p	UGCCUGGCUCCCUGUAUGCCA	ttu-miR160
MIR164	ata-miR164a-3p	CACGUGCGCUCCUUCUCCAGC	ttu-miR164a
MIR164	ata-miR164c-3p	CACGUGUUCUUCUCCUCCAUC	ttu-miR164b
MIR164	ata-miR164b-3p	CAUGUGCCUUUCUUCUCCACC	ttu-miR164c
MIR164	aly-miR164a-5p	UGGAGAAGCAGGGCACGUGCA	ttu-miR164d
MIR164	ata-miR164a-5p	UGGAGAAGCAGGGCACGUGCU	ttu-miR164e
MIR166	aly-miR165a-3p	UCGGACCAGGCUUCAUCCCC	ttu-miR165a
MIR166	ath-miR165a-3p	UCGGACCAGGCUUCAUCCCCC	ttu-miR165b
MIR166	gma-miR166m	CGGACCAGGCUUCAUUCCCC	ttu-miR166a
MIR166	bdi-miR166e-3p	CUCGGACCAGGCUUCAUUCCC	ttu-miR166b
MIR166	ata-miR166d-5p	GGAAUGUUGUCUGGCUCGGGG	ttu-miR166c
MIR166	ata-miR166a-5p	GGAAUGUUGUCUGGUUCAAGG	ttu-miR166d
MIR166	ata-miR166e-5p	GGAAUGUUGUCUGGUUGGAGA	ttu-miR166e
MIR166	cpa-miR166e	GGACCAGGCUUCAUUCCCC	ttu-miR166f
MIR166	ppt-miR166j	UCCGGACCAGGCUUCAUUCCC	ttu-miR166g
MIR166	osa-miR166e-3p	UCGAACCAGGCUUCAUUCCCC	ttu-miR166h
MIR166	hbr-miR166a	UCGGACCAGGCUUCAUUCC	ttu-miR166i
MIR166	cme-miR166g	UCGGACCAGGCUUCAUUCCC	ttu-miR166j
MIR166	aly-miR166a-3p	UCGGACCAGGCUUCAUUCCCC	ttu-miR166k
MIR166	csi-miR166a	UCGGACCAGGCUUCAUUCCCCC	ttu-miR166l
MIR166	cpa-miR166d	UCGGACCAGGCUUCAUUCCCG	ttu-miR166m
MIR166	csi-miR166d	UCGGACCAGGCUUCAUUCCCU	ttu-miR166n
MIR166	aqc-miR166c	UCGGACCAGGCUUCAUUCCU	ttu-miR166o
MIR166	aqc-miR166a	UCGGACCAGGCUUCAUUCCUC	ttu-miR166p
MIR166	ata-miR166c-3p	UCGGACCAGGCUUCAUUCCUU	ttu-miR166q
MIR166	cme-miR166i	UCGGACCAGGCUUCAUUCUC	ttu-miR166r
MIR166	atr-miR166b	UCUCGGACCAGGCUUCAUUCC	ttu-miR166s
MIR166	mes-miR166i	UUGGACCAGGCUUCAUUCCCC	ttu-miR166t
MIR167_1	ata-miR167b-3p	AGGUCAUGCUGGAGUUUCAUC	ttu-miR167a
MIR167_1	ata-miR167d-3p	AGGUCAUGUGGCAGCUUCAUU	ttu-miR167b
MIR167_1	ata-miR167c-3p	GAUCAUGACUGACAGCCUCAUU	ttu-miR167c
MIR167_1	bna-miR167d	UGAAGCUGCCAGCAUGAUCU	ttu-miR167d
MIR167_1	aly-miR167a-5p	UGAAGCUGCCAGCAUGAUCUA	ttu-miR167e
MIR167_1	lus-miR167a	UGAAGCUGCCAGCAUGAUCUC	ttu-miR167f
MIR167_1	atr-miR167	UGAAGCUGCCAGCAUGAUCUG	ttu-miR167g
MIR167_1	ata-miR167b-5p	UGAAGCUGCCAGCAUGAUCUGA	ttu-miR167h
MIR167_1	ata-miR167f-5p	UGAAGCUGCCAGCAUGAUCUGC	ttu-miR167i
MIR167_1	aly-miR167d-5p	UGAAGCUGCCAGCAUGAUCUGG	ttu-miR167j
MIR168	zma-miR168a-3p	CCCGCCUUGCACCAAGUGAA	ttu-miR168a
MIR168	ata-miR168-3p	CCCGCCUUGCACCAAGUGAAU	ttu-miR168b
MIR168	ata-miR168-5p	UCGCUUGGUGCAGAUCGGGAC	ttu-miR168c
MIR169_2	aly-miR169a-5p	CAGCCAAGGAUGACUUGCCGA	ttu-miR169a
MIR169_2	ata-miR169f-3p	GGCAAGUCCGUCCUUGGCUACA	ttu-miR169b
MIR169_1	bdi-miR169h-3p	GGCAGUCACCUUGGCUAGC	ttu-miR169c
MIR169_1	ata-miR169c-3p	GGCGGUCACCUUGGCUAGC	ttu-miR169d
MIR169_1	atr-miR169a	UAGCCAAGGAUGACUUGCCU	ttu-miR169e
MIR169_1	osa-miR169r-5p	UAGCCAAGGAUGAUUUGCCUG	ttu-miR169f
MIR169_1	ata-miR169a-3p	UGGGCAAGUCACCCUGGCUACC	ttu-miR169g
MIR171_2	ata-miR171a-3p	UGAGCCGAACCAAUAUCACUC	ttu-miR171a
MIR171_1	aly-miR171a-3p	UGAUUGAGCCGCGCCAAUAUC	ttu-miR171b
MIR171_1	aqc-miR171a	UGAUUGAGCCGUGCCAAUAUC	ttu-miR171c
MIR171_1	ata-miR171d-5p	UGUUGGCUCGACUCACUCAGA	ttu-miR171d
MIR171_1	aly-miR171b-3p	UUGAGCCGUGCCAAUAUCACG	ttu-miR171e
N/A	tae-miR1847-5p	ACCUGCAGUUGGGCCAAUGAC	ttu-miR1847
MIR159	zma-miR319b-5p	AGAGCGUCCUUCAGUCCACUC	ttu-miR319a
MIR159	ppt-miR319c	CUUGGACUGAAGGGAGCUCCC	ttu-miR319b
MIR159	atr-miR319a	UUGGACUGAAGGGAGCUCCC	ttu-miR319c
MIR159	aau-miR319	UUGGACUGAAGGGAGCUCCCU	ttu-miR319d
N/A	osa-miR319a-3p.2-3p	UUGGACUGAAGGGUGCUCCC	ttu-miR319e
MIR159	bdi-miR319b-3p	UUGGACUGAAGGGUGCUCCCU	ttu-miR319f
MIR390	aly-miR390a-5p	AAGCUCAGGAGGGAUAGCGCC	ttu-miR390
MIR393	bdi-miR393a	UCCAAAGGGAUCGCAUUGAUC	ttu-miR393a
MIR393	ata-miR393-5p	UUCCAAAGGGAUCGCAUUGAU	ttu-miR393b
MIR393	gma-miR393h	UUCCAAAGGGAUCGCAUUGAUC	ttu-miR393c
MIR394	ahy-miR394	UUGGCAUUCUGUCCACCUCC	ttu-miR394
MIR396	ata-miR396c-3p	GGUCAAGAAAGCUGUGGGAAG	ttu-miR396a
MIR396	osa-miR396a-3p	GUUCAAUAAAGCUGUGGGAA	ttu-miR396b
MIR396	ata-miR396e-3p	GUUCAAUAAAGCUGUGGGAAA	ttu-miR396c
MIR396_2	osa-miR396d	UCCACAGGCUUUCUUGAACGG	ttu-miR396d
MIR396	ata-miR396a-5p	UCCACAGGCUUUCUUGAACUG	ttu-miR396e
MIR396	vvi-miR396b	UUCCACAGCUUUCUUGAACU	ttu-miR396f
MIR396	aau-miR396	UUCCACAGCUUUCUUGAACUG	ttu-miR396g
MIR396	gma-miR396e	UUCCACAGCUUUCUUGAACUGU	ttu-miR396h
MIR396	aly-miR396b-5p	UUCCACAGCUUUCUUGAACUU	ttu-miR396i
MIR397	tae-miR397-5p	UCACCGGCGCUGCACACAAUG	ttu-miR397
MIR398	ata-miR398f-3p	UGUGUUCUCAGGUCGCCCCCG	ttu-miR398a
MIR398	stu-miR398b-3p	UUGUGUUCUCAGGUCACCCCU	ttu-miR398b
MIR399	ata-miR399a-3p	UGCCAAAGGAGAAUUGCCCUG	ttu-miR399a
MIR399	aly-miR399b-3p	UGCCAAAGGAGAGUUGCCCUG	ttu-miR399b
MIR408	gma-miR408d	UGCACUGCCUCUUCCCUGGC	ttu-miR408
N/A	osa-miR414	UCAUCCUCAUCAUCAUCGUCC	ttu-miR414
MIR444	bdi-miR444b	UGCAGUUGCUGCCUCAAGCUU	ttu-miR444a
MIR444	hvu-miR444b	UGCAGUUGCUGUCUCAAGCUU	ttu-miR444b
MIR444	bdi-miR444c	UGCAGUUGUUGUCUCAAGCUU	ttu-miR444c
N/A	osa-miR444b.1	UGUUGUCUCAAGCUUGCUGCC	ttu-miR444d
MIR5048	hvu-miR5048a	UAUUUGCAGGUUUUAGGUCUAA	ttu-miR5048a
N/A	tae-miR5048-5p	UUUGCAGGUUUUAGGUCUAAGU	ttu-miR5048b
MIR5067	hvu-miR5049f	AAUUAAUAUGGAUCGGAGGGA	ttu-miR5049
MIR5062	ata-miR5062b-5p	GCGGAUUUUUCACCAAGAUUCAAG	ttu-miR5062a
MIR5062	tae-miR5062-5p	UGAACCUUAGGGAACAGCCGCAU	ttu-miR5062b
MIR5084	ata-miR5084-3p	ACCAUACGGUACUGCAGAGGAUC	ttu-miR5084
N/A	rgl-miR5139	AAACCUGGCUCUGAUACCA	ttu-miR5139
MIR166	ata-miR5168-5p	GGGUUGUUGUCUGGUUCAAGG	ttu-miR5168a
MIR166	ata-miR5168-3p	UCGGACCAGGCUUCAAUCCCU	ttu-miR5168b
MIR5067	tae-miR5175-5p	UUCCAAAUUACUCGUCGUGGU	ttu-miR5175
MIR5002	ata-miR5200-3p	UGUAGAUACUCCCUAAGGCUU	ttu-miR5200
N/A	tae-miR5384-3p	UGAGCGCGCCGCCGUCGAAUG	ttu-miR5384
N/A	hbr-miR6173	AGCCGUAAACGAUGGAUACU	ttu-miR6173
MIR6201	ata-miR6201-5p	UGACCCUGAGGCACUCAUACCG	ttu-miR6201
MIR7757	tae-miR7757-5p	AUAAAACCUUCAGCUAUCCAUC	ttu-miR7757
N/A	cpa-miR8155	UAACCUGGCUCUGAUACCA	ttu-miR8155
MIR827	bdi-miR827-3p	UUAGAUGACCAUCAGCAAACA	ttu-miR827a
MIR827	bdi-miR827-5p	UUUUGUUGGUUGUCAUCUAACC	ttu-miR827b
N/A	tae-miR9652-5p	CCUGUUUGUCAUUAAGUUUCUU	ttu-miR9652
N/A	tae-miR9653b	UGGCCAAGGUCUCUUGAGGCU	ttu-miR9653
MIR9654	tae-miR9654b-3p	UUCCGAAAGGCUUGAAGCGAAU	ttu-miR9654
N/A	tae-miR9655-3p	CAAGGGAAGGAAGUAGCCAAC	ttu-miR9655
N/A	tae-miR9658-3p	AUCGUUCUGGGUGAAUAGGCC	ttu-miR9658
N/A	tae-miR9659-3p	UCCAAUGGUUGUUCACGGCAUC	ttu-miR9659
N/A	tae-miR9660-5p	UUGCGAGCAACGGAUGAAUC	ttu-miR9660
MIR9662	tae-miR9662b-3p	UGAACAUCCCAGAGCCACCGG	ttu-miR9662a
MIR9662	tae-miR9662a-3p	UUGAACAUCCCAGAGCCACCG	ttu-miR9662b
N/A	tae-miR9664-3p	UUGCAGUCCUCGAUGUCGUAG	ttu-miR9664
MIR96666	tae-miR9666a-3p	CGGUAGGGCUGUAUGAUGGCGA	ttu-miR9666a
MIR96666	tae-miR9666b-3p	CGGUUGGGCUGUAUGAUGGCGA	ttu-miR9666b
MIR96666	tae-miR9666b-5p	GCCAUCAUACGUCCAACCGUG	ttu-miR9666c
N/A	tae-miR9670-3p	AGGUGGAAUACUUGAAGAAGA	ttu-miR9670
MIR9672	tae-miR9672a-3p	CCACGACUGUCAUUAAGCAUC	ttu-miR9672a
MIR9672	ata-miR9672-5p	CUUAAUGACAGUCGUGGUGUC	ttu-miR9672b
MIR9672	ata-miR9672-3p	UACCACGACUGUCAUUAAGCA	ttu-miR9672c
N/A	tae-miR9673-5p	UAAGAAGCAAAUAGCACAUG	ttu-miR9673
MIR9674	ata-miR9674a-5p	AUAGCAUCAUCCAUCCUACCC	ttu-miR9674a
N/A	ata-miR9674c-3p	GGUGCUAUGGAUAAAUUCAAC	ttu-miR9674b
MIR9674	ata-miR9674b-3p	UGAAUUUGUCCAUAGCAUCAG	ttu-miR9674c
N/A	tae-miR9675-3p	UUUAUGAUCACUCUCGUUUUG	ttu-miR9675
N/A	tae-miR9678-3p	UCUGGCGAGGGACAUACACUGU	ttu-miR9678
MIR9772	ata-miR9772a-3p	AGGGGGCAAUCUCACCUCAAC	ttu-miR9772a
MIR9772	ata-miR9772a-5p	UGAGAUGAGAUUACCCCAUAC	ttu-miR9772b
N/A	tae-miR9773	UUUGUUUUUAUGUUAUUUUGUGAA	ttu-miR9773
N/A	tae-miR9774	CAAGAUAUUGGGUAUUUCUGUC	ttu-miR9774
MIR9776	tae-miR9776	UUGGACGAGGAUGUGCAACUG	ttu-miR9776
N/A	tae-miR9778	UGCAUCAUCUCGAACUCGUCG	ttu-miR9778
N/A	tae-miR9779	CUUAUGCAACGUCUGAGGAU	ttu-miR9779
N/A	tae-miR9781	UUUUGUCACAUAUAAUACAUA	ttu-miR9781
N/A	tae-miR9782	GUAUUAGGUUGGUCAAAUUGACGA	ttu-miR9782
MIR9863	ata-miR9863a-3p	UGAGAAGGUAGAUCAUAAUAGC	ttu-miR9863a
MIR9863	ata-miR9863a-5p	UGUUAUGAUCUGCUUCUCAUC	ttu-miR9863b
* N/A: not available
