# Supplementary material for: The miRNAome of durum wheat: isolation and characterisation of conserved and novel microRNAs and their target genes
Source: BMC Genomics. 2016 Jul 22;17:505. doi: 10.1186/s12864-016-2838-4 (PMC4957382; doi:10.1186/s12864-016-2838-4)
Supplement: Additional file 4: Table S3. — Novel miRNAs from durum wheat identified in durum wheat Ciccio and Svevo cultivars by Illumina sequencing. MiRNAs were predicted in silico using similarity search and secondary structure analyses of putative pre-miRNAs sequences. (XLSX 51 kb) [file 12864_2016_2838_MOESM4_ESM.xlsx]

## Sheet: Foglio1
Novel miRNAs from durum wheat identified in durum wheat Ciccio and Svevo cultivars by Illumina sequencing. MiRNAs were predicted in silico using similarity search and secondary structure analyses of putative pre-miRNAs sequences
Mature name	Length	Mature sequence	Mismatch	pre-miRNA acc.*	pre-miRNA sequence	Start	End	Arm location	pre-miRNA length	GC%	MFEI
ttu-novel-1	24	AAACGCTTTTATATTATGAGACAG	2	BE427704	TTATCACAGCTACTCCCTCCGTCCCATAATATAAGAACGTTTTTGACACTACACTAGTGTAAAAAACGCTCTTATATTATGGGACAGAGGGAGTACAAACTAGTGGG	63	86	3'	107	40.1869158878505	1.32790697674419
ttu-novel-2	21	AACAAATGGGGCTCAAAGATT	0	TC380374	CTCCCTAGCTTCTGCTAGAATCTTTGACCCCTTTTGTTTTATAATCCTACCTAATTAGACCCTAACTAGATAGGATTGTAAAACAAATGGGGCTCAAAGATTCCGGAAGAATCTGGGTAGGG	81	101	3'	122	40.9836065573771	1214
ttu-novel-3	21	AACCACGACGAGTAAATCGGA	1	TC436708	TTCATGTACTCCCTCCATTCCGTTTTACTCGTCGTGATTTTAGTTTAAATTTGAACTAAAACCACAACGAGTAAATCGGAACGGAGGGAGTACTTCCTAA	59	79	3'	100	39	1.42051282051282
ttu-novel-4	20	AACCGAGTATGTCTGAACCT	2	DR734905	ACAACCTGTTGTGTTGTAAGAACCGTGTATGTATGAACCTGTTATGCACCTTGGTTAATATGCATGCTATCTGGTTATCTAATACACAACACAC	20	39	5'	94	38.2978723404255	0.694444444444444
ttu-novel-5	21	AACGATTGGAAGAATGAAGAT	0	CJ648497	GCATTTGCTAGGTTTATAATCTTCATTCTGCCAATCTTTTCACCTGCAATGAATAATACCCCTATTAAGTCAGGCGAAACGATTGGAAGAATGAAGATTATAAACTTGTATCAACCGC	77	97	3'	118	36.4406779661017	1.06976744186047
ttu-novel-6	22	AAGTTGGATCATCTATTTGAGA	2	TC375430	GGCTAATACATACTCCCTCCGTTCCAAAATAGATGACTCAATTTTATACTAGCTTTAGTACAAAATTAATACAAAGTTGGGTCATCTATTTTAGAACGGAGGGAGTAGTACAATA	73	94	3'	115	33.9130434782609	1.36923076923077
ttu-novel-7	24	AATGAAAGTCAAGTATTTTGGAAC	1	TC451364	CACAGAGATACTCCCTCCGTTCCACAATACATGCATTTCATTTGTTAAAATATAGATGTATCTAGACATGTTTTAGTATATAGGTACATCCATTTTTGGACAAATGGAAGTCAAGTATTTTGGAACGGAGGGAGTACGTGTGTTTG	102	125	3'	146	36.3013698630137	1.20566037735849
ttu-novel-8	21	AATGAGATCAACTGCTGCGGA	0	TC455759	CTTCAATCATAAATTTAATCAATGAGATCAACTGCTGCGGAAGGAAAAATTATACCGAAAAAATTATATAATTGAAAACTTCTTTTGAATACGAATTCACTGGTATAACTTCTGCTCCCGCCGCAGTCAATCTCATTGGTTAAATTTATAAGTCAAAGT	20	40	5'	159	31.4465408805031	984
ttu-novel-9	24	AATGTATAGGAGTTTGGAATGCCT	1	BQ161748	TTCCGGAGATGTAGAAAAATAATGTATAGGAGCTTGGAATGCCTCCGATGAGATGTAATCCTCTTTTCACCGTATTAGTACTTTGCTTGGTCTTGTACTAAACCTGTATGGTGTGTATGACGATGGAATAAAGAAGCAGTTTCTGTATCTACCATGTCATACGGATGATCATCTTGCATTTCGAGTTATTCCTTACATTATGTATCCTATGTCGGAATTTT	20	43	5'	221	37.5565610859729	0.853012048192771
ttu-novel-10	21	AATTAACTGTCGCTGAAATGA	1	TC378759	CTTGTGCTCCCTCTGTTCGGAATTAACTGTCGCTGAAGTGAGTAAATCTACACACTGAAACTCGTCTTAGATACACTCATTTCAGCGACAGGTAATTCCGAATGGAGGTAGTAGTAATT	20	40	5'	119	42.0168067226891	1.23
ttu-novel-11	24	ACACTTATTCGCGGACGGAGGGAG	2	CJ775004	GATGTTTGCTGGCTACTACTCCCTCCGTCTCAAAATAAGTGTCTCAACTTTGTACTAAATTTAGTATAAAGTTGTATTAAACTTGTGACACTTATTCTGGGACGGAGGGAGTATTATTTATCCTGCATGAG	87	110	3'	131	37.4045801526718	1.21428571428571
ttu-novel-12	21	ACATTTGAGCAGCTCTTGGCA	2	CV782684	AAAAAATTCATCGTGTTCGGACATTTGAGGAGCTCGTGGCAAAAAAGACAAAATCGGTCCGAACAGTGAGTGAACAGTAAACTTTCTCACAGACCCCAATTTTTTTTTCTGGGAGTTACTCAGATGTCCAAACACCACCAAATTTGGCA	20	40	5'	149	40.9395973154362	0.70327868852459
ttu-novel-13	24	ACGTAGTCACTTGTTGAAATGCCT	1	TC394281	CTAAATACTTGTCTTTCTAGGCATTTCAAATGACTATCACATACGGATGTATGTAGACATATTTTAAAGTGTAGATCCATTCATTTTACTCCGTATGTAGTCACTTGTTGAAATGCCTAGAAAGACAAGTATTTAGGA	94	117	3'	138	32.6086956521739	1.47333333333333
ttu-novel-14	20	ACTAGCCCCGAAAATGGATG	2	TC390615	TACTCCCTCTGTTCGGAATTACTTGCCTCGAAAATGGATGTATCTAGATGTATTTTAGTTCTAGATACATCCATTTTCGAGACAAGTAATTCTGAACGGAGGGAGTAGT	20	39	5'	109	38.5321100917431	1.87857142857143
ttu-novel-15	24	ACTTCCTCTGTTCACTTTTATAAG	1	CJ592643	ATTTCTGAATCTTCTAATGTACTCCCTCTGTTCACTTTTATAAGACGTTATAGATGGTTCTAGATGGTTCAGACAACTCCCAAAACAGTTCAAAATCAGCTGTCTAAAACGTCTTATAAAAAGGAACGGAGGGAGTAAATTTCACTATGCATTG	20	43	5'	154	35.7142857142857	0.972727272727273
ttu-novel-16	24	ACTTGGTCAAAGTTTGTAAAGCTT	1	DR739617	TTAACTTTGACTGAAGTCAAACTTTATAAAGTTTGACCGAGTTCATAGAAAATAATACGAACATTTACAGCAAAAAATGAATATGATGTGAAAATATATTCAATGATGAATCTATGGTATTGATTTGGTATTGTATATGTTAATATTTTTCTCTATAAACTTGGTCAAAGTTTGTAAAGTTTCACTTTAGAAAAAGCTAATA	158	181	3'	202	24.7524752475248	1268
ttu-novel-17	20	AGACACTTATTTTAGGACAG	0	CD902835	ATGACCTATGTACTCCCTCCGTCTCAAAATAAGTGTCTTAACTTTATACTAACTTTAGTACAAAGTTGTACTAGAGTTGAGACACTTATTTTAGGACAGAGGGAGTACAACTTAAGCTT	79	98	3'	119	35.2941176470588	1.40952380952381
ttu-novel-18	24	AGACGGAAAAGAGCTCAGTTTGCC	2	CA684656	GCCGTATGTGGAAAAAACATAGACGGCAAAGAGCTCACTTTGCCTCCTGCAAACAAAAACACAGACGGCAAAATACTTTGCCGTCTTTGTTTTTTTTTTTCTACAGACGGCAAAATGAGCACTTTGCCATCTGTAAAAAAAATGAA	20	43	5'	147	38.7755102040816	1.00701754385965
ttu-novel-19	21	AGAGATTTCAATATGGACTAC	2	TC374930	TCCTAAATATAAGTCTTTTAAGAGATTTAAATATGGAGTACATATGAATGAATATAGCCATATTTTGAAGTGTAGGTTCACTCATTTTTTTTCGTATGTGGTCCATATTAAAATTTCTAAAAGACTTATATTTAGGAAG	20	40	5'	139	25.8992805755396	1.56944444444444
ttu-novel-20	22	AGATTTCACTGTGGACTACATA	2	CA650220	CTAAATCTAAGTCTTCGTAGAGATTTCACTATGGACCACATACGGATGTATGTAGATGCATTTTAGAGTTTAGATTCACTCATTTTGCTCTGTATGTTGTCCATAGTGGAATCTCTACAAAGACATATTTAGGAAC	20	41	5'	136	35.2941176470588	1.25416666666667
ttu-novel-21	21	AGGTGGGAGGTTGTTGGCTGG	0	CK209252	ATCCCCTGCATACGGCTCGGAGGTGGGAGGTTGTTGGCTGGTGGCTGAAATGAAAATAGAGGAGGGAGGGNCGGTGGAGCTGGTTGATGGACATGCGGCGGTGGCGGCAAAGGGGACCAAAGTCTTTATATTTTAGGACTTTTGTCCCTTCGCCGCCGCCGCCACCTCCCATCCATCCCTCAACTCCGCCGCCTCTCTCTCTTCAATTTCAGCCCCCAGCCAACAACCTCCTAGTTCCCAACCGTGTGATCTGGATAA	20	40	5'	258	56.5891472868217	1.11438356164384
ttu-novel-22	21	AGTAACTCTTGGTCAAGGCCT	0	TC440461	TTAGGTTTCGTTAAGACAAGGCTCTGACCAAGAATTACTTTGTTAACATGTGGGTTACATGACATAAAATTGTTATCACTAGATTCTTATTCGGAAGTGTTTACTGATAAGTTGTGCTATTTTTTTATCATATATATAAACCACATATTAATGGAGTAACTCTTGGTCAAGGCCTTGCCATAACGAAACCTAGTA	154	174	3'	195	32.8205128205128	1.153125
ttu-novel-23	23	AGTGGGGAGTAACTTAGACTAGT	1	TC418553	TCACTNGTAAGGNTGGTCATAGTGGGAAGTAACTTAGACTAGTAACATGCATATGTTACTAGTNTATGTTATTACCTCTATAGTGCATAGTATCATATAAT	20	42	5'	101	31.6831683168317	0.85625
ttu-novel-24	24	AGTTCTAAGTAGTAATGGCGCACC	2	CA696889	GGGGACAGTGCGTCATTACTAGTTTTAACTAGTAATGGCGCACCACACACTCTATGCGCCACTATTAACAAATTTTTTTTTACTTTTTTTTTTAAAACTAGTAATGGCACACCATGGATATNTGGNCGCCATTACTAGTTTTAACTAGTAATGGCGCACTGTCCCCTG	20	43	5'	168	38.6904761904762	1.32407692307692
ttu-novel-25	24	ATAAACCCGGACGGAGGTAGTACT	2	TC400871	TTTGTGCCCAGTTTAAAATATACTACCTCCGTCTGGGTTTATTAGCCTTGTATTTTGGGTTAAAGTTTGACCTCTGATTTAACTACCAAAAAATAAGTTATATACCAAAAAAGTAGTATCATTGGAAACCTCTTTTGAATATGAATCCGACAATATAAGTTGTGACATACAATATATACTGTGTTAGTCAAATCTACGGTCAAAATTCGACACAAAATACGAAGGGGACCAATAAACCCAGACGGAGGTAGTACATGTAATATCATAGCAGCAGA	231	254	3'	275	34.1818181818182	0.926595744680851
ttu-novel-26	21	ATAGCATCATCCATCCTACCC	1	FL488864	TCCTCTGGTTGAATTTGTCCATAGCATCATCCATCCTACCATTCAATGGTGGCTGATGCTGCCCAACGGTGGGTAGGTGGCTGGTGCTATGGATAGCTTCAACCCGATGTTG	20	40	5'	112	50.8928571428571	1.00526315789474
ttu-novel-27	24	ATCCGGAAATACTTGTTGAAGAAA	2	TC372365	CTTAACATAGTACTCCCTCCGTCCGGAAATACTTGTCGAAGAAATTGATAAAAATGGAAGTATGTAGAACTAAAATATGTCTAGATACATCCATTTCTTTGACAAGTATTTTGGGACGGAGGGAGTACATGGATGCGCA	20	43	5'	139	38.1294964028777	1.33207547169811
ttu-novel-28	21	ATCGGTCCTAAAATAAGTGTC	2	TC445937	AGCATGTTTTTTTAACACTCCTCGGTCCCAAAATAAGTGTCTCAACCTTAGTACAACTCTGTACTAAAGTTAGTACAAAATTAAGGCACTTATTTTAAGACGGAGGGAGCATAATATAACACATTCG	20	40	5'	127	35.4330708661417	0.822222222222222
ttu-novel-29	21	ATTAGATGACTCTCAAACAGA	2	CA676752	CTCGTGCTTGTAATATCCGGATTAGATGACACTCAAACGGATGTATCTAGACGTATAACAGTGCTAGATACATCCGTTTGACTGTCAACTAATTTCAGACGGAGGAAGTAT	20	40	5'	111	40.5405405405405	1.09111111111111
ttu-novel-30	24	ATTCGGTCAAACTTTAAAATAGTT	2	CA626432	TAGAATCACTTAAAGTCAAATTATCTTAAGTTTGACCAATTTTATAGGAAAGGCACCATCGTCTATGTCTCTATGACACCAAATGAGTACATTATGAAAAATATTTTATGGTGCATTAGTGACACTAATTCAGTGCCATGCTCTTTTTATGAATTTGGTCAAACTTAAAAATAGTTTGATTTAAGATAACTCTGAG	152	175	3'	196	30.1020408163265	0.996610169491525
ttu-novel-31	21	ATTGAAATCTCTAGAATGGCT	2	TC438944	CCTCCGTTTCTAAATATAAGTCTTTCTAGAGATTTCCGTATGTAGTTTGCATTGAAATCTCTAGAAAGACTTACATTTAGGAAAGAAGGGA	50	70	3'	91	34.0659340659341	1.38064516129032
ttu-novel-32	21	ATTGCTCGAGATACAAAAATG	1	CJ724421	TTTAAATCAATATTCGGAACATTGCTCGAGATACAAAAATAAAAATTTGACACTGAATAATACATAACACCAGTTGGGCTTCAGTTTTGGCCCATTAGCACGTTGGCGTCAAATTTATCTTTTTTGTATCTTGAGCATTGTTTTGAATTTTGATTTAAATT	20	40	5'	161	30.4347826086957	1.28979591836735
ttu-novel-33	21	ATTGTGTACAGAGGGAGTAGT	2	TC427691	CACACCTGTTTACATGTTATTACTCTCTCTGTACATAAATATAAGTCGTTTTAGAGACTTGTATGTTCAGTCTAAGACGTCATATATTTGTGTACAGAGGAAGTAGTTAGTAGTAAGGTCGAGTGCT	86	106	3'	127	35.4330708661417	1.06444444444444
ttu-novel-34	20	CAGATCTTGGTGGTAGTAGC	2	TC436656	CTGCCTCCTACTCTTTCTCCCAGATCTTGGTGGTGGTGGCAGGAGGCACACACGGTCGACAGGCGGCGCTGCCTTGTCGGCGTCCTCGTCGATGTCTTCCGCTACGGGGATTTGGCGGCGTCAAGGGGTGGA	20	39	5'	132	63.6363636363636	0.676190476190476
ttu-novel-35	24	CATTCGGAATAGTGTAGACTGCAC	1	TC420424	CGGGTTAATTTGCTTCAAGCCTTTCGGAATAGTGTAGACTGCACTGCACATAGCTCAGTGCAATCTATCCTATTCTGAAAGGCTTGAAGCTAAGCAACGTGAG	20	43	5'	103	44.6601941747573	1.17391304347826
ttu-novel-36	24	CCGTGAGTCCCTGATCTTGATCGT	0	TC453284	AGTTGTGTTGTGATATCTTCCCGTGAGTCCCTGATCTTGATCGTACACATTTGCGTGTATGATTAGTGTACGATTGAATCGGGGGCGTCACATGGGACTACAATGCCTAAATGATTG	20	43	5'	117	44.4444444444444	0.836538461538462
ttu-novel-37	24	CCTCCGGTCCTTTTTACTCTGCAC	1	TC397947	GGTAACTTGTGTGAGTACTCCCTCCGGTGCTTTTTACTCTGCACATTAGATTTGCCGAAAGTCAAACTTTGCTAAGTTTGACCAAATTTATATTGAAAATTATTAGCATCTATAATATCTAATAAATATAGTATATATATTTCAAGATGAATCTAATGATATTGATGTTGTTATGTGAATGTCTATAATTTTTTATATAAACTTGATCAAAGTTGGATGAGATTGATTTCGGACAAACATAATATGCAAAGTAAAAAGGACCGGAGGGAGTATGTTGTATGGTGATATG	20	43	5'	289	30.1038062283737	1.17126436781609
ttu-novel-38	22	CCTGAGCCTAAGCCTGAGCCCA	0	BE428960.1	AGCCTTACCCGATGCCCAAACCTGAGCCTAAGCCTGAGCCCATGGACAAGGTTCAGGCTCTGGTTCGGGTTATGGTGAGGGACATGGTGAA	20	41	5'	91	56.043956043956	0.905882352941176
ttu-novel-39	20	CGAAATTCCTTGTCGGGTAA	2	TC423106	CAACTGCTATTCCCTCCGTTCGAAATTACTTGTCGGGAAAATGGATGTATCTAGACGTATTTTAGTTCGAAATTACTTGTCGCGAAAATGGATGTATCTAGACGTATTTTAGTTCTAGATACATCCATTTCCGAGACAAGTAATTCCGAACGGAGGGAGTAGTTAGCATT	20	39	5'	170	38.8235294117647	1.2
ttu-novel-40	21	CGAATGACTTATACACCGGGA	2	CJ954861	ATTTACATACTACCTCCATCTCGGTGAACAAGTCATTCGCGTAGTTCTAGGTCGACAATTTAACTATCTAAATATGTATTATATGTGACAAAAAATATATATTTAGAAACTACATCCGTGTAGAAATCTAATAATATACTTTTCATGACATATAACACATATTTAATTCCTTAAATCGATGACCTAGAACTACACGAATGACTTATTCACCGAGACGGAGGTAGTACAATTCTTG	194	214	3'	235	31.4893617021277	1.39594594594595
ttu-novel-41	21	CGTTTCTCCTTCTTTTCCTTG	2	CJ632248	CCGACTGTTGTCGTGGGGGTCGTTTCTCCTTCTTCGCCTTGTGCTAGACCTTTGTTATGCACTAGGGGAAGGAGGAGTAACGACCATCATCGACGGTCGCAAAT	20	40	5'	104	52.8846153846154	1.04545454545455
ttu-novel-42	22	CTACTTTTAACGTTATTTTACT	0	FL578040.1	CGACTTTGTGAAATGACTTGAGAGGTGTAGGATAAGTGGGAGCCCTCACGGGCGCAAGTGAAATACCACTACTTTTAACGTTATTTTACTTATTCCGT	69	90	3'	98	46.7213114754098	0.675438596491228
ttu-novel-43	24	CTAGAACTACGCGAATGACTTATT	1	GH724059	ATTACCTCCGTCTAGGTGAATAAGTCATTCACGTAGTTTTAGGTCATTGATTTAAGGAATTAAATATGTATTATATGTCATGAAAAATATATCACTAGATTTCTACACGATTGTAGTTTCTAAATATATATTTTTTGTCACATATAATACATATTTAGATAATTAAATCATCAACCTAGAACTACGCGAATGACTTACTCACCGAGACGGAGGTAGTAG	175	198	3'	219	29.6803652968037	1.72923076923077
ttu-novel-44	21	CTCCATTCCAATATATAAGAC	2	BQ483945	CTATTTTAGTATCATACTACCTCCATTCCTAAATATAAGACGCTGGGGCAGTTTTACATCTAGGAATGGAGTTAGTAGATGTTAGTACGGCAT	20	40	5'	93	37.6344086021505	0.948571428571429
ttu-novel-45	23	CTCCGTCCGGGTTTATTAGGCCT	2	CJ542073	TTAGACTTGCTAGCTAGTACCTCCGTCCAGGTTTATTAGGCCCCCCACTATTTTGAGCCAAACTTTGACCATCCATATTCCCAGTAAAATATAAAATATATGGTACAAAAAGTACATGGTTGGATTTGTATTTGAAAGAGCTTTCCGATGATATAATTTTTGTGACATACTTAAATTTATTGGTCGGCCTAATAAACCCGGATGGAGGGACTTGCTANCTACNAN	20	42	5'	225	36.8888888888889	0.868674698795181
ttu-novel-46	20	CTGCGCCCGCCGCCCGCCCC	2	TC443870	GCACCGGGGGTTTCCCTTGGGGACCGGGACGTGGGGGAGGTCTTTGTCCGGTTTACCGAGGTCCTGGCCTTCGGGGGGTCTTTCCGGGACCCGGGGGACTTCGCCCCCCGCCCGCCCCATTTGCCCGTTTACCACGTC	98	117	3'	138	69.5652173913043	0.679166666666667
ttu-novel-47	20	CTGGGACTGAGACACGGCCC	0	BJ249284	TTTTCGGATGATCAGCCACACTGGGACTGAGACACGGCCCGGACTCCCACGGGGGGCAGCAGTGGGGAATCTTGGACAATGGGCGAAAGCCCGATCCAGCAATATCGCGTGAGTGAAGAAGGGCAATGCCGCTTGTAAAGCTCTTTCGTCGAGTGCGCGATCATGACAGGACTCGAGGAAGAAGCCCCGGCTAACTCCGTGCCAGCAGCCGCGGTAAGACGGGGGGGGCAAGTGTTCTTCGGAATGACTGGGCGTAAAGGGCACGTAGGCGGTGCTGCTCCCCAAGAAGACCGCTGAGAAGGCCGAGAAGACCGCCGCCAAGTCGCCCAAGAAGGCCACCAAGTCCCCCAAGAAGGCCACCAAGGCCTAGATCGTAGTAGTGCGGTGTGCTGATGGTTC…	20	39	5'	424	59.1981132075472	0.698804780876494
ttu-novel-48	21	GAAATGACTTGAGAGGTGTAG	0	FL578040.1	CGACTTTGTGAAATGACTTGAGAGGTGTAGGATAAGTGGGAGCCCTCACGGGCGCAAGTGAAATACCACTACTTTTAACGTTATTTTACTTATTCCGT	10	30	5'	98	45.8333333333333	0.696363636363636
ttu-novel-49	21	GACGACTAACTTGGAACAGAG	2	BE418533	AATGATATCTTGTGCTCCCTCAGTTCCGAATTACTTGTCGCAAGTATGGATGTATCTAGATGTATTTTAGTTCTAGATACATCCATTTCTGCGACGAGTAATTTGGAACAGAGGGAGTACCTCATTAGTATGA	92	112	3'	133	38.3458646616541	1.48039215686275
ttu-novel-50	20	GAGGATGCGTTCGATGGCCG	2	BJ297939	CGCACATGATGCAATTGTTGGCCGTCAGGATGTAGCTTCGCGTTAGGGACGCCGGAGGTTGCGATCGATGGCCGAGCTGCTAATGGCAGAAGAG	54	73	3'	94	57.4468085106383	0.688888888888889
ttu-novel-51	24	GATTCTGGCAAAAGAACTGGGCCC	2	TC433054	ATGTTCGTAATGAGTATAGGGCCCAGTTCTTTTGCAGGATTCTCCCAGAATCTGCCCCTCTCTAGCTTCTCCTAGAATCATTGACCCCCTTTTGTTTTACAATCCTACCTAATTAGACCCTAACTAGATAGGATTGTAAAACAAATGGGGCTCAAAGATTTTGGGAGAATCCGGGTAGGGGTCAGATTTGGGGAGAATCTGACAAAAGAACTGGGCCCAGATCTTGAAGTAGCGAGTT	194	217	3'	238	44.1176470588235	1.26761904761905
ttu-novel-52	21	GCAGCAGCAGAGCAGCGGGCC	0	BE428375.1	CAGCCGCCGCCCCACCAGCAGCAGCAGCAGAGCAGCGGGCCTTCCTTCATGGAGGGATGCCTGGCCGCCCTTTGCTGCTGCTGTCTCCTGGACGCCTGCT	20	40	5'	100	69	0.715942028985507
ttu-novel-53	20	GCGGACCGGCCGACCCGGCC	0	AJ613637.1	GCGCGATGCCGGCCGAAGGGTCGAGTAGGTCGGTGCTCGCCGTGAGGCGGACCGGCCGACCCGGCCCAAGGTCCAACTACGAGCTT	46	65	3'	86	70.9302325581395	0.752459016393443
ttu-novel-54	21	GCTGCGCTCGCCGGAGGAGCG	2	TC401370	TACGTGGTCGCGTCTCCGGAGCTACGCTCGACGGAGGAGCGCGCCGGACCAAGTCCTTGTGCATGTTGCTCCGGCGAGCGAAGCTACCGCGTCGCCATGTCCGGCGT	20	40	5'	107	67.2897196261682	0.744444444444444
ttu-novel-55	21	GCTGGTGTGGCGCTGTGGGCC	1	TC459166	GGCTTTAAGGTGGTGTGAACGCNGGTGTGGCGCTGTGGGCCTGGCTGTANTGTGCNACTGCAGGCCCNCCCGTTCCANGTTGAGTANTGGACCGGCGGGGCCTGTGCGAAAGCTGGGCCTCACGGGCCATGATGTGGCAGGCACTGCGTAAGGCTGGCCTCACAGAGCAGCGACAACTGCCCGCTTCCAACGGTGGAAGGATAACGGGCCGCTGTACACTTCAGCCGCTTGGGCCTCGCAGCCCACTCCAGCGAACCACCATTTT	20	40	5'	266	61.6541353383459	0.779268292682927
ttu-novel-56	22	GGCGGTGGCGCTGCTGGCGGCG	2	GH722450	TTCTCGGTGGTCGTGTTCGCGGCGGTGGCGCTGCTGGCGGACGCCAACACGGTGGCGTGCTTCTACCCGGCGCTCAGGGAGCAGCAGAAGCAGGTGGTCATGGCGCTGCCCGTCGTGGTCGGCGCCCTCGCGAGCGGCGTCTTCGTCGTGTTCCCCTCCAAGCGCCACT	20	41	5'	169	69.8224852071006	0.670338983050847
ttu-novel-57	20	GTGAAATAGAACCTGAAACC	2	TC460887	NTTNTGGGAGTCCAGCACGGTTTCNACGTTCTAATTTCACTTACCCACTGGGGTTCTTTTCACCTTTCCCTCACGGTACTACTTCGCTATCGGTCACCCAGGAGTATTTAGCCTTGCAAGGTGGTCCTTGCTGATTCACACGGGATTCCACGTGCCCCATGCTACTCGGGTGACCGATANCGAAGTAGTACCGTGAGGGAAAGGTGAAAAGAACCCCCAGTGGGTANTGAAATAGAACGTGAAACCGTGCTGANCTCCCAAGCAGT	226	245	3'	266	50	1.39924812030075
ttu-novel-58	20	GTTGTCGGCCGCGCCGGCGG	2	CA593478	AACGATGTCTAGGTCTTGTGGTCGTCGGCGGCGCCGGCGGCGGCGGCTTGCAACTGCTGCATCTGGCGCTCCTTCTTCCTATCCTCCAGCATCTGCAGGCCCTGCCCTTCCTCCGCCATCTCGCGCAGCTGATACTTGGTGGCCAGTGGCGGACCCACCATTGGGGCGAGCTGGGGCGGCCGCCCCGGGTCGCCGGCGGCGGAGGGTCGACCCCCAGC	20	39	5'	218	70.1834862385321	0.673202614379085
ttu-novel-59	24	TAAACCGAGTTTTTCTGAAGCACC	2	CA659746	TAGAGATGTGCTTAGGAAAATAAACCGGGTTTTCCTGAAGCACCGGTTTCTATTTGTACATGATAGACGAGTATCTATTCTGTACAAATAAGCACCGGTGCTTGAGGAAAGTCTGATTTATTTCTCTAAACACCTCCTCTCA	20	43	5'	142	39.4366197183099	1.2
ttu-novel-60	20	TAGATGACTCAACTTTGTTT	1	CJ550571	GTACTCCCTCCATTCCAAAATAGATGACTCAACTTTGTATTAACTTTAGTACAAAGTTAGTATAAAGTTGGGTCATCTGAGAGAGAGAGAGAGAGAG	20	39	5'	97	37.1134020618557	1.15
ttu-novel-61	20	TAGCCAAGGATGACTTGCCT	1	TC407517	GGGTAAGAGGCCATCTTCGATAGCCAAGGATGATTTGCCTGTGAAACTCCCTTGGCAGCCGAGCTCTCTGCCACAGAGAGCGGCGTCCGGCGGTTCCATGGGCAAGTCACCCTGGGCTACCCGAAGTACCTCTTACCACACC	20	39	5'	142	59.1549295774648	0.929761904761905
ttu-novel-62	22	TCAAACTTTATAAACTTTGACC	2	CA684182	GTTCCAATATCTTTTAAAAGTCAAACTTTTGAAACTTTGACCAAGTTTATAAAGAAATTAATTATATCTACAATACCAAAGATAAATGATAGTATGAAGTAAGTACATGTTGTGATGAATCTAATGATCTTTCCAGATGTAAATGTTTTTCTCCACATATACCTGGTCAAACTTTTCTAAGGTTTGACTTTTCAAAACATCCATATGCT	20	41	5'	209	27.7511961722488	0.76551724137931
ttu-novel-63	21	TCACAAATATAAGATGTTCTG	2	CJ702231	TAAAATAATACTCCCTCCGTTCACAAATATAAGATGTTCCAACTTTTTTCTGAATCGGATGTATATAGACACGTTTTAGTGTGTTTGTTCACTCATTTCAGTCCGTATGTAGACCATACTGAAATATCCAGAGCATCTTATATTTGTGAACGAAGGGTGTAATATTTAAAA	20	40	5'	171	32.7485380116959	1.15714285714286
ttu-novel-64	21	TCCAAATTACTCGTCGTGGTT	0	CK161744	AACACAAGTACTCCCTCCATTCCAAATTACTCGTCGTGGTTTTAGTTCAAATTTGGAACGAGTAATTTGGAACGGAGGGAGTAGTATCC	20	40	5'	89	41.5730337078652	1.09459459459459
ttu-novel-65	21	TCCATAATGAGTGTCGCAGTT	2	CJ677341	GTACAAAATACTACCTGCGATCCATTATAAGTGTCGCAGTTTTGAACTAACCCCGGTTCAAAACTGCAACACTTATTTTGGATCGAGGGATTAGTATTTTCCTA	20	40	5'	104	38.4615384615385	1305
ttu-novel-66	21	TCCATCCCATAGTATAAGACG	1	BM137903	GCACTCAAACACATACTCCCTCCGTCCCATAGTATAAGACGTTTTTGCAAGCTATATTAGCTTTAGAAAACCTCTTATATTATGGGATGGGATGAGTG	20	40	5'	99	39.3939393939394	1.12307692307692
ttu-novel-67	21	TCCCCGATCGTCCCAACTGGG	1	TC460837	AGACAACCCCAAATGCTAGATCCCCGATCGTCCCCACTGGGTTACACTAGTGATCATCAGGACACGATACATAGTGATGACCAGGTTATTCATCGAGATTTAACGTGAGATGGATAACCTGGCCACACATGTTATCCTCGTCCCCATCAGCTCTGAGAGCACTCATTGGGGACGATCGGGGATCTAGCATTTGGGGTTGTCTTC	20	40	5'	204	49.5098039215686	1.19405940594059
ttu-novel-68	21	TCCGGCCTACAATATAAGATC	2	TC440685	ACTTGTTGTTTACTACTCCCTCCGTCCCACAATATAAGATCATTTTTCAATTTTTCAAGCTAACATAGCTTGAAAAACGATCTTATATTGTGGGACGAATGGTGTAGTTATGTTTCAACAA	20	40	5'	121	33.8842975206612	1.30487804878049
ttu-novel-69	21	TCCGTACCAAAATATAAGATG	1	CD893686	ATGCATTCTCTTCTACTCCATCCGTACCAAAATATAAGACGTTTTTGCAGTCTAAATTGAACTGCAAAAACGTCTTATGTTTTGGTACAGAGATAGTAGATGGCTGCGT	20	40	5'	109	37.6146788990826	1.35609756097561
ttu-novel-70	21	TCCGTCTGATAATATAAGATC	2	TC441321	AACCTCTAAGATATACCCCCTCCGTCCCATAATATAAGATCATTTTCCAAGCTATGTTAGCTTGAGAAACGATCTTATACTGTGGGACAGAGGGAGTAATATATTGCTGTCAG	20	40	5'	113	39.8230088495575	1.08
ttu-novel-71	21	TCCGTTCCATAATGTAGTGCC	2	TC440827	ACTCCTTGTTTAGTACTGCCTCCGTTCCATAATATAGTGCATATAGATTTTTTGAGAAGTTAAACATCACAAACTTTGGCCAAGTTTGTGGGGGAAAAATATTTACATCTAGAATATCAAACATGTATCATTAGATCCATCGTAAGATGTAGTTCCATATTTTATCTATTTGGTATTGTAGATATAAATAGTTTTCTCTACAAACTTGGTCAGAGTTTGTGAAGTTTGACTTTTCAAAAAATCTATACGCACTACATTATGAAACGGGGGGAGTATTTGTAAAAGATTTG	20	40	5'	290	31.7241379310345	1.52173913043478
ttu-novel-72	21	TCCGTTTCTAAATATAAGATG	2	BQ236604	AATTACAAAGTATTAGTACATCCGTTCTTAAATATAAGATGTTTCGGCAGTTAATTTAAACTGCCAAAACGTTCATATTTAGGAACAGAGGTCCCAATATGTAAAT	20	40	5'	107	29.9065420560748	1.021875
ttu-novel-73	21	TCTCCTGTAGAAATAGGCACC	0	CA644455	AGGCTTTTCTTAAGCACAGGTGCTTATTTGTACAGGGTAGACGCATAACTAGGCGTCTCTCCTGTAGAAATAGGCACCGATGCTTCAAGAAAAACCCT	57	77	3'	98	44.8979591836735	1.22727272727273
ttu-novel-74	20	TCTGAAGACTAGTTTATTAC	0	TC394335	TTGTTATGATTTGCTTCTCATCTGAAGACTAGTTTATTACATCTAAGCATATTTCTGGAAGTTTGAGAGAGATCATAAACAAGCGATCGCCACATGTCGACAGGGCTGCTCGAGCGGCAGAGCAGTCCAGCAGCCGCAGCGGACGACTGAACGTGTCGCACCCCACCGCACCATACAACTATAATAATTCTTCCACTTCATGAGCCATTGGACTACTGGGAAATATGTTTAGATAATAAACAAGCCTTTAGATGAGAAGGCAGATCATAATAGC	20	39	5'	274	44.1605839416058	0.837190082644628
ttu-novel-75	21	TCTGAAGCACCCGTGCCTATT	1	TC406180	TAGAAAAATAAATCGGGTTTTCTGAAGCACCGGTGCCTATTTATTCATGAAGCGTCTCTCCTGTACAAATAAGCATCGGCATTTAAGAAAAGTCTGGTTTATTTCTCTAA	20	40	5'	110	36.3636363636364	0.87
ttu-novel-76	20	TCTGATCCAAATTAATTATC	2	TC412140	ACAAAATACATGTTACCTCCTCTGATCCATATTAATTGTCATTGATTTAGTACACTACTAAATCAGCGACAACTAATATGGATTAGAGGAAGTACTTTCTTTTGACTAC	20	39	5'	109	32.1100917431193	1.31714285714286
ttu-novel-77	24	TCTGCATATTAGGTTTGTCTGAAG	2	TC371191	CTTAATCTTGTCTTTTTTAATCTGCGTATAAGGTTTGTCTGAAGTCAACAGTCACTATACAAAATTAATATCGTTAGATGCATCGTGGAACTAATATTTGCTAGTATTATATAGCTCTAATATTGAAGATGCTGATATCTATTAATATATATTTGGTCAAACTTTTTGAAGTCTGACTTCAGATAAATCTTATATGTGGAGTAAAAAGAAAAGAAAGA	20	43	5'	218	27.9816513761468	1.04590163934426
ttu-novel-78	22	TCTGGCGAGGGACATACACTGT	0	TC406848	ATTGATTCGCCGTAGGATCATCTGGCGAGGGACATACACTGTACAAGTGAATCGCGGCGCGCCCTGCGGCCTGTACAGTTTATGTCCCCGGCAGACGATCTACGACGGCTCTGCGAC	20	41	5'	117	58.1196581196581	0.829411764705882
ttu-novel-79	22	TCTGTACCGAAATACTTGTAGT	1	CJ734555	CACATACATCCTATACTACCTCTATACCGAAATACTTGTAGTTGGGGGAACTTGTATTAGCTTCCCCAGCTACAAGTATTCTGGTACGGAGGAGTAGATCATATCAAACTCC	20	41	5'	112	41.9642857142857	1.06595744680851
ttu-novel-80	21	TCTGTTCCTAAATATTTGTCT	0	CD891662	TCACATACACAAGTACTCCCTCTGTTCCTAAATATTTGTCTTTTTAAAAATTTCAAATAGACTACCACATACAGATAGACATATTTTAGAGTATAGATTGTTAAAATCTCTATAAAGACAAATATTTAGGAACGGGGGAGTATTAACCAAATCAATA	20	40	5'	157	28.6624203821656	1.06666666666667
ttu-novel-81	20	TGAAGCTGCCAGCATGATCT	0	TC425837	CGAGTGCCCAAGAGAAAGCGTGAAGCTGCCAGCATGATCTAACTCTTGAACCAGCTAGCTTCCGCGGGGTGGTTAGATCGTGCTGTGACAGTTTCACCCTTTCCCTGTTGGGCA	20	39	5'	114	54.3859649122807	0.906451612903226
ttu-novel-82	20	TGACCCAACTTTGTACTATT	1	TC399594	TCCATCCGTTTCAAAATAGATGACCCAACTTTGTACTAATTTTAGTATAAAAGTTGGATTATCTATTTTGGAACGGAGGAAGT	20	39	5'	83	32.5301204819277	1.66296296296296
ttu-novel-83	21	TGAGCATCAACTAATTCCGGA	2	CD919839	TATATAATACTTCCTCCGTCCGGAATTGCATGGCGCTCAACTGGATGTGTCTAGACGTATTTTAGTGCTAGATACATCCGCTTGAGCGTCAAGTAATTCCGGATGGAGGGAGTGTAACAAATA	82	102	3'	123	43.9024390243902	1.47592592592593
ttu-novel-84	21	TGATTGAGCCGTGCCAATATC	0	CD910903	GGGTGGAATGGTCACTATGATGTTGGCTCGACTCACTCAGACCACGCCTGCCGGCCGGCCGTAGCCATGCATCTGCATGCGGTGGTGGCTCTGATTGAGCCGTGCCAATATCTCAGTGCTCTTTCATGCATG	91	111	3'	132	57.5757575757576	0.784210526315789
ttu-novel-85	21	TGCCTGGCTCCCTGTATGCCA	0	CJ641547	GAGGTGAAAACAATGGGATATGCCTGGCTCCCTGTATGCCACTCGCGTAGCTGCCAACTCCCCAAACCTTGCGTTGGCTCTACCGCGGATGGCGTGCGAGGAGCCAAGCATGACCGTCTCTCTCTCTCTCTC	20	40	5'	132	58.3333333333333	0.809090909090909
ttu-novel-86	21	TGGACGAGGATGTGCAGCTGC	1	BE400752	GTACGATCCTAGCTAGAGCTTGGACGAGGATGTGCAACTGCGGTACGGTAGGACCTTCAGCTACGACCGGCAGCTGCACATCCATGCCCAAGCTCTACCTACTGTCGTCACT	20	40	5'	112	56.25	0.868253968253968
ttu-novel-87	21	TGGAGAAGCAGGGCACGTGCA	2	TC373635	AGCAAACACCCCACCCTGGGCAGGCGCTCCCTTCTTCAAGGTCCCTTGCTCAAACCTGGTGAGCTGGCTCAGCGCGTCCNTGATCGCCTTTCCCCATGTGCTGCTGCTCCTGATCGGCAGCCATGGGGCGCCATCGCCATCACCGGGATGTTCATCGAGGCCGACGACGACGGGTGAGAGGAGGGGCCATTGGAGAAGCAGGGCACTTGCTCATAACCCTCTAGGTTTTGC	190	210	3'	231	61.4718614718615	0.740845070422535
ttu-novel-88	21	TTAGAGATTTCAATATGGACT	0	TC445830	AAATAGGAGTATAAGTCTGTTTAGAGATTTCAATATGGACTACACACGGAGTAAAATAAATGAATCTACACTCTAAAATATGACTATGTACATCCGTATGTAGTCTATATTGAAATCTCTAAAAAGAATTATATTTAGAA	20	40	5'	140	27.1428571428571	1.36142105263158
ttu-novel-89	21	TTAGAGATTTCACTATAGACT	2	TC424098	GTTCCTAAATATAAGTCTTTTTAGAGATTCAACTATAGACTACATGCGGAGCAAAACGAGTGAATATACACTCTAAAATATGTCTATATACATCCATATGTAGTTTGTAGTGCAATTTCTAAAAAGACTTGTACTCCCTCCGTT	20	40	5'	144	32.6388888888889	1.06808510638298
ttu-novel-90	21	TTCCGTCCGACAATATAAGAT	1	TC448038	GCCTAGCTTACAGTTACTCCTTCCGTCCCACAATATAAGATTGTTTTGCAAACTATATTAGCTTGCAAAATGATTGTTTGCAAAACAATCTTATATTATGGGACGGAGGGAGTAGTGTTTAGTGGTGGTA	20	40	5'	130	37.6923076923077	1.41632653061225
ttu-novel-91	21	TTGGTGGCTTGAACCGGGACC	1	CA694133	CCCACCACCATTGGTCCCGGTTGGTTGCTTGAACCGGGACCACAGGCTTCCCTTTGGTACCGGTTCATGCCACGAACCGGGACCAATGAGGTGCCTAT	20	40	5'	98	59.1836734693878	1.06724137931034
ttu-novel-92	21	TTGTAAACTAATATAAGACCG	1	TC377777	TGTACTACTCGAGTACTGCCTTGTAAACTAATATAAGAGCGTTTAGACTCTTATATTAGTTTACAGAAGGAGTACTTGTCAGTAGTCACT	20	40	5'	90	35.5555555555556	1.3125
ttu-novel-93	24	TTTCCGAGATTCAACTTTGACCAT	2	BJ245811	AAAATATAGTGCGTCCTCGGTTTCCGTGCTTCAACTTTGACCATAAATTTAACCAAAGCGACCGACTGCGGCAGGAGAAAAAAATTATACCAATGAATTCGTATTCAAAAGAAGTTTTCAATTATATAATTTTTGCTCCCGCCGCAGTCGGTCTCGTTGGTTAAATTTATGGTCAAAGTTGAACCTCGGGAAGCGCGGGCGTGCTATATTTTGG	20	43	5'	214	41.1214953271028	1.35340909090909
ttu-novel-94	21	TTTGACCGATTCTCCCAGAAT	2	CJ547729	GCACATTTAGGCCCAGTTCTTTTGACCGATTCTCTCACAATCTTGAGAATAGATCCTTCTCCCAGAATCTTGAATCCATGTTTTTACAATCCTAAGCTCTTTACATCCTAACTAACTAGGATTGAAAAAAATATGGGTTCAAGATTCTAGGAGAAGTTGGAGGAGGCTTGATTCTTAAGATTNTAGGAGAATCGGCCAAAAGAATTGGGCCTTAGTATTTGT	20	40	5'	222	37.8378378378378	1.27261904761905
ttu-novel-95	24	TTTGGACGAGTAATTCCGAACGGA	0	CD881394	ACATCTAGGTACATTCATTTTTTGGACGAGTAATTCCGAACGGAGGGAGTAATTTGCTATTCTTCTGTTCGTAATTACTTGTCATAAAAATGGATATATCTACAACTAA	20	43	5'	109	33.0275229357798	1.20277777777778
ttu-novel-96	21	TTTTCAGTGGATTTTAGAACC	2	BQ242635	TGTTGGCGGCAAGATTAGGGTTTTAGGGTCCTGATGAAAACTGGGGGGGAATAAAGCCTTTGGGGGTTTTCAGGGGATTTTAAAACCCTTGGGGAAACCCCCACCCG	66	86	3'	107	51.4018691588785	0.761818181818182
ttu-novel-97	20	TTTTCGAGACAAGTAATTTT	1	BQ619821	CTTGTACTCCCTCCGTTCGGAATTACTTGTCGTAGAAATGAATGTATCTAGATGTATTTTAGTTCTAGATACATCCATTTTCGAGACAAGTAATTTCGAACGGAGGGAGTAGACATT	77	96	3'	117	37.6068376068376	1.54772727272727
ttu-novel-98	21	TTTTTGTTTCCGCCGTAGTTG	2	TC438577	AAATTTAACCAACAAGACCGAATGTGGCGGGAGCAAAACCTATGCTACTGAATTCGTATTTTTGATATAATTCAGCGATATAATTTTTGTTCCCGCCGCAGTTGGTCTCGTTGGTTAAATTTAC	83	103	3'	124	37.9032258064516	1.35531914893617
*
Database: Triticum aestivum unigenes from DFCI Gene Index (TAGI)
Database: durum wheat ESTs from the NCBI database
