# Supplementary material for: The miRNAome of durum wheat: isolation and characterisation of conserved and novel microRNAs and their target genes
Source: BMC Genomics. 2016 Jul 22;17:505. doi: 10.1186/s12864-016-2838-4 (PMC4957382; doi:10.1186/s12864-016-2838-4)
Supplement: Additional file 5: Table S4. — Putative target genes of durum wheat miRNAs identified in silico. The analysis was performed on three datasets: durum wheat ESTs from the NCBI database, T. aestivum unigenes from DFCI Gene Index (TAGI) version 12, and Hordeum vulgare unigenes from DFCI Gene Index (HVGI) version 12. (XLSX 648 kb) [file 12864_2016_2838_MOESM5_ESM.xlsx]

## Sheet: 1
Predicted target genes of conserved Triticum turgidum subsp. Durum miRNAs using durum wheat ESTs from the NCBI database
miRNA_Acc.	Target_Acc.	Expectation	UPE	miRNA_start	miRNA_end	Target_start	Target_end	miRNA_aligned_fragment	Target_aligned_fragment	Inhibition	Target_Desc.	Multiplicity
ttu-miR1130	gi|49603605|gb|AJ717023.1|AJ717023	1.0	16082	1	21	396	416	UCUUAUAUUAUGGGACGGAGG	CCUCCGUUCCAUAAUGUAAGA	Cleavage	AJ717023 Triticum turgidum subsp. durum etiolated seedling 20 days Triticum durum cDNA clone 09383R, mRNA sequence	1
ttu-miR1130	gi|39731481|gb|AJ614554.1|AJ614554	2.0	19435	1	21	312	332	UCUUAUAUUAUGGGACGGAGG	CCUCCGCCCUAUAGUAUAAGA	Cleavage	AJ614554 Triticum turgidum subsp. durum etiolated seedling 20 day Triticum durum cDNA clone 10392R, mRNA sequence	1
ttu-miR156h	gi|39729577|gb|AJ612650.1|AJ612650	3.0	15751	1	20	447	466	UGACAGAAGAGAGAGAGCAC	GUGUUCUCUCUUUUUUCUCA	Cleavage	AJ612650 Triticum turgidum subsp. durum etiolated seedling 20 day Triticum durum cDNA clone 07402R, mRNA sequence	1
ttu-miR156j	gi|39727433|gb|AJ610506.1|AJ610506	3.0	14775	1	20	577	596	UGACAGAAGAGAGUGAGCAC	GUGCUGACUUUGUUUUGUCA	Translation	AJ610506 Triticum turgidum subsp. durum etiolated seedling 20 day Triticum durum cDNA clone 02838R, mRNA sequence	1
ttu-miR156k	gi|39727433|gb|AJ610506.1|AJ610506	3.0	14775	1	20	577	596	UGACAGAAGAGAGUGAGCAC	GUGCUGACUUUGUUUUGUCA	Translation	AJ610506 Triticum turgidum subsp. durum etiolated seedling 20 day Triticum durum cDNA clone 02838R, mRNA sequence	1
ttu-miR156l	gi|39727433|gb|AJ610506.1|AJ610506	3.0	14775	1	21	576	596	UGACAGAAGAGAGUGAGCACU	AGUGCUGACUUUGUUUUGUCA	Translation	AJ610506 Triticum turgidum subsp. durum etiolated seedling 20 day Triticum durum cDNA clone 02838R, mRNA sequence	1
ttu-miR159c	gi|39730533|gb|AJ613606.1|AJ613606	3.0	22026	1	20	538	557	CUUGGAUUGAAGGGAGCUCU	GGAGCUCCCUUCAUUCCAAU	Cleavage	AJ613606 Triticum turgidum subsp. durum etiolated seedling 20 day Triticum durum cDNA clone 08978R, mRNA sequence	1
ttu-miR159f	gi|39732312|gb|AJ615385.1|AJ615385	3.0	24433	1	20	272	291	UUUGCAUGACCGAGGAGCCG	GGGCUCCUCGGGCGUGCAGA	Translation	AJ615385 Triticum turgidum subsp. durum etiolated seedling 20 day Triticum durum cDNA clone 11568R, mRNA sequence	1
ttu-miR159g	gi|39730533|gb|AJ613606.1|AJ613606	3.0	22026	1	21	537	557	UUUGGAUUGAAGGGAGCUCUA	UGGAGCUCCCUUCAUUCCAAU	Cleavage	AJ613606 Triticum turgidum subsp. durum etiolated seedling 20 day Triticum durum cDNA clone 08978R, mRNA sequence	1
ttu-miR159h	gi|39730533|gb|AJ613606.1|AJ613606	3.0	22026	1	20	538	557	UUUGGAUUGAAGGGAGCUCU	GGAGCUCCCUUCAUUCCAAU	Cleavage	AJ613606 Triticum turgidum subsp. durum etiolated seedling 20 day Triticum durum cDNA clone 08978R, mRNA sequence	1
ttu-miR159i	gi|39730533|gb|AJ613606.1|AJ613606	3.0	22026	1	21	537	557	UUUGGAUUGAAGGGAGCUCUG	UGGAGCUCCCUUCAUUCCAAU	Cleavage	AJ613606 Triticum turgidum subsp. durum etiolated seedling 20 day Triticum durum cDNA clone 08978R, mRNA sequence	1
ttu-miR159j	gi|39730533|gb|AJ613606.1|AJ613606	3.0	22026	1	20	538	557	UUUGGAUUGAAGGGAGCUCU	GGAGCUCCCUUCAUUCCAAU	Cleavage	AJ613606 Triticum turgidum subsp. durum etiolated seedling 20 day Triticum durum cDNA clone 08978R, mRNA sequence	1
ttu-miR164b	gi|39732820|gb|AJ615893.1|AJ615893	3.0	13.34	1	21	616	636	CACGUGUUCUUCUCCUCCAUC	GAAGGAGGAGAAGAGCACCUG	Cleavage	AJ615893 Triticum turgidum subsp. durum etiolated seedling 20 day Triticum durum cDNA clone 12335R, mRNA sequence	1
ttu-miR164c	gi|39729695|gb|AJ612768.1|AJ612768	3.0	24525	1	21	487	507	CAUGUGCCUUUCUUCUCCACC	GGAUGAGAAGACAGGCACAUG	Translation	AJ612768 Triticum turgidum subsp. durum etiolated seedling 20 day Triticum durum cDNA clone 07554R, mRNA sequence	1
ttu-miR164d	gi|39730102|gb|AJ613175.1|AJ613175	1.0	17452	1	20	473	492	UGGAGAAGCAGGGCACGUGC	GCAAGUGCCCUGCUUCUCCA	Cleavage	AJ613175 Triticum turgidum subsp. durum etiolated seedling 20 day Triticum durum cDNA clone 08376R, mRNA sequence	1
ttu-miR164d	gi|49603317|gb|AJ716735.1|AJ716735	3.0	21832	1	20	72	91	UGGAGAAGCAGGGCACGUGC	GCACGUGCCAUGCUUAUUCA	Translation	AJ716735 Triticum turgidum subsp. durum etiolated seedling 20 days Triticum durum cDNA clone 05718R, mRNA sequence	1
ttu-miR164e	gi|39730102|gb|AJ613175.1|AJ613175	1.0	17452	1	21	472	492	UGGAGAAGCAGGGCACGUGCU	AGCAAGUGCCCUGCUUCUCCA	Cleavage	AJ613175 Triticum turgidum subsp. durum etiolated seedling 20 day Triticum durum cDNA clone 08376R, mRNA sequence	1
ttu-miR164e	gi|49603317|gb|AJ716735.1|AJ716735	3.0	21832	1	21	71	91	UGGAGAAGCAGGGCACGUGCU	AGCACGUGCCAUGCUUAUUCA	Translation	AJ716735 Triticum turgidum subsp. durum etiolated seedling 20 days Triticum durum cDNA clone 05718R, mRNA sequence	1
ttu-miR166d	gi|39731466|gb|AJ614539.1|AJ614539	3.0	22197	1	20	181	200	GGAAUGUUGUCUGGUUCAAG	CUUGAACCACACAGUAUUUU	Translation	AJ614539 Triticum turgidum subsp. durum etiolated seedling 20 day Triticum durum cDNA clone 10368R, mRNA sequence	1
ttu-miR167a	gi|164699649|gb|FD468501.1|FD468501	2.5	14598	1	20	24	43	AGGUCAUGCUGGAGUUUCAU	CUAAAACUUCAGCAUGACCU	Cleavage	BOT_12_7h BOT Triticum durum cDNA clone BOT_12_7h, mRNA sequence	1
ttu-miR167a	gi|39727929|gb|AJ611002.1|AJ611002	3.0	23989	1	20	397	416	AGGUCAUGCUGGAGUUUCAU	AUGAAGCUCAGGGAUGACCU	Translation	AJ611002 Triticum turgidum subsp. durum etiolated seedling 20 day Triticum durum cDNA clone 04172R, mRNA sequence	1
ttu-miR167a	gi|39730662|gb|AJ613735.1|AJ613735	3.0	17085	1	20	303	321	AGGUCAUGCUGGAGUUUCAU	AUGAAACUA-AGCAUGACCU	Translation	AJ613735 Triticum turgidum subsp. durum etiolated seedling 20 day Triticum durum cDNA clone 09163R, mRNA sequence	1
ttu-miR167b	gi|39732381|gb|AJ615454.1|AJ615454	3.0	21.49	1	20	106	125	AGGUCAUGUGGCAGCUUCAU	GUGAAGCUCCCACAUGAACU	Cleavage	AJ615454 Triticum turgidum subsp. durum etiolated seedling 20 day Triticum durum cDNA clone 11669R, mRNA sequence	1
ttu-miR167b	gi|39729771|gb|AJ612844.1|AJ612844	3.0	21635	1	20	112	131	AGGUCAUGUGGCAGCUUCAU	GUGAAGCUCCCACAUGAACU	Cleavage	AJ612844 Triticum turgidum subsp. durum etiolated seedling 20 day Triticum durum cDNA clone 07696R, mRNA sequence	1
ttu-miR167c	gi|39727294|gb|AJ610367.1|AJ610367	3.0	21906	1	21	154	173	GAUCAUGACUGACAGCCUCAU	GUGAGGCUG-CAGACAUGAUC	Cleavage	AJ610367 Triticum turgidum subsp. durum etiolated seedling 20 day Triticum durum cDNA clone 01974R, mRNA sequence	1
ttu-miR167c	gi|39727916|gb|AJ610989.1|AJ610989	3.0	21906	1	21	231	250	GAUCAUGACUGACAGCCUCAU	GUGAGGCUG-CAGACAUGAUC	Cleavage	AJ610989 Triticum turgidum subsp. durum etiolated seedling 20 day Triticum durum cDNA clone 04154R, mRNA sequence	1
ttu-miR168a	gi|39728598|gb|AJ611671.1|AJ611671	3.0	20737	1	20	215	234	CCCGCCUUGCACCAAGUGAA	UUCACUUGGUGCGAGGCGUU	Cleavage	AJ611671 Triticum turgidum subsp. durum etiolated seedling 20 day Triticum durum cDNA clone 05149R, mRNA sequence	1
ttu-miR168b	gi|39728598|gb|AJ611671.1|AJ611671	3.0	20737	1	21	214	234	CCCGCCUUGCACCAAGUGAAU	AUUCACUUGGUGCGAGGCGUU	Cleavage	AJ611671 Triticum turgidum subsp. durum etiolated seedling 20 day Triticum durum cDNA clone 05149R, mRNA sequence	1
ttu-miR169e	gi|9426164|gb|BE428321.1|BE428321	2.5	14392	1	20	241	260	UAGCCAAGGAUGACUUGCCU	AGGCAAUUCAUUCUUGGCUU	Cleavage	MTD005.G01F990616 ITEC MTD Durum Wheat Root Library Triticum durum cDNA clone MTD005.G01, mRNA sequence	1
ttu-miR169e	gi|9426306|gb|BE428463.1|BE428463	2.5	14.99	1	20	241	260	UAGCCAAGGAUGACUUGCCU	AGGCAAUUCAUUCUUGGCUU	Cleavage	MTD007.C10F990616 ITEC MTD Durum Wheat Root Library Triticum durum cDNA clone MTD007.C10, mRNA sequence	1
ttu-miR169f	gi|9426164|gb|BE428321.1|BE428321	2.5	14392	1	21	240	260	UAGCCAAGGAUGAUUUGCCUG	CAGGCAAUUCAUUCUUGGCUU	Cleavage	MTD005.G01F990616 ITEC MTD Durum Wheat Root Library Triticum durum cDNA clone MTD005.G01, mRNA sequence	1
ttu-miR169f	gi|9426306|gb|BE428463.1|BE428463	2.5	14.99	1	21	240	260	UAGCCAAGGAUGAUUUGCCUG	CAGGCAAUUCAUUCUUGGCUU	Cleavage	MTD007.C10F990616 ITEC MTD Durum Wheat Root Library Triticum durum cDNA clone MTD007.C10, mRNA sequence	1
ttu-miR319a	gi|197724035|gb|FM208402.1|FM208402	3.0	23585	1	20	97	116	AGAGCGUCCUUCAGUCCACU	AGUGUGCUGAACGAUGCUCU	Translation	FM208402 Triticum turgidum subsp. durum etiolated seedling 20 day Triticum durum cDNA clone 12743, mRNA sequence	1
ttu-miR319b	gi|39730533|gb|AJ613606.1|AJ613606	2.5	22026	1	20	538	557	CUUGGACUGAAGGGAGCUCC	GGAGCUCCCUUCAUUCCAAU	Cleavage	AJ613606 Triticum turgidum subsp. durum etiolated seedling 20 day Triticum durum cDNA clone 08978R, mRNA sequence	1
ttu-miR319c	gi|39730533|gb|AJ613606.1|AJ613606	2.5	22.07	1	20	537	556	UUGGACUGAAGGGAGCUCCC	UGGAGCUCCCUUCAUUCCAA	Cleavage	AJ613606 Triticum turgidum subsp. durum etiolated seedling 20 day Triticum durum cDNA clone 08978R, mRNA sequence	1
ttu-miR319d	gi|39730533|gb|AJ613606.1|AJ613606	2.5	22.07	1	21	536	556	UUGGACUGAAGGGAGCUCCCU	AUGGAGCUCCCUUCAUUCCAA	Cleavage	AJ613606 Triticum turgidum subsp. durum etiolated seedling 20 day Triticum durum cDNA clone 08978R, mRNA sequence	1
ttu-miR319e	gi|49603457|gb|AJ716875.1|AJ716875	3.0	22.59	1	20	111	130	UUGGACUGAAGGGUGCUCCC	CGGAGCAUGCUUCAGUUCAA	Cleavage	AJ716875 Triticum turgidum subsp. durum etiolated seedling 20 days Triticum durum cDNA clone 07321R, mRNA sequence	1
ttu-miR319f	gi|49603457|gb|AJ716875.1|AJ716875	3.0	22.59	1	20	111	130	UUGGACUGAAGGGUGCUCCC	CGGAGCAUGCUUCAGUUCAA	Cleavage	AJ716875 Triticum turgidum subsp. durum etiolated seedling 20 days Triticum durum cDNA clone 07321R, mRNA sequence	1
ttu-miR394	gi|39731813|gb|AJ614886.1|AJ614886	3.0	12.9	1	20	667	686	UUGGCAUUCUGUCCACCUCC	GGAGCUGUACAGCAUGCCAA	Cleavage	AJ614886 Triticum turgidum subsp. durum etiolated seedling 20 day Triticum durum cDNA clone 10876R, mRNA sequence	1
ttu-miR396f	gi|39727116|gb|AJ610189.1|AJ610189	3.0	24634	1	20	181	200	UUCCACAGCUUUCUUGAACU	AGAGCAAGAAGGCUGUGGAG	Cleavage	AJ610189 Triticum turgidum subsp. durum etiolated seedling 20 day Triticum durum cDNA clone 01663R, mRNA sequence	1
ttu-miR396f	gi|39732914|gb|AJ615987.1|AJ615987	3.0	24.58	1	20	204	223	UUCCACAGCUUUCUUGAACU	AGAGCAAGAAGGCUGUGGAG	Cleavage	AJ615987 Triticum turgidum subsp. durum etiolated seedling 20 day Triticum durum cDNA clone 12454R, mRNA sequence	1
ttu-miR396f	gi|39732795|gb|AJ615868.1|AJ615868	3.0	24634	1	20	548	567	UUCCACAGCUUUCUUGAACU	AGAGCAAGAAGGCUGUGGAG	Cleavage	AJ615868 Triticum turgidum subsp. durum etiolated seedling 20 day Triticum durum cDNA clone 12301R, mRNA sequence	1
ttu-miR396f	gi|39731261|gb|AJ614334.1|AJ614334	3.0	22318	1	20	32	51	UUCCACAGCUUUCUUGAACU	AGAGCAAGAAGGCUGUGGAG	Cleavage	AJ614334 Triticum turgidum subsp. durum etiolated seedling 20 day Triticum durum cDNA clone 10062R, mRNA sequence	1
ttu-miR396f	gi|39731454|gb|AJ614527.1|AJ614527	3.0	23265	1	20	24	43	UUCCACAGCUUUCUUGAACU	AGAGCAAGAAGGCUGUGGAG	Cleavage	AJ614527 Triticum turgidum subsp. durum etiolated seedling 20 day Triticum durum cDNA clone 10352R, mRNA sequence	1
ttu-miR396g	gi|39727116|gb|AJ610189.1|AJ610189	3.0	24634	1	20	181	200	UUCCACAGCUUUCUUGAACU	AGAGCAAGAAGGCUGUGGAG	Cleavage	AJ610189 Triticum turgidum subsp. durum etiolated seedling 20 day Triticum durum cDNA clone 01663R, mRNA sequence	1
ttu-miR396g	gi|39732914|gb|AJ615987.1|AJ615987	3.0	24.58	1	20	204	223	UUCCACAGCUUUCUUGAACU	AGAGCAAGAAGGCUGUGGAG	Cleavage	AJ615987 Triticum turgidum subsp. durum etiolated seedling 20 day Triticum durum cDNA clone 12454R, mRNA sequence	1
ttu-miR396g	gi|39732795|gb|AJ615868.1|AJ615868	3.0	24634	1	20	548	567	UUCCACAGCUUUCUUGAACU	AGAGCAAGAAGGCUGUGGAG	Cleavage	AJ615868 Triticum turgidum subsp. durum etiolated seedling 20 day Triticum durum cDNA clone 12301R, mRNA sequence	1
ttu-miR396g	gi|39731261|gb|AJ614334.1|AJ614334	3.0	22318	1	20	32	51	UUCCACAGCUUUCUUGAACU	AGAGCAAGAAGGCUGUGGAG	Cleavage	AJ614334 Triticum turgidum subsp. durum etiolated seedling 20 day Triticum durum cDNA clone 10062R, mRNA sequence	1
ttu-miR396g	gi|39731454|gb|AJ614527.1|AJ614527	3.0	23265	1	20	24	43	UUCCACAGCUUUCUUGAACU	AGAGCAAGAAGGCUGUGGAG	Cleavage	AJ614527 Triticum turgidum subsp. durum etiolated seedling 20 day Triticum durum cDNA clone 10352R, mRNA sequence	1
ttu-miR396h	gi|39727116|gb|AJ610189.1|AJ610189	3.0	24634	1	20	181	200	UUCCACAGCUUUCUUGAACU	AGAGCAAGAAGGCUGUGGAG	Cleavage	AJ610189 Triticum turgidum subsp. durum etiolated seedling 20 day Triticum durum cDNA clone 01663R, mRNA sequence	1
ttu-miR396h	gi|39732914|gb|AJ615987.1|AJ615987	3.0	24.58	1	20	204	223	UUCCACAGCUUUCUUGAACU	AGAGCAAGAAGGCUGUGGAG	Cleavage	AJ615987 Triticum turgidum subsp. durum etiolated seedling 20 day Triticum durum cDNA clone 12454R, mRNA sequence	1
ttu-miR396h	gi|39732795|gb|AJ615868.1|AJ615868	3.0	24634	1	20	548	567	UUCCACAGCUUUCUUGAACU	AGAGCAAGAAGGCUGUGGAG	Cleavage	AJ615868 Triticum turgidum subsp. durum etiolated seedling 20 day Triticum durum cDNA clone 12301R, mRNA sequence	1
ttu-miR396h	gi|39731261|gb|AJ614334.1|AJ614334	3.0	22318	1	20	32	51	UUCCACAGCUUUCUUGAACU	AGAGCAAGAAGGCUGUGGAG	Cleavage	AJ614334 Triticum turgidum subsp. durum etiolated seedling 20 day Triticum durum cDNA clone 10062R, mRNA sequence	1
ttu-miR396h	gi|39731454|gb|AJ614527.1|AJ614527	3.0	23265	1	20	24	43	UUCCACAGCUUUCUUGAACU	AGAGCAAGAAGGCUGUGGAG	Cleavage	AJ614527 Triticum turgidum subsp. durum etiolated seedling 20 day Triticum durum cDNA clone 10352R, mRNA sequence	1
ttu-miR396i	gi|39727116|gb|AJ610189.1|AJ610189	3.0	24634	1	21	180	200	UUCCACAGCUUUCUUGAACUU	GAGAGCAAGAAGGCUGUGGAG	Cleavage	AJ610189 Triticum turgidum subsp. durum etiolated seedling 20 day Triticum durum cDNA clone 01663R, mRNA sequence	1
ttu-miR396i	gi|39732914|gb|AJ615987.1|AJ615987	3.0	24.58	1	21	203	223	UUCCACAGCUUUCUUGAACUU	GAGAGCAAGAAGGCUGUGGAG	Cleavage	AJ615987 Triticum turgidum subsp. durum etiolated seedling 20 day Triticum durum cDNA clone 12454R, mRNA sequence	1
ttu-miR396i	gi|39732795|gb|AJ615868.1|AJ615868	3.0	24634	1	21	547	567	UUCCACAGCUUUCUUGAACUU	GAGAGCAAGAAGGCUGUGGAG	Cleavage	AJ615868 Triticum turgidum subsp. durum etiolated seedling 20 day Triticum durum cDNA clone 12301R, mRNA sequence	1
ttu-miR396i	gi|39731261|gb|AJ614334.1|AJ614334	3.0	22318	1	21	31	51	UUCCACAGCUUUCUUGAACUU	GAGAGCAAGAAGGCUGUGGAG	Cleavage	AJ614334 Triticum turgidum subsp. durum etiolated seedling 20 day Triticum durum cDNA clone 10062R, mRNA sequence	1
ttu-miR396i	gi|39731454|gb|AJ614527.1|AJ614527	3.0	23265	1	21	23	43	UUCCACAGCUUUCUUGAACUU	GAGAGCAAGAAGGCUGUGGAG	Cleavage	AJ614527 Triticum turgidum subsp. durum etiolated seedling 20 day Triticum durum cDNA clone 10352R, mRNA sequence	1
ttu-miR398a	gi|39727215|gb|AJ610288.1|AJ610288	3.0	20043	1	21	110	130	UGUGUUCUCAGGUCGCCCCCG	CGGGGGUCACCUGAGAUCACA	Cleavage	AJ610288 Triticum turgidum subsp. durum etiolated seedling 20 day Triticum durum cDNA clone 01823R, mRNA sequence	1
ttu-miR399b	gi|197724189|gb|FM208556.1|FM208556	2.5	20375	1	20	432	451	UGCCAAAGGAGAGUUGCCCU	AUGGCAACUUUCUUUUGGUA	Cleavage	FM208556 Triticum turgidum subsp. durum etiolated seedling 20 day Triticum durum cDNA clone 12997, mRNA sequence	1
ttu-miR414	gi|39730157|gb|AJ613230.1|AJ613230	1.0	11.64	1	20	82	101	UCAUCCUCAUCAUCAUCGUC	GACGAUGAAGAUGAGGAUGA	Cleavage	AJ613230 Triticum turgidum subsp. durum etiolated seedling 20 day Triticum durum cDNA clone 08464R, mRNA sequence	1
ttu-miR414	gi|9426596|gb|BE428753.1|BE428753	2.0	12988	1	21	32	52	UCAUCCUCAUCAUCAUCGUCC	GGAUGAUGAUGGAGAGGAUGA	Translation	MTD010.E04F990617 ITEC MTD Durum Wheat Root Library Triticum durum cDNA clone MTD010.E04, mRNA sequence	1
ttu-miR414	gi|39730798|gb|AJ613871.1|AJ613871	2.0	18199	1	20	349	368	UCAUCCUCAUCAUCAUCGUC	GAUGAUGAUGAUGAUGAUGA	Cleavage	AJ613871 Triticum turgidum subsp. durum etiolated seedling 20 day Triticum durum cDNA clone 09394R, mRNA sequence	1
ttu-miR414	gi|39727312|gb|AJ610385.1|AJ610385	2.5	20974	1	20	418	437	UCAUCCUCAUCAUCAUCGUC	CUCGAUGAUGAUGAGGAUGG	Cleavage	AJ610385 Triticum turgidum subsp. durum etiolated seedling 20 day Triticum durum cDNA clone 02010R, mRNA sequence	1
ttu-miR414	gi|39728232|gb|AJ611305.1|AJ611305	2.5	15.34	1	21	21	41	UCAUCCUCAUCAUCAUCGUCC	GGAUGAAGAUGAUGGGGGUGA	Cleavage	AJ611305 Triticum turgidum subsp. durum etiolated seedling 20 day Triticum durum cDNA clone 04601R, mRNA sequence	1
ttu-miR414	gi|49603238|gb|AJ716656.1|AJ716656	2.5	18632	1	20	282	301	UCAUCCUCAUCAUCAUCGUC	CCUGAUGAUGAUGAGGAUGA	Cleavage	AJ716656 Triticum turgidum subsp. durum etiolated seedling 20 days Triticum durum cDNA clone 04965R, mRNA sequence	1
ttu-miR414	gi|197724141|gb|FM208508.1|FM208508	2.0	17729	1	20	24	43	UCAUCCUCAUCAUCAUCGUC	GCCGAUGAUGAUGGGGAUGG	Cleavage	FM208508 Triticum turgidum subsp. durum etiolated seedling 20 day Triticum durum cDNA clone 12923, mRNA sequence	1
ttu-miR414	gi|9427039|gb|BE429196.1|BE429196	3.0	8.04	1	21	253	273	UCAUCCUCAUCAUCAUCGUCC	GAAUGAUGAUGAUGAUGAUGA	Cleavage	MTD015.D11F990621 ITEC MTD Durum Wheat Root Library Triticum durum cDNA clone MTD015.D11, mRNA sequence	1
ttu-miR414	gi|9426320|gb|BE428477.1|BE428477	3.0	17151	1	21	351	371	UCAUCCUCAUCAUCAUCGUCC	GGAUGAAGAUGAUGACGAUGA	Cleavage	MTD007.D12F990616 ITEC MTD Durum Wheat Root Library Triticum durum cDNA clone MTD007.D12, mRNA sequence	1
ttu-miR414	gi|39731570|gb|AJ614643.1|AJ614643	3.0	16192	1	21	356	376	UCAUCCUCAUCAUCAUCGUCC	GGAUGAAGAUGAUGACGAUGA	Cleavage	AJ614643 Triticum turgidum subsp. durum etiolated seedling 20 day Triticum durum cDNA clone 10545R, mRNA sequence	1
ttu-miR414	gi|39729012|gb|AJ612085.1|AJ612085	3.0	23468	1	21	172	192	UCAUCCUCAUCAUCAUCGUCC	GGACGGCGAUGAUGGGGGUGG	Cleavage	AJ612085 Triticum turgidum subsp. durum etiolated seedling 20 day Triticum durum cDNA clone 06116R, mRNA sequence	1
ttu-miR414	gi|39728831|gb|AJ611904.1|AJ611904	3.0	17587	1	21	346	366	UCAUCCUCAUCAUCAUCGUCC	GGAUGAAGAUGAUGACGAUGA	Cleavage	AJ611904 Triticum turgidum subsp. durum etiolated seedling 20 day Triticum durum cDNA clone 05749R, mRNA sequence	1
ttu-miR414	gi|197724186|gb|FM208553.1|FM208553	3.0	14215	1	21	401	421	UCAUCCUCAUCAUCAUCGUCC	GGAUGAGGAUGAUGAAGAUGA	Cleavage	FM208553 Triticum turgidum subsp. durum etiolated seedling 20 day Triticum durum cDNA clone 12994, mRNA sequence	1
ttu-miR414	gi|39729521|gb|AJ612594.1|AJ612594	3.0	20851	1	20	192	211	UCAUCCUCAUCAUCAUCGUC	GGUGGUGAUGAUGAGGGUGU	Cleavage	AJ612594 Triticum turgidum subsp. durum etiolated seedling 20 day Triticum durum cDNA clone 07302R, mRNA sequence	1
ttu-miR414	gi|39732517|gb|AJ615590.1|AJ615590	3.0	23483	1	20	251	270	UCAUCCUCAUCAUCAUCGUC	GGUGGUGAUGAUGAGGGUGU	Cleavage	AJ615590 Triticum turgidum subsp. durum etiolated seedling 20 day Triticum durum cDNA clone 11883R, mRNA sequence	1
ttu-miR414	gi|39729619|gb|AJ612692.1|AJ612692	3.0	13051	1	20	356	375	UCAUCCUCAUCAUCAUCGUC	AAUGAUGAUGAUGAAGAUGA	Cleavage	AJ612692 Triticum turgidum subsp. durum etiolated seedling 20 day Triticum durum cDNA clone 07450R, mRNA sequence	1
ttu-miR414	gi|39731111|gb|AJ614184.1|AJ614184	2.5	9833	1	20	491	510	UCAUCCUCAUCAUCAUCGUC	GACGACGAUGAUGAUGAUGA	Cleavage	AJ614184 Triticum turgidum subsp. durum etiolated seedling 20 day Triticum durum cDNA clone 09861R, mRNA sequence	1
ttu-miR414	gi|39728524|gb|AJ611597.1|AJ611597	3.0	15693	1	21	171	191	UCAUCCUCAUCAUCAUCGUCC	GGAUGUGGAUGAUGAGGGUGA	Cleavage	AJ611597 Triticum turgidum subsp. durum etiolated seedling 20 day Triticum durum cDNA clone 05029R, mRNA sequence	1
ttu-miR414	gi|39732723|gb|AJ615796.1|AJ615796	3.0	20431	1	21	226	246	UCAUCCUCAUCAUCAUCGUCC	GUAUGAAGAUGGUGAGGAUGA	Cleavage	AJ615796 Triticum turgidum subsp. durum etiolated seedling 20 day Triticum durum cDNA clone 12201R, mRNA sequence	1
ttu-miR414	gi|39730545|gb|AJ613618.1|AJ613618	3.0	19861	1	21	331	351	UCAUCCUCAUCAUCAUCGUCC	GUAUGAAGAUGGUGAGGAUGA	Cleavage	AJ613618 Triticum turgidum subsp. durum etiolated seedling 20 day Triticum durum cDNA clone 08992R, mRNA sequence	1
ttu-miR414	gi|39729292|gb|AJ612365.1|AJ612365	3.0	20273	1	21	88	108	UCAUCCUCAUCAUCAUCGUCC	GUAUGAAGAUGGUGAGGAUGA	Cleavage	AJ612365 Triticum turgidum subsp. durum etiolated seedling 20 day Triticum durum cDNA clone 06619R, mRNA sequence	1
ttu-miR414	gi|49603149|gb|AJ716567.1|AJ716567	3.0	11.56	1	20	304	323	UCAUCCUCAUCAUCAUCGUC	GAUGAUGAAGAUGAGGAGGA	Cleavage	AJ716567 Triticum turgidum subsp. durum etiolated seedling 20 days Triticum durum cDNA clone 04214R, mRNA sequence	1
ttu-miR414	gi|39731585|gb|AJ614658.1|AJ614658	3.0	12795	1	20	597	616	UCAUCCUCAUCAUCAUCGUC	GCUGAUGAUGAUGUGGAUGA	Cleavage	AJ614658 Triticum turgidum subsp. durum etiolated seedling 20 day Triticum durum cDNA clone 10568R, mRNA sequence	1
ttu-miR414	gi|164699433|gb|FD468940.1|FD468940	3.0	17046	1	20	339	358	UCAUCCUCAUCAUCAUCGUC	CAAGAGGAUGAUGAGGAUGA	Cleavage	BOT_2_1b BOT Triticum durum cDNA clone BOT_2_1b, mRNA sequence	1
ttu-miR414	gi|39729480|gb|AJ612553.1|AJ612553	3.0	24631	1	20	339	358	UCAUCCUCAUCAUCAUCGUC	GACGAGGAGGGUGAGGAUGG	Cleavage	AJ612553 Triticum turgidum subsp. durum etiolated seedling 20 day Triticum durum cDNA clone 07209R, mRNA sequence	1
ttu-miR414	gi|39730849|gb|AJ613922.1|AJ613922	3.0	20064	1	20	326	345	UCAUCCUCAUCAUCAUCGUC	GACAUUGAAGAUGAGGAUGA	Cleavage	AJ613922 Triticum turgidum subsp. durum etiolated seedling 20 day Triticum durum cDNA clone 09484R, mRNA sequence	1
ttu-miR444a	gi|39729411|gb|AJ612484.1|AJ612484	1.0	18194	1	21	433	453	UGCAGUUGCUGCCUCAAGCUU	ANGCUUGAGGCAGCAACUGCA	Cleavage	AJ612484 Triticum turgidum subsp. durum etiolated seedling 20 day Triticum durum cDNA clone 07090R, mRNA sequence	1
ttu-miR444a	gi|39729339|gb|AJ612412.1|AJ612412	3.0	22673	1	21	216	236	UGCAGUUGCUGCCUCAAGCUU	AAGAUUGAUGCAGGAACUGCA	Cleavage	AJ612412 Triticum turgidum subsp. durum etiolated seedling 20 day Triticum durum cDNA clone 06774R, mRNA sequence	1
ttu-miR444b	gi|39729411|gb|AJ612484.1|AJ612484	1.5	18194	1	21	433	453	UGCAGUUGCUGUCUCAAGCUU	ANGCUUGAGGCAGCAACUGCA	Cleavage	AJ612484 Triticum turgidum subsp. durum etiolated seedling 20 day Triticum durum cDNA clone 07090R, mRNA sequence	1
ttu-miR444c	gi|39729411|gb|AJ612484.1|AJ612484	2.0	18194	1	21	433	453	UGCAGUUGUUGUCUCAAGCUU	ANGCUUGAGGCAGCAACUGCA	Cleavage	AJ612484 Triticum turgidum subsp. durum etiolated seedling 20 day Triticum durum cDNA clone 07090R, mRNA sequence	1
ttu-miR444d	gi|39729411|gb|AJ612484.1|AJ612484	2.0	18194	1	21	427	447	UGUUGUCUCAAGCUUGCUGCC	GGCAGCANGCUUGAGGCAGCA	Cleavage	AJ612484 Triticum turgidum subsp. durum etiolated seedling 20 day Triticum durum cDNA clone 07090R, mRNA sequence	1
ttu-miR5048a	gi|49603640|gb|AJ717058.1|AJ717058	3.0	14219	1	21	566	586	UAUUUGCAGGUUUUAGGUCUA	UAGACUUAAAACCAGAAAAUA	Cleavage	AJ717058 Triticum turgidum subsp. durum etiolated seedling 20 days Triticum durum cDNA clone 09754R, mRNA sequence	1
ttu-miR5048a	gi|164699545|gb|FD468397.1|FD468397	3.0	23989	1	20	379	398	UAUUUGCAGGUUUUAGGUCU	AGCCCUGAAGUUUGCAAAUA	Cleavage	BOT_9_9d BOT Triticum durum cDNA clone BOT_9_9d, mRNA sequence	1
ttu-miR5049	gi|39729749|gb|AJ612822.1|AJ612822	3.0	21.16	1	21	161	181	AAUUAAUAUGGAUCGGAGGGA	UCCCUAUGAUCCAUAUUACUU	Cleavage	AJ612822 Triticum turgidum subsp. durum etiolated seedling 20 day Triticum durum cDNA clone 07659R, mRNA sequence	1
ttu-miR5084	gi|9426754|gb|BE428911.1|BE428911	0.5	17943	1	23	284	306	ACCAUACGGUACUGCAGAGGAUC	GAUCCUCUGCAGUACUGUAUGGU	Cleavage	MTD012.B12F990617 ITEC MTD Durum Wheat Root Library Triticum durum cDNA clone MTD012.B12, mRNA sequence	1
ttu-miR5084	gi|39730586|gb|AJ613659.1|AJ613659	3.0	20056	1	21	76	97	ACCAUACGGU-ACUGCAGAGGA	UUCUUUGCAGUCACUGUAUGGU	Translation	AJ613659 Triticum turgidum subsp. durum etiolated seedling 20 day Triticum durum cDNA clone 09050R, mRNA sequence	1
ttu-miR5168a	gi|39728477|gb|AJ611550.1|AJ611550	3.0	17086	1	20	13	32	GGGUUGUUGUCUGGUUCAAG	CUUCAACCAGAUCACAACUC	Cleavage	AJ611550 Triticum turgidum subsp. durum etiolated seedling 20 day Triticum durum cDNA clone 04940R, mRNA sequence	1
ttu-miR5168b	gi|164702241|gb|FD473587.1|FD473587	3.0	21.17	1	21	121	142	UCGGACCAGGCUUCA-AUCCCU	AAGGAUCUGAAGGCUGGUCCGA	Translation	P2S_A06_SP6_037 frumisis1 Triticum durum cDNA clone P2S_A06_SP6_037, mRNA sequence	1
ttu-miR5175	gi|164703492|gb|FD474058.1|FD474058	3.0	15417	1	20	209	228	UUCCAAAUUACUCGUCGUGG	CUGCGAUGAGUAAUUCGGAA	Cleavage	P11_F02_T7_015 frumisis1 Triticum durum cDNA clone P11_F02_T7_015, mRNA sequence	1
ttu-miR5200	gi|197663645|gb|FL578673.1|FL578673	2.5	14978	1	21	15	35	UGUAGAUACUCCCUAAGGCUU	AAACCUUAGGGAGUAACUACA	Cleavage	KR-213 KI7RS Triticum durum cDNA, mRNA sequence	1
ttu-miR6173	gi|197664884|gb|FL578212.1|FL578212	0.0	22996	1	20	59	78	AGCCGUAAACGAUGGAUACU	AGUAUCCAUCGUUUACGGCU	Cleavage	KL-509 KI7LS Triticum durum cDNA, mRNA sequence	1
ttu-miR6173	gi|197660208|gb|FL578999.1|FL578999	0.0	22474	1	20	66	85	AGCCGUAAACGAUGGAUACU	AGUAUCCAUCGUUUACGGCU	Cleavage	KR-539 KI7RS Triticum durum cDNA, mRNA sequence	1
ttu-miR6173	gi|197667159|gb|FL577936.1|FL577936	0.0	23098	1	20	62	81	AGCCGUAAACGAUGGAUACU	AGUAUCCAUCGUUUACGGCU	Cleavage	KL-233 KI7LS Triticum durum cDNA, mRNA sequence	1
ttu-miR6173	gi|197660875|gb|FL578470.1|FL578470	0.0	23807	1	20	62	81	AGCCGUAAACGAUGGAUACU	AGUAUCCAUCGUUUACGGCU	Cleavage	KR-10 KI7RS Triticum durum cDNA, mRNA sequence	1
ttu-miR6173	gi|197660939|gb|FL578491.1|FL578491	0.0	23282	1	20	67	86	AGCCGUAAACGAUGGAUACU	AGUAUCCAUCGUUUACGGCU	Cleavage	KR-31 KI7RS Triticum durum cDNA, mRNA sequence	1
ttu-miR6173	gi|197669969|gb|FL578931.1|FL578931	0.0	23115	1	20	65	84	AGCCGUAAACGAUGGAUACU	AGUAUCCAUCGUUUACGGCU	Cleavage	KR-471 KI7RS Triticum durum cDNA, mRNA sequence	1
ttu-miR6173	gi|197666264|gb|FL578789.1|FL578789	0.0	24041	1	20	67	86	AGCCGUAAACGAUGGAUACU	AGUAUCCAUCGUUUACGGCU	Cleavage	KR-329 KI7RS Triticum durum cDNA, mRNA sequence	1
ttu-miR6173	gi|197666272|gb|FL578797.1|FL578797	0.0	22113	1	20	67	86	AGCCGUAAACGAUGGAUACU	AGUAUCCAUCGUUUACGGCU	Cleavage	KR-337 KI7RS Triticum durum cDNA, mRNA sequence	1
ttu-miR6173	gi|197663433|gb|FL578637.1|FL578637	0.0	20666	1	20	67	86	AGCCGUAAACGAUGGAUACU	AGUAUCCAUCGUUUACGGCU	Cleavage	KR-178 KI7RS Triticum durum cDNA, mRNA sequence	1
ttu-miR6173	gi|197660411|gb|FL579030.1|FL579030	0.0	23763	1	20	67	86	AGCCGUAAACGAUGGAUACU	AGUAUCCAUCGUUUACGGCU	Cleavage	KR-570 KI7RS Triticum durum cDNA, mRNA sequence	1
ttu-miR6173	gi|197665796|gb|FL578710.1|FL578710	1.0	24421	1	20	67	86	AGCCGUAAACGAUGGAUACU	AGCAUCCAUCGUUUACGGCU	Cleavage	KR-250 KI7RS Triticum durum cDNA, mRNA sequence	1
ttu-miR827b	gi|164704273|gb|FD474135.1|FD474135	3.0	15685	1	20	86	105	UUUUGUUGGUUGUCAUCUAA	UUUGGAGACAACCAGCAAAA	Cleavage	P3S_E01_SP6_003 frumisis1 Triticum durum cDNA clone P3S_E01_SP6_003, mRNA sequence	1
ttu-miR827b	gi|164702717|gb|FD473156.1|FD473156	3.0	13592	1	20	71	90	UUUUGUUGGUUGUCAUCUAA	UUUGGAGACAACCAGCAAAA	Cleavage	P7RIP_E10_T7_037 frumisis1 Triticum durum cDNA clone P7RIP_E10_T7_037, mRNA sequence	1
ttu-miR827b	gi|164702520|gb|FD473094.1|FD473094	3.0	15358	1	20	87	106	UUUUGUUGGUUGUCAUCUAA	UUUGGAGACAACCAGCAAAA	Cleavage	P5S_D08_SP6_062 frumisis1 Triticum durum cDNA clone P5S_D08_SP6_062, mRNA sequence	1
ttu-miR827b	gi|164702672|gb|FD473138.1|FD473138	3.0	13762	1	20	70	89	UUUUGUUGGUUGUCAUCUAA	UUUGGAGACAACCAGCAAAA	Cleavage	P7_E10_T7_071 frumisis1 Triticum durum cDNA clone P7_E10_T7_071, mRNA sequence	1
ttu-miR9659	gi|39728774|gb|AJ611847.1|AJ611847	3.0	19717	1	21	316	336	UCCAAUGGUUGUUCACGGCAU	AUGCCUGGAAUGACCAUUGGA	Cleavage	AJ611847 Triticum turgidum subsp. durum etiolated seedling 20 day Triticum durum cDNA clone 05535R, mRNA sequence	1
ttu-miR9666a	gi|9426824|gb|BE428981.1|BE428981	1.5	7138	1	22	44	65	CGGUAGGGCUGUAUGAUGGCGA	UCGCCAUCAUACAGCCCUACUU	Cleavage	MTD013.A03F990621 ITEC MTD Durum Wheat Root Library Triticum durum cDNA clone MTD013.A03, mRNA sequence	1
ttu-miR9666b	gi|9426824|gb|BE428981.1|BE428981	3.0	7138	1	22	44	65	CGGUUGGGCUGUAUGAUGGCGA	UCGCCAUCAUACAGCCCUACUU	Cleavage	MTD013.A03F990621 ITEC MTD Durum Wheat Root Library Triticum durum cDNA clone MTD013.A03, mRNA sequence	1
ttu-miR9670	gi|164703604|gb|FD471764.1|FD471764	3.0	17631	1	20	420	439	AGGUGGAAUACUUGAAGAAG	CUCCUUCAAGUGUUCUGUCU	Cleavage	RDA_2_4a RDA Triticum durum cDNA clone RDA_2_4a, mRNA sequence	1
ttu-miR9670	gi|164702002|gb|FD471284.1|FD471284	3.0	17631	1	20	398	417	AGGUGGAAUACUUGAAGAAG	CUCCUUCAAGUGUUCUGUCU	Cleavage	RDA_2_11a RDA Triticum durum cDNA clone RDA_2_11a, mRNA sequence	1
ttu-miR9670	gi|164703606|gb|FD471766.1|FD471766	3.0	17631	1	20	398	417	AGGUGGAAUACUUGAAGAAG	CUCCUUCAAGUGUUCUGUCU	Cleavage	RDA_2_12c RDA Triticum durum cDNA clone RDA_2_12c, mRNA sequence	1
ttu-miR9670	gi|164702248|gb|FD471747.1|FD471747	3.0	20172	1	20	398	417	AGGUGGAAUACUUGAAGAAG	CUCCUUCAAGUGUUCUGUCU	Cleavage	RDA_6_9e RDA Triticum durum cDNA clone RDA_6_9e, mRNA sequence	1
ttu-miR9670	gi|164702065|gb|FD471655.1|FD471655	3.0	17631	1	20	416	435	AGGUGGAAUACUUGAAGAAG	CUCCUUCAAGUGUUCUGUCU	Cleavage	RDA_2_1f RDA Triticum durum cDNA clone RDA_2_1f, mRNA sequence	1
ttu-miR9670	gi|164705775|gb|FD470989.1|FD470989	3.0	17631	1	20	398	417	AGGUGGAAUACUUGAAGAAG	CUCCUUCAAGUGUUCUGUCU	Cleavage	RDA_4_9a RDA Triticum durum cDNA clone RDA_4_9a, mRNA sequence	1
ttu-miR9670	gi|164700615|gb|FD471638.1|FD471638	3.0	17413	1	20	398	417	AGGUGGAAUACUUGAAGAAG	CUCCUUCAAGUGUUCUGUCU	Cleavage	RDA_6_3e RDA Triticum durum cDNA clone RDA_6_3e, mRNA sequence	1
ttu-miR9670	gi|164705781|gb|FD470995.1|FD470995	3.0	17631	1	20	398	417	AGGUGGAAUACUUGAAGAAG	CUCCUUCAAGUGUUCUGUCU	Cleavage	RDA_11_12c RDA Triticum durum cDNA clone RDA_11_12c, mRNA sequence	1
ttu-miR9670	gi|164701834|gb|FD471228.1|FD471228	3.0	17631	1	20	398	417	AGGUGGAAUACUUGAAGAAG	CUCCUUCAAGUGUUCUGUCU	Cleavage	RDA_8_10f RDA Triticum durum cDNA clone RDA_8_10f, mRNA sequence	1
ttu-miR9670	gi|164700411|gb|FD471596.1|FD471596	3.0	20172	1	20	416	435	AGGUGGAAUACUUGAAGAAG	CUCCUUCAAGUGUUCUGUCU	Cleavage	RDA_1_7h RDA Triticum durum cDNA clone RDA_1_7h, mRNA sequence	1
ttu-miR9670	gi|164704688|gb|FD471481.1|FD471481	3.0	17631	1	20	398	417	AGGUGGAAUACUUGAAGAAG	CUCCUUCAAGUGUUCUGUCU	Cleavage	RDA_6_7h RDA Triticum durum cDNA clone RDA_6_7h, mRNA sequence	1
ttu-miR9670	gi|164705785|gb|FD470999.1|FD470999	3.0	17631	1	20	398	417	AGGUGGAAUACUUGAAGAAG	CUCCUUCAAGUGUUCUGUCU	Cleavage	RDA_4_11d RDA Triticum durum cDNA clone RDA_4_11d, mRNA sequence	1
ttu-miR9670	gi|164702136|gb|FD471687.1|FD471687	3.0	17631	1	20	398	417	AGGUGGAAUACUUGAAGAAG	CUCCUUCAAGUGUUCUGUCU	Cleavage	RDA_9_9c RDA Triticum durum cDNA clone RDA_9_9c, mRNA sequence	1
ttu-miR9670	gi|164705937|gb|FD471073.1|FD471073	3.0	17631	1	20	398	417	AGGUGGAAUACUUGAAGAAG	CUCCUUCAAGUGUUCUGUCU	Cleavage	RDA_9_11c RDA Triticum durum cDNA clone RDA_9_11c, mRNA sequence	1
ttu-miR9670	gi|164703238|gb|FD471368.1|FD471368	3.0	17631	1	20	398	417	AGGUGGAAUACUUGAAGAAG	CUCCUUCAAGUGUUCUGUCU	Cleavage	RDA_11_4b RDA Triticum durum cDNA clone RDA_11_4b, mRNA sequence	1
ttu-miR9670	gi|164700268|gb|FD471561.1|FD471561	3.0	17413	1	20	398	417	AGGUGGAAUACUUGAAGAAG	CUCCUUCAAGUGUUCUGUCU	Cleavage	RDA_11_9b RDA Triticum durum cDNA clone RDA_11_9b, mRNA sequence	1
ttu-miR9670	gi|164703079|gb|FD471321.1|FD471321	3.0	17631	1	20	397	416	AGGUGGAAUACUUGAAGAAG	CUCCUUCAAGUGUUCUGUCU	Cleavage	RDA_3_1g RDA Triticum durum cDNA clone RDA_3_1g, mRNA sequence	1
ttu-miR9670	gi|164702062|gb|FD471652.1|FD471652	3.0	17631	1	20	398	417	AGGUGGAAUACUUGAAGAAG	CUCCUUCAAGUGUUCUGUCU	Cleavage	RDA_11_6c RDA Triticum durum cDNA clone RDA_11_6c, mRNA sequence	1
ttu-miR9670	gi|164703900|gb|FD471864.1|FD471864	3.0	17631	1	20	398	417	AGGUGGAAUACUUGAAGAAG	CUCCUUCAAGUGUUCUGUCU	Cleavage	RDA_1_10h RDA Triticum durum cDNA clone RDA_1_10h, mRNA sequence	1
ttu-miR9670	gi|164703813|gb|FD471833.1|FD471833	3.0	17631	1	20	398	417	AGGUGGAAUACUUGAAGAAG	CUCCUUCAAGUGUUCUGUCU	Cleavage	RDA_8_6a RDA Triticum durum cDNA clone RDA_8_6a, mRNA sequence	1
ttu-miR9670	gi|164703282|gb|FD471384.1|FD471384	3.0	17631	1	20	398	417	AGGUGGAAUACUUGAAGAAG	CUCCUUCAAGUGUUCUGUCU	Cleavage	RDA_6_2e RDA Triticum durum cDNA clone RDA_6_2e, mRNA sequence	1
ttu-miR9670	gi|164704524|gb|FD471440.1|FD471440	3.0	17631	1	20	398	417	AGGUGGAAUACUUGAAGAAG	CUCCUUCAAGUGUUCUGUCU	Cleavage	RDA_11_4a RDA Triticum durum cDNA clone RDA_11_4a, mRNA sequence	1
ttu-miR9670	gi|164702009|gb|FD471291.1|FD471291	3.0	17631	1	20	376	395	AGGUGGAAUACUUGAAGAAG	CUCCUUCAAGUGUUCUGUCU	Cleavage	RDA_1_3d RDA Triticum durum cDNA clone RDA_1_3d, mRNA sequence	1
ttu-miR9670	gi|39731857|gb|AJ614930.1|AJ614930	3.0	14418	1	20	18	37	AGGUGGAAUACUUGAAGAAG	CUUCUUCGCGUAAUUCACCU	Cleavage	AJ614930 Triticum turgidum subsp. durum etiolated seedling 20 day Triticum durum cDNA clone 10927R, mRNA sequence	1
ttu-miR9670	gi|39726700|gb|AJ609773.1|AJ609773	3.0	13896	1	20	188	207	AGGUGGAAUACUUGAAGAAG	CUUCUGCAAGUUUUUCAUCU	Translation	AJ609773 Triticum turgidum subsp. durum etiolated seedling 20 day Triticum durum cDNA clone 00235F, mRNA sequence	1
ttu-miR9674c	gi|39727766|gb|AJ610839.1|AJ610839	3.0	16769	1	21	16	36	UGAAUUUGUCCAUAGCAUCAG	CUGAUGCAAUGGACAAGGUCA	Cleavage	AJ610839 Triticum turgidum subsp. durum etiolated seedling 20 day Triticum durum cDNA clone 03608R, mRNA sequence	1
ttu-miR9674c	gi|9426972|gb|BE429129.1|BE429129	3.0	13404	1	21	151	170	UGAAUUUGUCCAUAGCAUCAG	UUUAUGC-AUGGACAAAUUCA	Cleavage	MTD014.F12F990621 ITEC MTD Durum Wheat Root Library Triticum durum cDNA clone MTD014.F12, mRNA sequence	1
ttu-miR9674c	gi|39732823|gb|AJ615896.1|AJ615896	3.0	16192	1	21	454	473	UGAAUUUGUCCAUAGCAUCAG	UUUAUGC-AUGGACAAAUUCA	Cleavage	AJ615896 Triticum turgidum subsp. durum etiolated seedling 20 day Triticum durum cDNA clone 12339R, mRNA sequence	1
ttu-miR9674c	gi|9426142|gb|BE428299.1|BE428299	3.0	11361	1	19	342	361	UGAAUUUGUCCAUAG-CAUC	GAUGUCGAUGGACAAAUUCA	Cleavage	MTD005.E02F990616 ITEC MTD Durum Wheat Root Library Triticum durum cDNA clone MTD005.E02, mRNA sequence	1
ttu-miR9773	gi|9426095|gb|BE428252.1|BE428252	2.0	10232	1	20	308	327	UUUGUUUUUAUGUUAUUUUG	CAAGAUGAUAUAAAAACAAG	Cleavage	MTD005.A01F990621 ITEC MTD Durum Wheat Root Library Triticum durum cDNA clone MTD005.A01, mRNA sequence	1
ttu-miR9773	gi|49603471|gb|AJ716889.1|AJ716889	3.0	12249	1	24	423	446	UUUGUUUUUAUGUUAUUUUGUGAA	UUAGCAGGUUAGCAUAAAAAUAAA	Cleavage	AJ716889 Triticum turgidum subsp. durum etiolated seedling 20 days Triticum durum cDNA clone 07445R, mRNA sequence	1
ttu-miR9773	gi|39727015|gb|AJ610088.1|AJ610088	3.0	17.65	1	20	238	257	UUUGUUUUUAUGUUAUUUUG	CAAAAUAGAAGAAAAGCAAA	Translation	AJ610088 Triticum turgidum subsp. durum etiolated seedling 20 day Triticum durum cDNA clone 01370R, mRNA sequence	1
ttu-miR9776	gi|197724050|gb|FM208417.1|FM208417	3.0	19137	1	20	189	208	UUGGACGAGGAUGUGCAACU	GGCUGCAGAUCCUCGUCCAG	Cleavage	FM208417 Triticum turgidum subsp. durum etiolated seedling 20 day Triticum durum cDNA clone 12769, mRNA sequence	1
ttu-miR9782	gi|39730351|gb|AJ613424.1|AJ613424	3.0	8724	1	24	454	477	GUAUUAGGUUGGUCAAAUUGACGA	UCCCCAUUGUGACCAACCUAAUAA	Cleavage	AJ613424 Triticum turgidum subsp. durum etiolated seedling 20 day Triticum durum cDNA clone 08744R, mRNA sequence	1

## Sheet: 2
Predicted target genes of conserved Triticum turgidum subsp. Durum miRNAs using Triticum aestivum unigenes from DFCI Gene Index (TAGI)
miRNA_Acc.	Target_Acc.	Expectation	UPE	miRNA_start	miRNA_end	Target_start	Target_end	miRNA_aligned_fragment	Target_aligned_fragment	Inhibition	Target_Desc.	Multiplicity
ttu-miR1130	TC402657	0.0	7461	1	21	107	127	UCUUAUAUUAUGGGACGGAGG	CCUCCGUCCCAUAAUAUAAGA	Cleavage	UniRef100_P26517 Cluster: Glyceraldehyde-3-phosphate dehydrogenase, cytosolic; n=3; Hordeum vulgare|Rep: Glyceraldehyde-3-phosphate dehydrogenase, cytosolic - Hordeum vulgare (Barley), partial (92%)	1
ttu-miR1130	TC449066	0.0	12075	1	21	805	825	UCUUAUAUUAUGGGACGGAGG	CCUCCGUCCCAUAAUAUAAGA	Cleavage	similar to UniRef100_A6N022 Cluster: S-adenosylmethionine decarboxylase proenzyme; n=1; Oryza sativa Indica Group|Rep: S-adenosylmethionine decarboxylase proenzyme - Oryza sativa subsp. indica (Rice), partial (72%)	1
ttu-miR1130	TC390499	0.0	11933	1	21	748	768	UCUUAUAUUAUGGGACGGAGG	CCUCCGUCCCAUAAUAUAAGA	Cleavage	similar to UniRef100_A6N022 Cluster: S-adenosylmethionine decarboxylase proenzyme; n=1; Oryza sativa Indica Group|Rep: S-adenosylmethionine decarboxylase proenzyme - Oryza sativa subsp. indica (Rice), partial (51%)	1
ttu-miR1130	CJ542241	0.0	13.85	1	21	678	698	UCUUAUAUUAUGGGACGGAGG	CCUCCGUCCCAUAAUAUAAGA	Cleavage	homologue to UniRef100_A2QWV2 Cluster: Function: co-expression of het-e and het-c lead to cell death; n=1; Aspergillus niger|Rep:, partial (1%)	1
ttu-miR1130	TC417827	0.0	5539	1	21	692	712	UCUUAUAUUAUGGGACGGAGG	CCUCCGUCCCAUAAUAUAAGA	Cleavage	similar to UniRef100_Q0DJB8 Cluster: Os05g0304100 protein; n=1; Oryza sativa Japonica Group|Rep: Os05g0304100 protein - Oryza sativa subsp. japonica (Rice), partial (6%)	1
ttu-miR1130	TC448926	0.5	19695	1	21	740	760	UCUUAUAUUAUGGGACGGAGG	CCUCUGUCCCAUAAUAUAAGA	Cleavage		1
ttu-miR1130	TC430311	0.5	23708	1	21	878	898	UCUUAUAUUAUGGGACGGAGG	CCUCCGUCCCAUAAUGUAAGA	Cleavage		1
ttu-miR1130	TC377933	0.5	18845	1	21	890	910	UCUUAUAUUAUGGGACGGAGG	CCUCUGUCCCAUAAUAUAAGA	Cleavage	homologue to UniRef100_Q06HR0 Cluster: ATP dependent Clp protease ATP-binding subunit ClpX1; n=1; Pennisetum glaucum|Rep: ATP dependent Clp protease ATP-binding subunit ClpX1 - Pennisetum americanum (Pearl millet), partial (70%)	1
ttu-miR1130	TC373115	0.5	15777	1	21	843	863	UCUUAUAUUAUGGGACGGAGG	CCUCCGUUCCAUAAUAUAAGA	Cleavage	weakly similar to UniRef100_Q6YYS2 Cluster: Leucine zipper protein-like; n=1; Oryza sativa Japonica Group|Rep: Leucine zipper protein-like - Oryza sativa subsp. japonica (Rice), partial (7%)	1
ttu-miR1130	TC404165	0.5	12733	1	21	703	723	UCUUAUAUUAUGGGACGGAGG	CCUCCGUCCCAUAAUAUGAGA	Cleavage	similar to UniRef100_Q0D3U2 Cluster: Os07g0665700 protein; n=1; Oryza sativa Japonica Group|Rep: Os07g0665700 protein - Oryza sativa subsp. japonica (Rice), partial (9%)	1
ttu-miR1130	CK215841	0.5	9.26	1	21	116	136	UCUUAUAUUAUGGGACGGAGG	CCUCCGUCUCAUAAUAUAAGA	Cleavage	similar to UniRef100_Q0DUF6 Cluster: Os03g0188500 protein; n=1; Oryza sativa Japonica Group|Rep: Os03g0188500 protein - Oryza sativa subsp. japonica (Rice), partial (56%)	1
ttu-miR1130	CJ805623	0.5	21923	1	21	610	630	UCUUAUAUUAUGGGACGGAGG	CCUUCGUCCCAUAAUAUAAGA	Cleavage	weakly similar to UniRef100_A8ITU2 Cluster: Predicted protein; n=1; Chlamydomonas reinhardtii|Rep: Predicted protein - Chlamydomonas reinhardtii, partial (5%)	1
ttu-miR1130	TC388446	0.0	9506	1	21	328	348	UCUUAUAUUAUGGGACGGAGG	UCUCCGUCCCAUAAUAUAAGA	Cleavage	similar to UniRef100_A2VCF6 Cluster: NADH-ubiquinone oxidoreductase chain 1; n=1; Cymatogaster aggregata|Rep: NADH-ubiquinone oxidoreductase chain 1 - Cymatogaster aggregata (shiner perch), partial (5%)	1
ttu-miR1130	CJ572772	0.5	9827	1	21	59	79	UCUUAUAUUAUGGGACGGAGG	CCUCUGUCCCAUAAUAUAAGA	Cleavage	similar to UniRef100_Q7X6L6 Cluster: OJ000126_13.4 protein; n=1; Oryza sativa Japonica Group|Rep: OJ000126_13.4 protein - Oryza sativa subsp. japonica (Rice), partial (4%)	1
ttu-miR1130	TC429127	0.5	12384	1	21	345	365	UCUUAUAUUAUGGGACGGAGG	CCUCCGUCCCAUAAUAUAGGA	Cleavage	homologue to UniRef100_UPI000069F7AB Cluster: Phosphate-regulating neutral endopeptidase (Metalloendopeptidase homolog PEX) (X-linked hypophosphatemia protein) (HYP) (Vitamin D-resistant hypophosphatemic rickets protein).; n=1; Xenopus tropicalis|Rep: Phosphate-regulating neutral endopeptidase (Metalloendopeptidase homolog PEX) (X-linked hypophosphatemia protein) (HYP) (Vitamin D-resistant hypoph…	1
ttu-miR1130	BQ170910	0.5	9713	1	21	131	151	UCUUAUAUUAUGGGACGGAGG	CCUCUGUCCCAUAAUAUAAGA	Cleavage		1
ttu-miR1130	AL816142	0.5	17622	1	21	407	427	UCUUAUAUUAUGGGACGGAGG	CCUCCGUCCCAUAAUGUAAGA	Cleavage		1
ttu-miR1130	TC433753	1.0	17707	1	21	849	869	UCUUAUAUUAUGGGACGGAGG	CCUCUGUCCCAUAAUGUAAGA	Cleavage	similar to UniRef100_Q651K8 Cluster: Proline-rich spliceosome-associated protein-like; n=1; Oryza sativa Japonica Group|Rep: Proline-rich spliceosome-associated protein-like - Oryza sativa subsp. japonica (Rice), partial (14%)	1
ttu-miR1130	TC393660	1.0	10041	1	21	837	857	UCUUAUAUUAUGGGACGGAGG	CCUCUGUCUCAUAAUAUAAGA	Cleavage	weakly similar to UniRef100_Q0JLM7 Cluster: Os01g0588700 protein; n=1; Oryza sativa Japonica Group|Rep: Os01g0588700 protein - Oryza sativa subsp. japonica (Rice), partial (25%)	1
ttu-miR1130	TC380685	1.0	13625	1	21	619	639	UCUUAUAUUAUGGGACGGAGG	CCUCCGUCCCAUAAUGUGAGA	Cleavage	similar to UniRef100_Q0D3U2 Cluster: Os07g0665700 protein; n=1; Oryza sativa Japonica Group|Rep: Os07g0665700 protein - Oryza sativa subsp. japonica (Rice), partial (9%)	1
ttu-miR1130	TC440314	1.0	6268	1	21	722	742	UCUUAUAUUAUGGGACGGAGG	CCUCUGUUCCAUAAUAUAAGA	Cleavage		1
ttu-miR1130	CV765271	1.0	11995	1	21	395	415	UCUUAUAUUAUGGGACGGAGG	CCUUCGUCCCGUAAUAUAAGA	Cleavage		1
ttu-miR1130	DN828811	1.0	11361	1	21	376	396	UCUUAUAUUAUGGGACGGAGG	CCUCCGUCCCAUAAUGUGAGA	Cleavage	weakly similar to UniRef100_Q8D371 Cluster: MviN protein; n=1; Wigglesworthia glossinidia endosymbiont of Glossina brevipalpis|Rep: MviN protein - Wigglesworthia glossinidia brevipalpis, partial (4%)	1
ttu-miR1130	TC433469	0.5	10693	1	20	407	426	UCUUAUAUUAUGGGACGGAG	CUCCGUCCCAUAAUGUAAGA	Cleavage	similar to UniRef100_A6V4A8 Cluster: Probable radical activating enzyme; n=1; Pseudomonas aeruginosa PA7|Rep: Probable radical activating enzyme - Pseudomonas aeruginosa (strain PA7), partial (8%)	1
ttu-miR1130	TC370176	1.5	19685	1	21	2125	2145	UCUUAUAUUAUGGGACGGAGG	CCUCCGUCCCAUAAUACAAGA	Cleavage	UniRef100_Q6VTH8 Cluster: Resistance-related receptor-like kinase; n=1; Triticum aestivum|Rep: Resistance-related receptor-like kinase - Triticum aestivum (Wheat), complete	1
ttu-miR1130	NP9351397	1.0	7892	1	21	1271	1291	UCUUAUAUUAUGGGACGGAGG	CCUCCGUCGCAUAAUAUAAGA	Cleavage	GB|DQ118252.1|AAZ94379.1 gibberellin 3-oxidase 2-3;2-oxoglutarate-dependent dioxygenase; TaGA3ox2-3; involved in gibberellin (GA) biosynthesis	1
ttu-miR1130	TC390731	1.0	10359	1	21	1434	1454	UCUUAUAUUAUGGGACGGAGG	CCUCGGUCCCAUAAUAUAAGA	Cleavage	similar to UniRef100_A7QE93 Cluster: Chromosome chr4 scaffold_83, whole genome shotgun sequence; n=1; Vitis vinifera|Rep: Chromosome chr4 scaffold_83, whole genome shotgun sequence - Vitis vinifera (Grape), partial (53%)	1
ttu-miR1130	DR732905	1.0	19702	1	21	103	123	UCUUAUAUUAUGGGACGGAGG	CCUCCGUCCCAAAAUAUAAGA	Translation	homologue to UniRef100_A9J204 Cluster: MIKC-type MADS-box transcription factor WM22A; n=1; Triticum aestivum|Rep: MIKC-type MADS-box transcription factor WM22A - Triticum aestivum (Wheat), partial (76%)	1
ttu-miR1130	TC376058	1.5	17459	1	21	854	874	UCUUAUAUUAUGGGACGGAGG	CCUCUGUCCUAUAAUAUAAGG	Cleavage	similar to UniRef100_Q6F2V2 Cluster: Expressed protein; n=1; Oryza sativa Japonica Group|Rep: Expressed protein - Oryza sativa subsp. japonica (Rice), partial (65%)	1
ttu-miR1130	CJ609023	1.0	6.96	1	21	722	742	UCUUAUAUUAUGGGACGGAGG	CCUCCAUCCCAUAAUAUAAGA	Cleavage	similar to UniRef100_A8B747 Cluster: Serine/threonine protein phosphatase; n=1; Giardia lamblia ATCC 50803|Rep: Serine/threonine protein phosphatase - Giardia lamblia ATCC 50803, partial (5%)	1
ttu-miR1130	TC406114	1.0	13012	1	21	651	671	UCUUAUAUUAUGGGACGGAGG	CCUCCGUCCCAAAAUAUAAGA	Translation	weakly similar to UniRef100_A7Q1F8 Cluster: Chromosome chr7 scaffold_44, whole genome shotgun sequence; n=1; Vitis vinifera|Rep: Chromosome chr7 scaffold_44, whole genome shotgun sequence - Vitis vinifera (Grape), partial (9%)	1
ttu-miR1130	CD910004	1.5	16253	1	21	710	730	UCUUAUAUUAUGGGACGGAGG	CCUCCGUCCCAUAAUAUAACA	Cleavage		1
ttu-miR1130	CJ668032	1.0	13989	1	21	770	790	UCUUAUAUUAUGGGACGGAGG	CCUCCAUCCCAUAAUAUAAGA	Cleavage	weakly similar to UniRef100_Q2R078 Cluster: Leucine Rich Repeat family protein; n=1; Oryza sativa Japonica Group|Rep: Leucine Rich Repeat family protein - Oryza sativa subsp. japonica (Rice), partial (22%)	1
ttu-miR1130	TC404513	1.0	23382	1	21	539	559	UCUUAUAUUAUGGGACGGAGG	UUUCCGUCCCAUAAUGUAAGA	Cleavage		1
ttu-miR1130	CD936383	1.5	13949	1	21	11	31	UCUUAUAUUAUGGGACGGAGG	CCUUCGUCCCAUAAUGUAGGA	Cleavage	similar to UniRef100_A0LT82 Cluster: Integral membrane protein TerC; n=1; Acidothermus cellulolyticus 11B|Rep: Integral membrane protein TerC - Acidothermus cellulolyticus (strain ATCC 43068 / 11B), partial (6%)	1
ttu-miR1130	BJ254809	1.0	17521	1	21	163	183	UCUUAUAUUAUGGGACGGAGG	CCUCCAUCCCAUAAUAUAAGA	Cleavage		1
ttu-miR1130	CA641431	1.5	24011	1	21	67	87	UCUUAUAUUAUGGGACGGAGG	CCUCCGUCCCAUAAUAUAAAA	Cleavage	UniRef100_Q9AEB9 Cluster: Type II 65 kDa heat shock protein; n=1; Mycobacterium abscessus|Rep: Type II 65 kDa heat shock protein - Mycobacterium abscessus, partial (8%)	1
ttu-miR1130	CA688285	1.0	10247	1	21	183	203	UCUUAUAUUAUGGGACGGAGG	CAUCCGUCCCAUAAUAUAAGA	Cleavage	similar to UniRef100_Q0JQC0 Cluster: Os01g0170800 protein; n=2; Oryza sativa Japonica Group|Rep: Os01g0170800 protein - Oryza, partial (4%)	1
ttu-miR1130	TC460740	1.5	24694	1	21	219	239	UCUUAUAUUAUGGGACGGAGG	CCUCCGUCCCAUAAUAUAACA	Cleavage	similar to UniRef100_Q70Z98 Cluster: Olfactory receptor; n=1; Canis lupus familiaris|Rep: Olfactory receptor - Canis familiaris (Dog), partial (10%)	1
ttu-miR1130	CJ695401	1.5	13434	1	21	122	142	UCUUAUAUUAUGGGACGGAGG	CCUCCGUCCCAUAAUAUAAAA	Cleavage	UniRef100_Q4RMU4 Cluster: Chromosome 3 SCAF15018, whole genome shotgun sequence; n=1; Tetraodon nigroviridis|Rep: Chromosome 3 SCAF15018, whole genome shotgun sequence - Tetraodon nigroviridis (Green puffer), partial (19%)	1
ttu-miR1130	TC383880	2.0	24606	1	21	127	147	UCUUAUAUUAUGGGACGGAGG	CCUCUGUCCCAUAAUGUAAGU	Cleavage		1
ttu-miR1130	TC383574	1.5	19559	1	21	1553	1573	UCUUAUAUUAUGGGACGGAGG	CUUCGGUCCCAUAAUAUAAGA	Cleavage		1
ttu-miR1130	TC389203	2.0	17972	1	21	1245	1265	UCUUAUAUUAUGGGACGGAGG	CCUCUGUCCCAUAAUAUACGA	Cleavage	similar to UniRef100_Q0ILP7 Cluster: Os12g0633000 protein; n=1; Oryza sativa Japonica Group|Rep: Os12g0633000 protein - Oryza sativa subsp. japonica (Rice), partial (54%)	1
ttu-miR1130	TC432894	1.5	7978	1	21	1128	1148	UCUUAUAUUAUGGGACGGAGG	CCUCCGUUCCCUAAUAUAAGA	Translation		1
ttu-miR1130	TC394178	1.5	19559	1	21	914	934	UCUUAUAUUAUGGGACGGAGG	CUUCGGUCCCAUAAUAUAAGA	Cleavage	weakly similar to UniRef100_Q0JLL3 Cluster: Os01g0590800 protein; n=1; Oryza sativa Japonica Group|Rep: Os01g0590800 protein - Oryza sativa subsp. japonica (Rice), partial (16%)	1
ttu-miR1130	CD880846	1.5	24937	1	21	445	465	UCUUAUAUUAUGGGACGGAGG	CCUCCGUCUCAAAAUAUAAGA	Translation	weakly similar to UniRef100_Q6RIB0 Cluster: Flowering promoting factor-like 1; n=1; Nicotiana tabacum|Rep: Flowering promoting factor-like 1 - Nicotiana tabacum (Common tobacco), partial (89%)	1
ttu-miR1130	CD453087	1.5	12728	1	21	180	200	UCUUAUAUUAUGGGACGGAGG	CCUCCGUCCCAAAAUGUAAGA	Translation		1
ttu-miR1130	TC408578	1.0	19423	1	21	443	463	UCUUAUAUUAUGGGACGGAGG	UCCCCGUCCCAUAAUAUAAGA	Cleavage	similar to UniRef100_Q8RZ95 Cluster: Lipase class 3-like; n=1; Oryza sativa Japonica Group|Rep: Lipase class 3-like - Oryza sativa subsp. japonica (Rice), partial (21%)	1
ttu-miR1130	TC460064	1.5	6694	1	21	133	153	UCUUAUAUUAUGGGACGGAGG	CCUCCUUUCCAUAAUAUAAGA	Cleavage		1
ttu-miR1130	CA632803	3.0	10.14	1	21	336	356	UCUUAUAUUAUGGGACGGAGG	CCUCCGUCCCAUAAUGUAAAC	Cleavage		1
ttu-miR1130	CA601255	3.0	6035	1	21	515	535	UCUUAUAUUAUGGGACGGAGG	CCUCCGUCCCAUAAUAUAGAG	Cleavage	similar to UniRef100_Q2HT39 Cluster: Membrane bound O-acyl transferase MBOAT; n=1; Medicago truncatula|Rep: Membrane bound, partial (3%)	1
ttu-miR1130	TC448624	1.5	14859	1	20	106	125	UCUUAUAUUAUGGGACGGAG	CUCCGUCCCAUAAUAUAAAA	Cleavage	similar to UniRef100_Q10EK6 Cluster: Expressed protein; n=1; Oryza sativa Japonica Group|Rep: Expressed protein - Oryza sativa subsp. japonica (Rice), partial (10%)	1
ttu-miR1130	TC408092	1.0	6516	1	20	563	582	UCUUAUAUUAUGGGACGGAG	CUCCGACCCAUAAUAUAAGA	Cleavage	similar to UniRef100_Q1ENF0 Cluster: Cystatin Hv-CPI8; n=1; Hordeum vulgare|Rep: Cystatin Hv-CPI8 - Hordeum vulgare (Barley), partial (90%)	1
ttu-miR1130	CK211600	2.0	17927	1	21	144	164	UCUUAUAUUAUGGGACGGAGG	CCUCUGUCUCAAAAUAUAAGA	Translation	homologue to UniRef100_Q7XJ79 Cluster: High light protein; n=1; Hordeum vulgare|Rep: High light protein - Hordeum vulgare (Barley), partial (92%)	1
ttu-miR1130	CK216047	2.0	18289	1	21	157	177	UCUUAUAUUAUGGGACGGAGG	CCUCUGUCUCAAAAUAUAAGA	Translation	homologue to UniRef100_Q7XJ79 Cluster: High light protein; n=1; Hordeum vulgare|Rep: High light protein - Hordeum vulgare (Barley), partial (91%)	1
ttu-miR1130	CK211682	2.5	19748	1	21	66	86	UCUUAUAUUAUGGGACGGAGG	CCUUCGUCUCAUGAUGUAAGG	Cleavage		1
ttu-miR1130	CK214985	2.0	13458	1	21	132	152	UCUUAUAUUAUGGGACGGAGG	CCUCUGUCUCAAAAUAUAAGA	Translation	homologue to UniRef100_Q7XJ79 Cluster: High light protein; n=1; Hordeum vulgare|Rep: High light protein - Hordeum vulgare (Barley), partial (94%)	1
ttu-miR1130	CK214076	2.0	15114	1	21	133	153	UCUUAUAUUAUGGGACGGAGG	CCUCUGUCUCAAAAUAUAAGA	Translation	homologue to UniRef100_Q7XJ79 Cluster: High light protein; n=1; Hordeum vulgare|Rep: High light protein - Hordeum vulgare (Barley), partial (94%)	1
ttu-miR1130	TC445541	2.0	15.99	1	21	353	373	UCUUAUAUUAUGGGACGGAGG	CAUCCGUCUUAUAAUAUAAGA	Cleavage	homologue to UniRef100_Q43662 Cluster: Wali2 protein; n=1; Triticum aestivum|Rep: Wali2 protein - Triticum aestivum (Wheat), partial (35%)	1
ttu-miR1130	CJ717273	2.5	21114	1	21	683	703	UCUUAUAUUAUGGGACGGAGG	CCCCCGUCCCAUAAUAUAANA	Cleavage	similar to UniRef100_Q0DWE9 Cluster: Os02g0818000 protein; n=2; Oryza sativa|Rep: Os02g0818000 protein - Oryza sativa subsp. japonica (Rice), partial (85%)	1
ttu-miR1130	TC453849	2.5	10731	1	21	654	674	UCUUAUAUUAUGGGACGGAGG	CCUCUGUCCCAUAAUGUAAAA	Cleavage	similar to UniRef100_Q2QKB4 Cluster: U2AF large subunit; n=1; Triticum aestivum|Rep: U2AF large subunit - Triticum aestivum (Wheat), partial (33%)	1
ttu-miR1130	CD936868	2.0	14581	1	21	452	472	UCUUAUAUUAUGGGACGGAGG	CAUCCGUCUUAUAAUAUAAGA	Cleavage	similar to UniRef100_P93181 Cluster: Pathogenesis-related protein precursor; n=1; Hordeum vulgare|Rep: Pathogenesis-related protein precursor - Hordeum vulgare (Barley), partial (40%)	1
ttu-miR1130	TC420068	2.0	14581	1	21	368	388	UCUUAUAUUAUGGGACGGAGG	CAUCCGUCUUAUAAUAUAAGA	Cleavage	similar to UniRef100_P93181 Cluster: Pathogenesis-related protein precursor; n=1; Hordeum vulgare|Rep: Pathogenesis-related protein precursor - Hordeum vulgare (Barley), partial (40%)	1
ttu-miR1130	CA682638	2.0	21693	1	21	273	294	UCUUAUAUUAUG-GGACGGAGG	CCUCCGUCCGCAUAAUAUAAGA	Cleavage		1
ttu-miR1130	TC384632	2.0	22419	1	20	1760	1779	UCUUAUAUUAUGGGACGGAG	CUCCGUUCCAUAAUAUAUGA	Cleavage		1
ttu-miR1130	TC452182	2.5	17.85	1	21	1011	1031	UCUUAUAUUAUGGGACGGAGG	CCUCCGUUCCAAAAUAUAAGU	Translation	similar to UniRef100_Q84XQ5 Cluster: Glyoxalase II; n=1; Brassica juncea|Rep: Glyoxalase II - Brassica juncea (Leaf mustard) (Indian mustard), partial (59%)	1
ttu-miR1130	TC397875	2.5	19844	1	21	1075	1095	UCUUAUAUUAUGGGACGGAGG	CCUCCGUCCCACAGUAUAAGC	Translation	similar to UniRef100_A7NU95 Cluster: Chromosome chr18 scaffold_1, whole genome shotgun sequence; n=1; Vitis vinifera|Rep: Chromosome chr18 scaffold_1, whole genome shotgun sequence - Vitis vinifera (Grape), partial (27%)	1
ttu-miR1130	TC458199	1.5	15814	1	20	245	264	UCUUAUAUUAUGGGACGGAG	CUCGGUCCCAUAAUAUAGGA	Cleavage		1
ttu-miR1130	CJ662895	2.5	23.29	1	21	168	188	UCUUAUAUUAUGGGACGGAGG	CCUCCGUUCCAAAAUAUAAGU	Translation		1
ttu-miR1130	CK162003	2.5	14994	1	21	131	151	UCUUAUAUUAUGGGACGGAGG	CCUCUGUCUCAAAAUGUAAGA	Translation	homologue to UniRef100_Q1IWV5 Cluster: Transcriptional regulator, TrmB; n=1; Deinococcus geothermalis DSM 11300|Rep: Transcriptional regulator, TrmB - Deinococcus geothermalis (strain DSM 11300), partial (8%)	1
ttu-miR1130	TC417070	2.5	10093	1	21	1138	1158	UCUUAUAUUAUGGGACGGAGG	CCUCUGUCUUAUAUUAUAAGA	Cleavage	similar to UniRef100_Q8H0D1 Cluster: O-methyltransferase; n=1; Hordeum vulgare|Rep: O-methyltransferase - Hordeum vulgare (Barley), partial (91%)	1
ttu-miR1130	TC374262	2.5	21495	1	21	900	920	UCUUAUAUUAUGGGACGGAGG	CCUCUGUCCUAAAAUGUAAGA	Translation	homologue to UniRef100_A3RD20 Cluster: C-8,7-sterol isomerase; n=1; Hordeum vulgare|Rep: C-8,7-sterol isomerase - Hordeum vulgare (Barley), complete	1
ttu-miR1130	TC413453	2.5	7746	1	21	1004	1024	UCUUAUAUUAUGGGACGGAGG	CCUUUGUCCUAGAAUAUAAGA	Translation	weakly similar to UniRef100_Q2QPU8 Cluster: F-box domain containing protein, expressed; n=1; Oryza sativa Japonica Group|Rep: F-box domain containing protein, expressed - Oryza sativa subsp. japonica (Rice), partial (48%)	1
ttu-miR1432a	CK195521	0.0	17255	1	21	87	107	AUCAGGAGAGAUGACACCGAC	GUCGGUGUCAUCUCUCCUGAU	Cleavage		1
ttu-miR1432a	TC459334	0.5	20659	1	21	138	158	AUCAGGAGAGAUGACACCGAC	GUCGGUGUCGUCUCUCCUGAU	Cleavage	weakly similar to UniRef100_Q1IXL1 Cluster: Pilus-associated protein, PilW-related precursor; n=1; Deinococcus geothermalis DSM 11300|Rep: Pilus-associated protein, PilW-related precursor - Deinococcus geothermalis (strain DSM 11300), partial (6%)	1
ttu-miR1432a	TC388166	0.5	16031	1	20	82	101	AUCAGGAGAGAUGACACCGA	UUGGUGUCAUCUCUCCUGAU	Cleavage		1
ttu-miR1432a	TC402640	0.5	16614	1	20	81	100	AUCAGGAGAGAUGACACCGA	UUGGUGUCAUCUCUCCUGAU	Cleavage		1
ttu-miR1432a	CN011453	1.5	20993	1	21	112	132	AUCAGGAGAGAUGACACCGAC	GCUGGUGUCAUCUCUCCUGAU	Cleavage		1
ttu-miR1432a	TC397132	2.5	17.86	1	21	508	528	AUCAGGAGAGAUGACACCGAC	GUCGGUGUUAUCUCUGUUGAU	Cleavage	weakly similar to UniRef100_A7QR31 Cluster: Chromosome undetermined scaffold_147, whole genome shotgun sequence; n=1; Vitis vinifera|Rep: Chromosome undetermined scaffold_147, whole genome shotgun sequence - Vitis vinifera (Grape), partial (53%)	1
ttu-miR1432a	TC405736	2.5	18883	1	21	477	497	AUCAGGAGAGAUGACACCGAC	GUCGGUGUUAUCUCUGUUGAU	Cleavage	weakly similar to UniRef100_A7QR31 Cluster: Chromosome undetermined scaffold_147, whole genome shotgun sequence; n=1; Vitis vinifera|Rep: Chromosome undetermined scaffold_147, whole genome shotgun sequence - Vitis vinifera (Grape), partial (53%)	1
ttu-miR1432a	BQ838967	2.0	17037	1	20	388	407	AUCAGGAGAGAUGACACCGA	CCGGUGUCGUCUCUCUUGAU	Cleavage	similar to UniRef100_A7PCU3 Cluster: Chromosome chr17 scaffold_12, whole genome shotgun sequence; n=1; Vitis vinifera|Rep: Chromosome chr17 scaffold_12, whole genome shotgun sequence - Vitis vinifera (Grape), partial (12%)	1
ttu-miR1432a	TC401422	2.0	24219	1	20	53	72	AUCAGGAGAGAUGACACCGA	UCCGUGUCUUCUCUCCUGAU	Cleavage	similar to UniRef100_A7QLE2 Cluster: Chromosome chr11 scaffold_118, whole genome shotgun sequence; n=1; Vitis vinifera|Rep: Chromosome chr11 scaffold_118, whole genome shotgun sequence - Vitis vinifera (Grape), partial (64%)	1
ttu-miR1432a	CA659674	3.0	19991	1	20	257	276	AUCAGGAGAGAUGACACCGA	UUGGUGUCAUCAUUUUUGAU	Translation	homologue to UniRef100_Q8VWY1 Cluster: Mitochondrial phosphate transporter; n=1; Lotus japonicus|Rep: Mitochondrial phosphate transporter - Lotus japonicus, partial (9%)	1
ttu-miR1432a	CA600017	3.0	23879	1	20	138	157	AUCAGGAGAGAUGACACCGA	UUGGUUUAAUCUCUCUUGAU	Cleavage	similar to UniRef100_A2XAQ8 Cluster: Ribonucleoside-diphosphate reductase; n=1; Oryza sativa Indica Group|Rep: Ribonucleoside-diphosphate reductase - Oryza sativa subsp. indica (Rice), partial (3%)	1
ttu-miR1432a	CV764024	3.0	16.5	1	20	175	194	AUCAGGAGAGAUGACACCGA	UCGCUGUCAACUCUUUUGAU	Translation		1
ttu-miR1432a	CV767513	3.0	16062	1	20	175	194	AUCAGGAGAGAUGACACCGA	UCGCUGUCAACUCUUUUGAU	Translation		1
ttu-miR1432a	TC373027	3.0	15864	1	20	718	737	AUCAGGAGAGAUGACACCGA	UCGCUGUCAACUCUUUUGAU	Translation	homologue to UniRef100_Q5I7L0 Cluster: Ribosomal protein L18; n=1; Triticum aestivum|Rep: Ribosomal protein L18 - Triticum aestivum (Wheat), partial (28%)	1
ttu-miR1432a	TC397117	3.0	15289	1	20	634	653	AUCAGGAGAGAUGACACCGA	UCGCUGUCAACUCUUUUGAU	Translation	homologue to UniRef100_Q5I7L0 Cluster: Ribosomal protein L18; n=1; Triticum aestivum|Rep: Ribosomal protein L18 - Triticum aestivum (Wheat), partial (80%)	1
ttu-miR1432a	TC390167	3.0	15.14	1	20	807	826	AUCAGGAGAGAUGACACCGA	UCGCUGUCAACUCUUUUGAU	Translation	homologue to UniRef100_Q5I7L0 Cluster: Ribosomal protein L18; n=1; Triticum aestivum|Rep: Ribosomal protein L18 - Triticum aestivum (Wheat), complete	1
ttu-miR1432a	CK199692	3.0	7.35	1	20	510	529	AUCAGGAGAGAUGACACCGA	UCCGUAUCAUCACUCCUGAU	Translation		1
ttu-miR1432b	CK195521	1.0	17255	1	21	87	107	CUCAGGAGAGAUGACACCGAC	GUCGGUGUCAUCUCUCCUGAU	Cleavage		1
ttu-miR1432b	TC459334	1.5	20659	1	21	138	158	CUCAGGAGAGAUGACACCGAC	GUCGGUGUCGUCUCUCCUGAU	Cleavage	weakly similar to UniRef100_Q1IXL1 Cluster: Pilus-associated protein, PilW-related precursor; n=1; Deinococcus geothermalis DSM 11300|Rep: Pilus-associated protein, PilW-related precursor - Deinococcus geothermalis (strain DSM 11300), partial (6%)	1
ttu-miR1432b	TC388166	1.5	16031	1	20	82	101	CUCAGGAGAGAUGACACCGA	UUGGUGUCAUCUCUCCUGAU	Cleavage		1
ttu-miR1432b	TC402640	1.5	16614	1	20	81	100	CUCAGGAGAGAUGACACCGA	UUGGUGUCAUCUCUCCUGAU	Cleavage		1
ttu-miR1432b	CN011453	2.5	20993	1	21	112	132	CUCAGGAGAGAUGACACCGAC	GCUGGUGUCAUCUCUCCUGAU	Cleavage		1
ttu-miR1432b	GD189585	3.0	18332	1	20	139	158	CUCAGGAGAGAUGACACCGA	GAUGUGUCAUCUCUCCUGAG	Cleavage		1
ttu-miR1432b	BQ838967	3.0	17037	1	20	388	407	CUCAGGAGAGAUGACACCGA	CCGGUGUCGUCUCUCUUGAU	Cleavage	similar to UniRef100_A7PCU3 Cluster: Chromosome chr17 scaffold_12, whole genome shotgun sequence; n=1; Vitis vinifera|Rep: Chromosome chr17 scaffold_12, whole genome shotgun sequence - Vitis vinifera (Grape), partial (12%)	1
ttu-miR1432b	TC431097	2.5	17588	1	20	568	587	CUCAGGAGAGAUGACACCGA	UUGGUGUAGUUUCUCCUGAG	Cleavage		1
ttu-miR1432b	TC371965	2.5	19454	1	20	141	160	CUCAGGAGAGAUGACACCGA	UUGGUGUAGUUUCUCCUGAG	Cleavage		1
ttu-miR1432b	TC453996	3.0	11362	1	20	60	79	CUCAGGAGAGAUGACACCGA	UUGUUGUUGUCUCUCUUGAG	Cleavage	UniRef100_A6N007 Cluster: Autophagy-related protein 8; n=2; Oryza sativa|Rep: Autophagy-related protein 8 - Oryza sativa subsp. indica (Rice), partial (13%)	1
ttu-miR1432b	CA655029	3.0	20.35	1	20	102	121	CUCAGGAGAGAUGACACCGA	UUGGAGUUGUUUCUCCUGAG	Cleavage		1
ttu-miR1432b	TC417386	2.5	19998	1	20	649	668	CUCAGGAGAGAUGACACCGA	UUGGUGUCACCCCUCCUGAG	Translation		1
ttu-miR1432b	TC406516	3.0	20234	1	20	813	832	CUCAGGAGAGAUGACACCGA	UUGGAGUUGUUUCUCCUGAG	Cleavage	similar to UniRef100_A7Q3Q9 Cluster: Chromosome chr13 scaffold_48, whole genome shotgun sequence; n=1; Vitis vinifera|Rep: Chromosome chr13 scaffold_48, whole genome shotgun sequence - Vitis vinifera (Grape), partial (65%)	1
ttu-miR1432b	TC401422	3.0	24219	1	20	53	72	CUCAGGAGAGAUGACACCGA	UCCGUGUCUUCUCUCCUGAU	Cleavage	similar to UniRef100_A7QLE2 Cluster: Chromosome chr11 scaffold_118, whole genome shotgun sequence; n=1; Vitis vinifera|Rep: Chromosome chr11 scaffold_118, whole genome shotgun sequence - Vitis vinifera (Grape), partial (64%)	1
ttu-miR1432b	TC439377	3.0	15.97	1	20	449	468	CUCAGGAGAGAUGACACCGA	UCGGUUACAUGUCUCCUGAG	Translation		1
ttu-miR1432c	CK195521	0.0	18362	1	21	86	106	UCAGGAGAGAUGACACCGACG	CGUCGGUGUCAUCUCUCCUGA	Cleavage		1
ttu-miR1432c	TC459334	0.5	20389	1	21	137	157	UCAGGAGAGAUGACACCGACG	CGUCGGUGUCGUCUCUCCUGA	Cleavage	weakly similar to UniRef100_Q1IXL1 Cluster: Pilus-associated protein, PilW-related precursor; n=1; Deinococcus geothermalis DSM 11300|Rep: Pilus-associated protein, PilW-related precursor - Deinococcus geothermalis (strain DSM 11300), partial (6%)	1
ttu-miR1432c	CN011453	1.5	18224	1	21	111	131	UCAGGAGAGAUGACACCGACG	CGCUGGUGUCAUCUCUCCUGA	Cleavage		1
ttu-miR1432c	TC388166	1.5	16329	1	21	80	100	UCAGGAGAGAUGACACCGACG	CAUUGGUGUCAUCUCUCCUGA	Cleavage		1
ttu-miR1432c	TC402640	1.5	15256	1	21	79	99	UCAGGAGAGAUGACACCGACG	CAUUGGUGUCAUCUCUCCUGA	Cleavage		1
ttu-miR1432c	TC397132	2.5	17951	1	20	508	527	UCAGGAGAGAUGACACCGAC	GUCGGUGUUAUCUCUGUUGA	Cleavage	weakly similar to UniRef100_A7QR31 Cluster: Chromosome undetermined scaffold_147, whole genome shotgun sequence; n=1; Vitis vinifera|Rep: Chromosome undetermined scaffold_147, whole genome shotgun sequence - Vitis vinifera (Grape), partial (53%)	1
ttu-miR1432c	TC405736	2.5	19.32	1	20	477	496	UCAGGAGAGAUGACACCGAC	GUCGGUGUUAUCUCUGUUGA	Cleavage	weakly similar to UniRef100_A7QR31 Cluster: Chromosome undetermined scaffold_147, whole genome shotgun sequence; n=1; Vitis vinifera|Rep: Chromosome undetermined scaffold_147, whole genome shotgun sequence - Vitis vinifera (Grape), partial (53%)	1
ttu-miR1432c	BQ838967	3.0	16671	1	20	387	406	UCAGGAGAGAUGACACCGAC	CCCGGUGUCGUCUCUCUUGA	Cleavage	similar to UniRef100_A7PCU3 Cluster: Chromosome chr17 scaffold_12, whole genome shotgun sequence; n=1; Vitis vinifera|Rep: Chromosome chr17 scaffold_12, whole genome shotgun sequence - Vitis vinifera (Grape), partial (12%)	1
ttu-miR1432c	TC401422	3.0	24217	1	21	51	71	UCAGGAGAGAUGACACCGACG	CUUCCGUGUCUUCUCUCCUGA	Translation	similar to UniRef100_A7QLE2 Cluster: Chromosome chr11 scaffold_118, whole genome shotgun sequence; n=1; Vitis vinifera|Rep: Chromosome chr11 scaffold_118, whole genome shotgun sequence - Vitis vinifera (Grape), partial (64%)	1
ttu-miR1432c	TC383013	3.0	18553	1	21	690	710	UCAGGAGAGAUGACACCGACG	UGGCUGUGUCAUCUUUCUUGA	Cleavage	similar to UniRef100_Q10RB4 Cluster: Beta-galactosidase 5 precursor; n=1; Oryza sativa Japonica Group|Rep: Beta-galactosidase 5 precursor - Oryza sativa subsp. japonica (Rice), partial (14%)	1
ttu-miR1432c	TC446982	3.0	23728	1	21	456	475	UCAGGAGAGAUGACACCGACG	UGUUGGUGUCAUCU-UCCUGA	Cleavage	weakly similar to UniRef100_Q0J6L2 Cluster: Os08g0299900 protein; n=1; Oryza sativa Japonica Group|Rep: Os08g0299900 protein - Oryza sativa subsp. japonica (Rice), partial (8%)	1
ttu-miR1432c	CJ602007	3.0	24333	1	20	301	320	UCAGGAGAGAUGACACCGAC	GUUGGUGACAUAUUUCCUGA	Translation	homologue to UniRef100_A3WP26 Cluster: Uncharacterized conserved secreted protein; n=1; Idiomarina baltica OS145|Rep:, partial (3%)	1
ttu-miR1432c	TC369373	3.0	16631	1	20	855	874	UCAGGAGAGAUGACACCGAC	GGCUGUGUCAUCUUUCUUGA	Cleavage	similar to UniRef100_Q10RB4 Cluster: Beta-galactosidase 5 precursor; n=1; Oryza sativa Japonica Group|Rep: Beta-galactosidase 5 precursor - Oryza sativa subsp. japonica (Rice), partial (19%)	1
ttu-miR1432d	TC440438	1.5	23535	1	21	520	540	UUGGUGUCACCUCGCCUGAAC	GUUCAGCUGAGGUGACACCAA	Cleavage	similar to UniRef100_Q67VX6 Cluster: Ulp1 protease-like; n=1; Oryza sativa Japonica Group|Rep: Ulp1 protease-like - Oryza sativa subsp. japonica (Rice), partial (26%)	1
ttu-miR1432d	CJ878040	2.0	18476	1	21	257	277	UUGGUGUCACCUCGCCUGAAC	GUUCAGCUGAGGUGAUACCAA	Cleavage	similar to UniRef100_Q67VX6 Cluster: Ulp1 protease-like; n=1; Oryza sativa Japonica Group|Rep: Ulp1 protease-like - Oryza sativa subsp. japonica (Rice), partial (9%)	1
ttu-miR1432d	TC378884	2.0	18527	1	21	90	110	UUGGUGUCACCUCGCCUGAAC	GUUCAGCUGAGGUGAUACCAA	Cleavage	similar to UniRef100_Q1NHD5 Cluster: Rieske (2Fe-2S) domain protein; n=1; Sphingomonas sp. SKA58|Rep: Rieske (2Fe-2S) domain protein - Sphingomonas sp. SKA58, partial (5%)	1
ttu-miR1432d	TC423984	3.0	19125	1	20	555	574	UUGGUGUCACCUCGCCUGAA	UUCUAGAGAGGUGACACCAA	Cleavage		1
ttu-miR1432d	CA593275	3.0	18116	1	19	251	270	UUGGUGUC-ACCUCGCCUGA	UCCGGCGAGGUUGACACCAA	Translation	homologue to UniRef100_Q41591 Cluster: Voltage dependent anion channel; n=1; Triticum aestivum|Rep: Voltage dependent anion channel - Triticum aestivum (Wheat), partial (39%)	1
ttu-miR156a	TC409846	1.0	20453	1	21	596	616	CUGACAGAAGAGAGUGAGCAC	GUGCUCUCUCUCUUCUGUCAG	Cleavage	similar to UniRef100_Q6H509-2 Cluster: Isoform 2 of Q6H509 ; n=1; Oryza sativa Japonica Group|Rep: Isoform 2 of Q6H509 - Oryza sativa subsp. japonica (Rice), partial (67%)	1
ttu-miR156a	CK196549	1.0	22248	1	21	195	215	CUGACAGAAGAGAGUGAGCAC	GUGCUCUCUCUCUUCUGUCAG	Cleavage	homologue to UniRef100_Q0JGI1 Cluster: Squamosa promoter-binding-like protein 2; n=1; Oryza sativa Japonica Group|Rep: Squamosa promoter-binding-like protein 2 - Oryza sativa subsp. japonica (Rice), partial (14%)	1
ttu-miR156a	AL810223	1.0	14442	1	21	523	543	CUGACAGAAGAGAGUGAGCAC	GUGCUCUCUCUCUUCUGUCAG	Cleavage	similar to UniRef100_Q6YZE8 Cluster: Squamosa promoter-binding-like protein 16; n=1; Oryza sativa Japonica Group|Rep: Squamosa promoter-binding-like protein 16 - Oryza sativa subsp. japonica (Rice), partial (26%)	1
ttu-miR156a	TC453361	2.0	12085	1	21	339	359	CUGACAGAAGAGAGUGAGCAC	GUGCUCUCUCUCUUCUGUCAU	Cleavage	similar to UniRef100_Q49I55 Cluster: Teosinte glume architecture 1; n=6; Zea mays|Rep: Teosinte glume architecture 1 - Zea mays (Maize), partial (14%)	1
ttu-miR156a	TC412204	1.0	19863	1	20	211	230	CUGACAGAAGAGAGUGAGCA	UGCUCUCUCUCUUCUGUCAG	Cleavage	weakly similar to UniRef100_Q653Z5 Cluster: Squamosa promoter-binding-like protein 11; n=1; Oryza sativa Japonica Group|Rep: Squamosa promoter-binding-like protein 11 - Oryza sativa subsp. japonica (Rice), partial (22%)	1
ttu-miR156a	TC384445	2.0	16855	1	20	533	552	CUGACAGAAGAGAGUGAGCA	UGCUCUCUCUCUUCUGUCAA	Cleavage	similar to UniRef100_A2X0Q6 Cluster: Squamosa promoter-binding-like protein 3; n=2; Oryza sativa|Rep: Squamosa promoter-binding-like protein 3 - Oryza sativa subsp. indica (Rice), partial (40%)	1
ttu-miR156a	TC420438	2.0	9388	1	20	700	719	CUGACAGAAGAGAGUGAGCA	UGCUCCCUCUCUUCUGUCAU	Cleavage	similar to UniRef100_A7P1R0 Cluster: Chromosome chr19 scaffold_4, whole genome shotgun sequence; n=1; Vitis vinifera|Rep: Chromosome chr19 scaffold_4, whole genome shotgun sequence - Vitis vinifera (Grape), partial (39%)	1
ttu-miR156a	TC441570	2.0	10807	1	20	57	76	CUGACAGAAGAGAGUGAGCA	UGCUCCCUCUCUUCUGUCAA	Cleavage	similar to UniRef100_Q8YUF6 Cluster: Alr2394 protein; n=1; Nostoc sp. PCC 7120|Rep: Alr2394 protein - Anabaena sp. (strain PCC 7120), partial (5%)	1
ttu-miR156a	TC398965	3.0	16183	1	21	359	379	CUGACAGAAGAGAGUGAGCAC	GUGUUGGCUCUCUUCUGUUGG	Cleavage	UniRef100_A3WM63 Cluster: Predicted permease; n=1; Idiomarina baltica OS145|Rep: Predicted permease - Idiomarina baltica OS145, partial (6%)	1
ttu-miR156a	TC373290	2.5	5954	1	20	467	486	CUGACAGAAGAGAGUGAGCA	UGCUCACUCUUUGCUGUCAU	Cleavage	homologue to UniRef100_Q4T794 Cluster: Chromosome undetermined SCAF8211, whole genome shotgun sequence; n=1; Tetraodon nigroviridis|Rep: Chromosome undetermined SCAF8211, whole genome shotgun sequence - Tetraodon nigroviridis (Green puffer), partial (6%)	1
ttu-miR156a	TC370322	3.0	23544	1	21	1137	1157	CUGACAGAAGAGAGUGAGCAC	GUGCUCUCUUUCCUCUGUCGG	Translation	similar to UniRef100_A0JBS3 Cluster: Telomere binding protein; n=1; Solanum lycopersicum|Rep: Telomere binding protein - Solanum lycopersicum (Tomato) (Lycopersicon esculentum), partial (26%)	1
ttu-miR156a	TC460639	3.0	14177	1	21	765	785	CUGACAGAAGAGAGUGAGCAC	GUGCUACCUCUCUUUUGUUAG	Cleavage		1
ttu-miR156a	CA612886	3.0	12638	1	21	333	353	CUGACAGAAGAGAGUGAGCAC	GUGCUCUCUUUCCUCUGUCGG	Translation	homologue to UniRef100_Q41821 Cluster: Initiator binding protein; n=1; Zea mays|Rep: Initiator binding protein - Zea mays (Maize), partial (6%)	1
ttu-miR156a	TC395061	3.0	22865	1	20	489	508	CUGACAGAAGAGAGUGAGCA	UGCUCACUCUCUACUGUUGA	Cleavage	similar to UniRef100_A6MD03 Cluster: F-box family protein; n=1; Oryza brachyantha|Rep: F-box family protein - Oryza brachyantha, partial (36%)	1
ttu-miR156a	TC390294	3.0	14365	1	20	635	654	CUGACAGAAGAGAGUGAGCA	UGUUCAAUCUCUUCUGUCGA	Cleavage	homologue to UniRef100_Q2P633 Cluster: Cob(I)alamin adenolsyltransferas; n=2; Xanthomonas oryzae pv. oryzae|Rep: Cob(I)alamin adenolsyltransferas - Xanthomonas oryzae pv. oryzae (strain MAFF 311018), partial (8%)	1
ttu-miR156a	CA741955	3.0	10663	1	20	175	194	CUGACAGAAGAGAGUGAGCA	UACUCACUUUCUUUUGUCAA	Cleavage	similar to UniRef100_Q16FC2 Cluster: Cytochrome P450; n=1; Aedes aegypti|Rep: Cytochrome P450 - Aedes aegypti, partial (2%)	1
ttu-miR156a	TC450452	3.0	16335	1	20	581	600	CUGACAGAAGAGAGUGAGCA	UGUUUGCCUUCUUCUGUCAG	Cleavage	similar to UniRef100_A7P7W2 Cluster: Chromosome chr3 scaffold_8, whole genome shotgun sequence; n=1; Vitis vinifera|Rep: Chromosome chr3 scaffold_8, whole genome shotgun sequence - Vitis vinifera (Grape), partial (78%)	1
ttu-miR156a	BE470764	2.5	16984	1	20	365	384	CUGACAGAAGAGAGUGAGCA	UACUUACUCUGUUCUGUCAG	Translation	similar to UniRef100_Q6ZIF9 Cluster: Metal-dependent hydrolase-like protein; n=1; Oryza sativa Japonica Group|Rep: Metal-dependent hydrolase-like protein - Oryza sativa subsp. japonica (Rice), partial (31%)	1
ttu-miR156a	CA695874	3.0	19377	1	20	133	152	CUGACAGAAGAGAGUGAGCA	UGUUCAGUUACUUCUGUCAG	Translation		1
ttu-miR156a	CA678931	3.0	20246	1	21	20	41	CUGACAGA-AGAGAGUGAGCAC	GAGCUCACCCUCUCUCUGUCAG	Translation	similar to UniRef100_Q1GTU9 Cluster: Glutamate racemase; n=1; Sphingopyxis alaskensis|Rep: Glutamate racemase - Sphingopyxis alaskensis (Sphingomonas alaskensis), partial (6%)	1
ttu-miR156b	TC377021	3.0	24785	1	21	552	572	GCUCACCCUCUCUCUGUCAGC	GCUGAAGGAGAGAGGGAGAGC	Cleavage		1
ttu-miR156b	CV782642	3.0	16863	1	20	107	126	GCUCACCCUCUCUCUGUCAG	CUGGCAGAGAGAGGGAGAGG	Cleavage	similar to UniRef100_A7QF19 Cluster: Chromosome chr16 scaffold_86, whole genome shotgun sequence; n=1; Vitis vinifera|Rep: Chromosome chr16 scaffold_86, whole genome shotgun sequence - Vitis vinifera (Grape), partial (8%)	1
ttu-miR156b	TC373023	3.0	16863	1	20	111	130	GCUCACCCUCUCUCUGUCAG	CUGGCAGAGAGAGGGAGAGG	Cleavage		1
ttu-miR156b	BQ838203	3.0	12781	1	20	91	110	GCUCACCCUCUCUCUGUCAG	CUGACAGAGAGAGAGAGAGC	Cleavage	weakly similar to UniRef100_A7QPN6 Cluster: Chromosome chr10 scaffold_138, whole genome shotgun sequence; n=1; Vitis vinifera|Rep: Chromosome chr10 scaffold_138, whole genome shotgun sequence - Vitis vinifera (Grape), partial (44%)	1
ttu-miR156b	GD189510	3.0	12939	1	21	438	458	GCUCACCCUCUCUCUGUCAGC	GCAGACAAAGAGAGGGUGAGA	Cleavage		1
ttu-miR156b	TC401293	2.5	20635	1	20	190	209	GCUCACCCUCUCUCUGUCAG	CUGACAGAUAGAGAGUGAGC	Cleavage		1
ttu-miR156c	CA614299	2.5	15964	1	22	114	136	GCUCACUCCUCUUUC-UGUCAGC	GAUGACACGGAAGAGGAGUGAGC	Cleavage		1
ttu-miR156c	CJ543400	3.0	19711	1	20	506	525	GCUCACUCCUCUUUCUGUCA	CAACAGAAAGAUGAGUGAGC	Translation		1
ttu-miR156c	CK209008	3.0	23268	1	22	835	856	GCUCACUCCUCUUUCUGUCAGC	GGUGCCAGAAAGAGGGGUGAAC	Cleavage		1
ttu-miR156c	TC401293	3.0	20635	1	21	190	209	GCUCACUCCUCUUUCUGUCAG	CUGACAGAUAGAG-AGUGAGC	Cleavage		1
ttu-miR156d	TC417199	3.0	14432	1	21	72	92	GCUCACUGCUCUAUCUGUCAC	GUUACAGAUAGAACAGUGAGA	Translation	homologue to UniRef100_Q43034 Cluster: Leucine aminopeptidase; n=1; Petroselinum crispum|Rep: Leucine aminopeptidase - Petroselinum crispum (Parsley) (Petroselinum hortense), partial (51%)	1
ttu-miR156d	TC437760	3.0	22819	1	22	648	669	GCUCACUGCUCUAUCUGUCACC	GUUGACAGAGAGGGCAUUGAGC	Cleavage		1
ttu-miR156d	TC401293	2.0	20635	1	20	191	209	GCUCACUGCUCUAUCUGUCA	UGACAGAUAGAG-AGUGAGC	Cleavage		1
ttu-miR156e	TC437760	3.0	22819	1	22	648	669	GCUCACUGCUCUAUCUGUCAGC	GUUGACAGAGAGGGCAUUGAGC	Cleavage		1
ttu-miR156e	TC401293	2.0	20635	1	21	190	209	GCUCACUGCUCUAUCUGUCAG	CUGACAGAUAGAG-AGUGAGC	Cleavage		1
ttu-miR156e	TC417199	3.0	14432	1	20	73	92	GCUCACUGCUCUAUCUGUCA	UUACAGAUAGAACAGUGAGA	Translation	homologue to UniRef100_Q43034 Cluster: Leucine aminopeptidase; n=1; Petroselinum crispum|Rep: Leucine aminopeptidase - Petroselinum crispum (Parsley) (Petroselinum hortense), partial (51%)	1
ttu-miR156f	TC426065	3.0	20868	1	21	1292	1312	GCUCACUGCUCUUCCUGUCAU	AUGACGGGGAGGGCGGUGAGG	Cleavage	similar to UniRef100_A7NX15 Cluster: Chromosome chr5 scaffold_2, whole genome shotgun sequence; n=1; Vitis vinifera|Rep: Chromosome chr5 scaffold_2, whole genome shotgun sequence - Vitis vinifera (Grape), partial (59%)	1
ttu-miR156f	CA614299	3.0	15964	1	22	114	136	GCUCACUGCUCUUCC-UGUCAUC	GAUGACACGGAAGAGGAGUGAGC	Cleavage		1
ttu-miR156g	TC437760	3.0	22819	1	22	648	669	GCUCACUUCUCUCUCUGUCAGC	GUUGACAGAGAGGGCAUUGAGC	Cleavage		1
ttu-miR156g	CB307285	3.0	21948	1	21	145	165	GCUCACUUCUCUCUCUGUCAG	UUGACAGAGGGAGAAGAGAGG	Cleavage	similar to UniRef100_A7Q9W9 Cluster: Chromosome chr8 scaffold_68, whole genome shotgun sequence; n=1; Vitis vinifera|Rep: Chromosome chr8 scaffold_68, whole genome shotgun sequence - Vitis vinifera (Grape), partial (38%)	1
ttu-miR156g	TC431247	3.0	17715	1	21	506	526	GCUCACUUCUCUCUCUGUCAG	UUGACAGAGGGAGAAGAGAGG	Cleavage	similar to UniRef100_A8MRN8 Cluster: Uncharacterized protein At1g32070.3; n=1; Arabidopsis thaliana|Rep: Uncharacterized protein At1g32070.3 - Arabidopsis thaliana (Mouse-ear cress), partial (68%)	1
ttu-miR156g	TC408056	3.0	19279	1	21	246	266	GCUCACUUCUCUCUCUGUCAG	UUGACAGAGGGAGAAGAGAGG	Cleavage	similar to UniRef100_A7Q9W9 Cluster: Chromosome chr8 scaffold_68, whole genome shotgun sequence; n=1; Vitis vinifera|Rep: Chromosome chr8 scaffold_68, whole genome shotgun sequence - Vitis vinifera (Grape), partial (67%)	1
ttu-miR156g	GD189469	2.5	5.82	1	22	244	265	GCUCACUUCUCUCUCUGUCAGC	GGUGAGGGGGAGAGAAGUGAGU	Cleavage	weakly similar to UniRef100_A9VAA3 Cluster: Predicted protein; n=1; Monosiga brevicollis MX1|Rep: Predicted protein - Monosiga brevicollis MX1, partial (4%)	1
ttu-miR156g	TC388549	2.5	11602	1	20	600	619	GCUCACUUCUCUCUCUGUCA	CGACACAGGGAGAAGUGAGC	Cleavage	weakly similar to UniRef100_Q8VZU2 Cluster: Syntaxin-132; n=1; Arabidopsis thaliana|Rep: Syntaxin-132 - Arabidopsis thaliana (Mouse-ear cress), partial (88%)	1
ttu-miR156g	TC445579	3.0	20379	1	20	31	50	GCUCACUUCUCUCUCUGUCA	UGGCAGGGAGAGAAGGGGGC	Cleavage	similar to UniRef100_Q67WD3 Cluster: Protein kinase-like; n=1; Oryza sativa Japonica Group|Rep: Protein kinase-like - Oryza sativa subsp. japonica (Rice), partial (22%)	1
ttu-miR156g	CK152277	3.0	22.59	1	22	444	465	GCUCACUUCUCUCUCUGUCAGC	GGUGAAGGGGAGGGAGGUGAGC	Cleavage	similar to UniRef100_Q9XJ54 Cluster: Nuclear transport factor 2; n=3; Oryza sativa|Rep: Nuclear transport factor 2 - Oryza sativa subsp. japonica (Rice), partial (83%)	1
ttu-miR156g	DR045105	3.0	18898	1	20	565	584	GCUCACUUCUCUCUCUGUCA	UGACGGAGACGGAGGUGAGU	Translation	similar to UniRef100_Q00YH6 Cluster: Chromosome 11 contig 1, DNA sequence; n=1; Ostreococcus tauri|Rep: Chromosome 11 contig 1, DNA sequence - Ostreococcus tauri, partial (6%)	1
ttu-miR156h	TC409846	0.0	19248	1	20	596	615	UGACAGAAGAGAGAGAGCAC	GUGCUCUCUCUCUUCUGUCA	Cleavage	similar to UniRef100_Q6H509-2 Cluster: Isoform 2 of Q6H509 ; n=1; Oryza sativa Japonica Group|Rep: Isoform 2 of Q6H509 - Oryza sativa subsp. japonica (Rice), partial (67%)	1
ttu-miR156h	TC453361	0.0	11983	1	20	339	358	UGACAGAAGAGAGAGAGCAC	GUGCUCUCUCUCUUCUGUCA	Cleavage	similar to UniRef100_Q49I55 Cluster: Teosinte glume architecture 1; n=6; Zea mays|Rep: Teosinte glume architecture 1 - Zea mays (Maize), partial (14%)	1
ttu-miR156h	CK196549	0.0	22257	1	20	195	214	UGACAGAAGAGAGAGAGCAC	GUGCUCUCUCUCUUCUGUCA	Cleavage	homologue to UniRef100_Q0JGI1 Cluster: Squamosa promoter-binding-like protein 2; n=1; Oryza sativa Japonica Group|Rep: Squamosa promoter-binding-like protein 2 - Oryza sativa subsp. japonica (Rice), partial (14%)	1
ttu-miR156h	AL810223	0.0	14442	1	20	523	542	UGACAGAAGAGAGAGAGCAC	GUGCUCUCUCUCUUCUGUCA	Cleavage	similar to UniRef100_Q6YZE8 Cluster: Squamosa promoter-binding-like protein 16; n=1; Oryza sativa Japonica Group|Rep: Squamosa promoter-binding-like protein 16 - Oryza sativa subsp. japonica (Rice), partial (26%)	1
ttu-miR156h	TC384445	1.0	17405	1	20	532	551	UGACAGAAGAGAGAGAGCAC	AUGCUCUCUCUCUUCUGUCA	Cleavage	similar to UniRef100_A2X0Q6 Cluster: Squamosa promoter-binding-like protein 3; n=2; Oryza sativa|Rep: Squamosa promoter-binding-like protein 3 - Oryza sativa subsp. indica (Rice), partial (40%)	1
ttu-miR156h	TC412204	1.0	18464	1	20	210	229	UGACAGAAGAGAGAGAGCAC	AUGCUCUCUCUCUUCUGUCA	Cleavage	weakly similar to UniRef100_Q653Z5 Cluster: Squamosa promoter-binding-like protein 11; n=1; Oryza sativa Japonica Group|Rep: Squamosa promoter-binding-like protein 11 - Oryza sativa subsp. japonica (Rice), partial (22%)	1
ttu-miR156h	TC420438	2.0	10807	1	20	699	718	UGACAGAAGAGAGAGAGCAC	AUGCUCCCUCUCUUCUGUCA	Cleavage	similar to UniRef100_A7P1R0 Cluster: Chromosome chr19 scaffold_4, whole genome shotgun sequence; n=1; Vitis vinifera|Rep: Chromosome chr19 scaffold_4, whole genome shotgun sequence - Vitis vinifera (Grape), partial (39%)	1
ttu-miR156h	TC441570	2.0	12087	1	20	56	75	UGACAGAAGAGAGAGAGCAC	AUGCUCCCUCUCUUCUGUCA	Cleavage	similar to UniRef100_Q8YUF6 Cluster: Alr2394 protein; n=1; Nostoc sp. PCC 7120|Rep: Alr2394 protein - Anabaena sp. (strain PCC 7120), partial (5%)	1
ttu-miR156h	TC370322	2.0	23308	1	20	1137	1156	UGACAGAAGAGAGAGAGCAC	GUGCUCUCUUUCCUCUGUCG	Cleavage	similar to UniRef100_A0JBS3 Cluster: Telomere binding protein; n=1; Solanum lycopersicum|Rep: Telomere binding protein - Solanum lycopersicum (Tomato) (Lycopersicon esculentum), partial (26%)	1
ttu-miR156h	TC413555	2.0	21173	1	20	600	619	UGACAGAAGAGAGAGAGCAC	GUGCUCUCUUUCCUCUGUCG	Cleavage	similar to UniRef100_A0ZPR8 Cluster: Telomere binding protein; n=2; Nicotiana tabacum|Rep: Telomere binding protein - Nicotiana tabacum (Common tobacco), partial (43%)	1
ttu-miR156h	CA612886	2.0	12666	1	20	333	352	UGACAGAAGAGAGAGAGCAC	GUGCUCUCUUUCCUCUGUCG	Cleavage	homologue to UniRef100_Q41821 Cluster: Initiator binding protein; n=1; Zea mays|Rep: Initiator binding protein - Zea mays (Maize), partial (6%)	1
ttu-miR156h	DR739383	2.5	13573	1	20	440	459	UGACAGAAGAGAGAGAGCAC	GUGCUCCUUUUCUUUUGUCA	Cleavage	UniRef100_Q3IS37 Cluster: Glycosyl/glycerophosphate transferase; n=1; Natronomonas pharaonis DSM 2160|Rep: Glycosyl/, partial (2%)	1
ttu-miR156h	TC386794	3.0	11739	1	20	694	713	UGACAGAAGAGAGAGAGCAC	GUGUUCUCUCUUUUUUCUCA	Cleavage	weakly similar to UniRef100_A7QUA1 Cluster: Chromosome chr2 scaffold_176, whole genome shotgun sequence; n=1; Vitis vinifera|Rep: Chromosome chr2 scaffold_176, whole genome shotgun sequence - Vitis vinifera (Grape), partial (44%)	1
ttu-miR156h	TC431124	3.0	12437	1	20	513	532	UGACAGAAGAGAGAGAGCAC	CUCCUUUCUCUCUUCUGUUA	Cleavage	weakly similar to UniRef100_A7PHZ0 Cluster: Chromosome chr13 scaffold_17, whole genome shotgun sequence; n=1; Vitis vinifera|Rep: Chromosome chr13 scaffold_17, whole genome shotgun sequence - Vitis vinifera (Grape), partial (13%)	1
ttu-miR156h	CA607400	3.0	0.071	1	20	24	43	UGACAGAAGAGAGAGAGCAC	GUCUUCUCUUUCUUCUGUCU	Cleavage	similar to UniRef100_Q2C791 Cluster: Probable transporter; n=1; Photobacterium sp. SKA34|Rep: Probable transporter - Photobacterium sp. SKA34, partial (5%)	1
ttu-miR156h	TC443365	3.0	14628	1	20	231	250	UGACAGAAGAGAGAGAGCAC	GCGCUUUUUCUCUUCUGUUG	Cleavage		1
ttu-miR156h	BE490160	3.0	16835	1	20	191	210	UGACAGAAGAGAGAGAGCAC	GUGGUUUUUUUCUUCUGUCG	Cleavage		1
ttu-miR156h	TC460639	3.0	14426	1	20	765	784	UGACAGAAGAGAGAGAGCAC	GUGCUACCUCUCUUUUGUUA	Cleavage		1
ttu-miR156h	TC381556	3.0	23085	1	20	486	505	UGACAGAAGAGAGAGAGCAC	GUGCUCUGUUUUCUCUGUCA	Cleavage	similar to UniRef100_Q7G8Y5 Cluster: Glutaredoxin-C1 precursor; n=3; Oryza sativa|Rep: Glutaredoxin-C1 precursor - Oryza sativa subsp. japonica (Rice), partial (94%)	1
ttu-miR156h	BQ240389	3.0	10266	1	20	34	54	UGACAGAAGAGAGAGA-GCAC	GUGCAUCUCUCUCCUCUGUCA	Cleavage	similar to UniRef100_A9SLR5 Cluster: Predicted protein; n=1; Physcomitrella patens subsp. patens|Rep: Predicted protein - Physcomitrella patens subsp. patens, partial (5%)	1
ttu-miR156h	TC386777	3.0	11009	1	20	761	780	UGACAGAAGAGAGAGAGCAC	GUACUCUCUAUAUUCUGUCA	Translation	UniRef100_A0SQ39 Cluster: VIL3 protein; n=2; Triticum monococcum|Rep: VIL3 protein - Triticum monococcum subsp. aegilopoides, partial (19%)	1
ttu-miR156i	TC409846	0.5	19248	1	20	596	615	UGACAGAAGAGAGGGAGCAC	GUGCUCUCUCUCUUCUGUCA	Cleavage	similar to UniRef100_Q6H509-2 Cluster: Isoform 2 of Q6H509 ; n=1; Oryza sativa Japonica Group|Rep: Isoform 2 of Q6H509 - Oryza sativa subsp. japonica (Rice), partial (67%)	1
ttu-miR156i	TC453361	0.5	11983	1	20	339	358	UGACAGAAGAGAGGGAGCAC	GUGCUCUCUCUCUUCUGUCA	Cleavage	similar to UniRef100_Q49I55 Cluster: Teosinte glume architecture 1; n=6; Zea mays|Rep: Teosinte glume architecture 1 - Zea mays (Maize), partial (14%)	1
ttu-miR156i	CK196549	0.5	22257	1	20	195	214	UGACAGAAGAGAGGGAGCAC	GUGCUCUCUCUCUUCUGUCA	Cleavage	homologue to UniRef100_Q0JGI1 Cluster: Squamosa promoter-binding-like protein 2; n=1; Oryza sativa Japonica Group|Rep: Squamosa promoter-binding-like protein 2 - Oryza sativa subsp. japonica (Rice), partial (14%)	1
ttu-miR156i	AL810223	0.5	14442	1	20	523	542	UGACAGAAGAGAGGGAGCAC	GUGCUCUCUCUCUUCUGUCA	Cleavage	similar to UniRef100_Q6YZE8 Cluster: Squamosa promoter-binding-like protein 16; n=1; Oryza sativa Japonica Group|Rep: Squamosa promoter-binding-like protein 16 - Oryza sativa subsp. japonica (Rice), partial (26%)	1
ttu-miR156i	TC420438	1.0	10807	1	20	699	718	UGACAGAAGAGAGGGAGCAC	AUGCUCCCUCUCUUCUGUCA	Cleavage	similar to UniRef100_A7P1R0 Cluster: Chromosome chr19 scaffold_4, whole genome shotgun sequence; n=1; Vitis vinifera|Rep: Chromosome chr19 scaffold_4, whole genome shotgun sequence - Vitis vinifera (Grape), partial (39%)	1
ttu-miR156i	TC441570	1.0	12087	1	20	56	75	UGACAGAAGAGAGGGAGCAC	AUGCUCCCUCUCUUCUGUCA	Cleavage	similar to UniRef100_Q8YUF6 Cluster: Alr2394 protein; n=1; Nostoc sp. PCC 7120|Rep: Alr2394 protein - Anabaena sp. (strain PCC 7120), partial (5%)	1
ttu-miR156i	TC384445	1.5	17405	1	20	532	551	UGACAGAAGAGAGGGAGCAC	AUGCUCUCUCUCUUCUGUCA	Cleavage	similar to UniRef100_A2X0Q6 Cluster: Squamosa promoter-binding-like protein 3; n=2; Oryza sativa|Rep: Squamosa promoter-binding-like protein 3 - Oryza sativa subsp. indica (Rice), partial (40%)	1
ttu-miR156i	TC412204	1.5	18464	1	20	210	229	UGACAGAAGAGAGGGAGCAC	AUGCUCUCUCUCUUCUGUCA	Cleavage	weakly similar to UniRef100_Q653Z5 Cluster: Squamosa promoter-binding-like protein 11; n=1; Oryza sativa Japonica Group|Rep: Squamosa promoter-binding-like protein 11 - Oryza sativa subsp. japonica (Rice), partial (22%)	1
ttu-miR156i	DR739383	1.5	13573	1	20	440	459	UGACAGAAGAGAGGGAGCAC	GUGCUCCUUUUCUUUUGUCA	Cleavage	UniRef100_Q3IS37 Cluster: Glycosyl/glycerophosphate transferase; n=1; Natronomonas pharaonis DSM 2160|Rep: Glycosyl/, partial (2%)	1
ttu-miR156i	TC460639	2.0	14426	1	20	765	784	UGACAGAAGAGAGGGAGCAC	GUGCUACCUCUCUUUUGUUA	Cleavage		1
ttu-miR156i	TC370322	2.5	23308	1	20	1137	1156	UGACAGAAGAGAGGGAGCAC	GUGCUCUCUUUCCUCUGUCG	Cleavage	similar to UniRef100_A0JBS3 Cluster: Telomere binding protein; n=1; Solanum lycopersicum|Rep: Telomere binding protein - Solanum lycopersicum (Tomato) (Lycopersicon esculentum), partial (26%)	1
ttu-miR156i	TC413555	2.5	21173	1	20	600	619	UGACAGAAGAGAGGGAGCAC	GUGCUCUCUUUCCUCUGUCG	Cleavage	similar to UniRef100_A0ZPR8 Cluster: Telomere binding protein; n=2; Nicotiana tabacum|Rep: Telomere binding protein - Nicotiana tabacum (Common tobacco), partial (43%)	1
ttu-miR156i	CA612886	2.5	12666	1	20	333	352	UGACAGAAGAGAGGGAGCAC	GUGCUCUCUUUCCUCUGUCG	Cleavage	homologue to UniRef100_Q41821 Cluster: Initiator binding protein; n=1; Zea mays|Rep: Initiator binding protein - Zea mays (Maize), partial (6%)	1
ttu-miR156i	CA597584	3.0	9826	1	20	468	487	UGACAGAAGAGAGGGAGCAC	AUGCUUCCGCUCUUCUGUUA	Cleavage	weakly similar to UniRef100_A0P3W7 Cluster: Cation antiporter; n=1; Labrenzia aggregata IAM 12614|Rep: Cation antiporter - Labrenzia aggregata IAM 12614, partial (6%)	1
ttu-miR156i	CD866612	3.0	12794	1	20	216	235	UGACAGAAGAGAGGGAGCAC	GUGCUUCCUCUCCUCUGUAA	Cleavage	weakly similar to UniRef100_A6ND84 Cluster: Uncharacterized protein ENSP00000368290; n=2; Homo sapiens|Rep: Uncharacterized protein ENSP00000368290 - Homo sapiens (Human), partial (9%)	1
ttu-miR156i	TC420744	3.0	22606	1	20	387	406	UGACAGAAGAGAGGGAGCAC	GUCCUCCUUCUCUUCUUUCA	Cleavage	similar to UniRef100_Q0JLD0 Cluster: Os01g0607900 protein; n=1; Oryza sativa Japonica Group|Rep: Os01g0607900 protein - Oryza sativa subsp. japonica (Rice), partial (22%)	1
ttu-miR156i	TC374432	3.0	7036	1	19	933	952	UGACAGAAG-AGAGGGAGCA	UGCUUCUUCUUCUUCUGUCA	Translation		1
ttu-miR156j	TC409846	1.0	19248	1	20	596	615	UGACAGAAGAGAGUGAGCAC	GUGCUCUCUCUCUUCUGUCA	Cleavage	similar to UniRef100_Q6H509-2 Cluster: Isoform 2 of Q6H509 ; n=1; Oryza sativa Japonica Group|Rep: Isoform 2 of Q6H509 - Oryza sativa subsp. japonica (Rice), partial (67%)	1
ttu-miR156j	TC453361	1.0	11983	1	20	339	358	UGACAGAAGAGAGUGAGCAC	GUGCUCUCUCUCUUCUGUCA	Cleavage	similar to UniRef100_Q49I55 Cluster: Teosinte glume architecture 1; n=6; Zea mays|Rep: Teosinte glume architecture 1 - Zea mays (Maize), partial (14%)	1
ttu-miR156j	CK196549	1.0	22257	1	20	195	214	UGACAGAAGAGAGUGAGCAC	GUGCUCUCUCUCUUCUGUCA	Cleavage	homologue to UniRef100_Q0JGI1 Cluster: Squamosa promoter-binding-like protein 2; n=1; Oryza sativa Japonica Group|Rep: Squamosa promoter-binding-like protein 2 - Oryza sativa subsp. japonica (Rice), partial (14%)	1
ttu-miR156j	AL810223	1.0	14442	1	20	523	542	UGACAGAAGAGAGUGAGCAC	GUGCUCUCUCUCUUCUGUCA	Cleavage	similar to UniRef100_Q6YZE8 Cluster: Squamosa promoter-binding-like protein 16; n=1; Oryza sativa Japonica Group|Rep: Squamosa promoter-binding-like protein 16 - Oryza sativa subsp. japonica (Rice), partial (26%)	1
ttu-miR156j	TC384445	2.0	17405	1	20	532	551	UGACAGAAGAGAGUGAGCAC	AUGCUCUCUCUCUUCUGUCA	Cleavage	similar to UniRef100_A2X0Q6 Cluster: Squamosa promoter-binding-like protein 3; n=2; Oryza sativa|Rep: Squamosa promoter-binding-like protein 3 - Oryza sativa subsp. indica (Rice), partial (40%)	1
ttu-miR156j	TC420438	2.0	10807	1	20	699	718	UGACAGAAGAGAGUGAGCAC	AUGCUCCCUCUCUUCUGUCA	Cleavage	similar to UniRef100_A7P1R0 Cluster: Chromosome chr19 scaffold_4, whole genome shotgun sequence; n=1; Vitis vinifera|Rep: Chromosome chr19 scaffold_4, whole genome shotgun sequence - Vitis vinifera (Grape), partial (39%)	1
ttu-miR156j	TC412204	2.0	18464	1	20	210	229	UGACAGAAGAGAGUGAGCAC	AUGCUCUCUCUCUUCUGUCA	Cleavage	weakly similar to UniRef100_Q653Z5 Cluster: Squamosa promoter-binding-like protein 11; n=1; Oryza sativa Japonica Group|Rep: Squamosa promoter-binding-like protein 11 - Oryza sativa subsp. japonica (Rice), partial (22%)	1
ttu-miR156j	TC441570	2.0	12087	1	20	56	75	UGACAGAAGAGAGUGAGCAC	AUGCUCCCUCUCUUCUGUCA	Cleavage	similar to UniRef100_Q8YUF6 Cluster: Alr2394 protein; n=1; Nostoc sp. PCC 7120|Rep: Alr2394 protein - Anabaena sp. (strain PCC 7120), partial (5%)	1
ttu-miR156j	TC373290	3.0	6215	1	20	466	485	UGACAGAAGAGAGUGAGCAC	UUGCUCACUCUUUGCUGUCA	Cleavage	homologue to UniRef100_Q4T794 Cluster: Chromosome undetermined SCAF8211, whole genome shotgun sequence; n=1; Tetraodon nigroviridis|Rep: Chromosome undetermined SCAF8211, whole genome shotgun sequence - Tetraodon nigroviridis (Green puffer), partial (6%)	1
ttu-miR156j	DR739383	2.5	13573	1	20	440	459	UGACAGAAGAGAGUGAGCAC	GUGCUCCUUUUCUUUUGUCA	Cleavage	UniRef100_Q3IS37 Cluster: Glycosyl/glycerophosphate transferase; n=1; Natronomonas pharaonis DSM 2160|Rep: Glycosyl/, partial (2%)	1
ttu-miR156j	TC390294	3.0	12686	1	20	634	653	UGACAGAAGAGAGUGAGCAC	UUGUUCAAUCUCUUCUGUCG	Cleavage	homologue to UniRef100_Q2P633 Cluster: Cob(I)alamin adenolsyltransferas; n=2; Xanthomonas oryzae pv. oryzae|Rep: Cob(I)alamin adenolsyltransferas - Xanthomonas oryzae pv. oryzae (strain MAFF 311018), partial (8%)	1
ttu-miR156j	CA741955	3.0	10982	1	20	174	193	UGACAGAAGAGAGUGAGCAC	AUACUCACUUUCUUUUGUCA	Cleavage	similar to UniRef100_Q16FC2 Cluster: Cytochrome P450; n=1; Aedes aegypti|Rep: Cytochrome P450 - Aedes aegypti, partial (2%)	1
ttu-miR156j	TC398965	3.0	16242	1	20	359	378	UGACAGAAGAGAGUGAGCAC	GUGUUGGCUCUCUUCUGUUG	Cleavage	UniRef100_A3WM63 Cluster: Predicted permease; n=1; Idiomarina baltica OS145|Rep: Predicted permease - Idiomarina baltica OS145, partial (6%)	1
ttu-miR156j	TC370322	3.0	23308	1	20	1137	1156	UGACAGAAGAGAGUGAGCAC	GUGCUCUCUUUCCUCUGUCG	Cleavage	similar to UniRef100_A0JBS3 Cluster: Telomere binding protein; n=1; Solanum lycopersicum|Rep: Telomere binding protein - Solanum lycopersicum (Tomato) (Lycopersicon esculentum), partial (26%)	1
ttu-miR156j	TC460639	3.0	14426	1	20	765	784	UGACAGAAGAGAGUGAGCAC	GUGCUACCUCUCUUUUGUUA	Cleavage		1
ttu-miR156j	TC372857	3.0	10878	1	20	67	86	UGACAGAAGAGAGUGAGCAC	GUGCUCGCCCUUCUCUGUCA	Cleavage		1
ttu-miR156j	TC413555	3.0	21173	1	20	600	619	UGACAGAAGAGAGUGAGCAC	GUGCUCUCUUUCCUCUGUCG	Cleavage	similar to UniRef100_A0ZPR8 Cluster: Telomere binding protein; n=2; Nicotiana tabacum|Rep: Telomere binding protein - Nicotiana tabacum (Common tobacco), partial (43%)	1
ttu-miR156j	CA612886	3.0	12666	1	20	333	352	UGACAGAAGAGAGUGAGCAC	GUGCUCUCUUUCCUCUGUCG	Cleavage	homologue to UniRef100_Q41821 Cluster: Initiator binding protein; n=1; Zea mays|Rep: Initiator binding protein - Zea mays (Maize), partial (6%)	1
ttu-miR156k	TC453361	1.0	11983	1	21	338	358	UGACAGAAGAGAGUGAGCACA	UGUGCUCUCUCUCUUCUGUCA	Cleavage	similar to UniRef100_Q49I55 Cluster: Teosinte glume architecture 1; n=6; Zea mays|Rep: Teosinte glume architecture 1 - Zea mays (Maize), partial (14%)	1
ttu-miR156k	CK196549	1.0	22257	1	21	194	214	UGACAGAAGAGAGUGAGCACA	UGUGCUCUCUCUCUUCUGUCA	Cleavage	homologue to UniRef100_Q0JGI1 Cluster: Squamosa promoter-binding-like protein 2; n=1; Oryza sativa Japonica Group|Rep: Squamosa promoter-binding-like protein 2 - Oryza sativa subsp. japonica (Rice), partial (14%)	1
ttu-miR156k	AL810223	1.0	14442	1	21	522	542	UGACAGAAGAGAGUGAGCACA	UGUGCUCUCUCUCUUCUGUCA	Cleavage	similar to UniRef100_Q6YZE8 Cluster: Squamosa promoter-binding-like protein 16; n=1; Oryza sativa Japonica Group|Rep: Squamosa promoter-binding-like protein 16 - Oryza sativa subsp. japonica (Rice), partial (26%)	1
ttu-miR156k	TC409846	1.0	19248	1	20	596	615	UGACAGAAGAGAGUGAGCAC	GUGCUCUCUCUCUUCUGUCA	Cleavage	similar to UniRef100_Q6H509-2 Cluster: Isoform 2 of Q6H509 ; n=1; Oryza sativa Japonica Group|Rep: Isoform 2 of Q6H509 - Oryza sativa subsp. japonica (Rice), partial (67%)	1
ttu-miR156k	DR739383	2.5	13573	1	21	439	459	UGACAGAAGAGAGUGAGCACA	UGUGCUCCUUUUCUUUUGUCA	Cleavage	UniRef100_Q3IS37 Cluster: Glycosyl/glycerophosphate transferase; n=1; Natronomonas pharaonis DSM 2160|Rep: Glycosyl/, partial (2%)	1
ttu-miR156k	TC384445	2.0	17405	1	20	532	551	UGACAGAAGAGAGUGAGCAC	AUGCUCUCUCUCUUCUGUCA	Cleavage	similar to UniRef100_A2X0Q6 Cluster: Squamosa promoter-binding-like protein 3; n=2; Oryza sativa|Rep: Squamosa promoter-binding-like protein 3 - Oryza sativa subsp. indica (Rice), partial (40%)	1
ttu-miR156k	TC420438	2.0	10807	1	20	699	718	UGACAGAAGAGAGUGAGCAC	AUGCUCCCUCUCUUCUGUCA	Cleavage	similar to UniRef100_A7P1R0 Cluster: Chromosome chr19 scaffold_4, whole genome shotgun sequence; n=1; Vitis vinifera|Rep: Chromosome chr19 scaffold_4, whole genome shotgun sequence - Vitis vinifera (Grape), partial (39%)	1
ttu-miR156k	TC412204	2.0	18464	1	20	210	229	UGACAGAAGAGAGUGAGCAC	AUGCUCUCUCUCUUCUGUCA	Cleavage	weakly similar to UniRef100_Q653Z5 Cluster: Squamosa promoter-binding-like protein 11; n=1; Oryza sativa Japonica Group|Rep: Squamosa promoter-binding-like protein 11 - Oryza sativa subsp. japonica (Rice), partial (22%)	1
ttu-miR156k	TC441570	2.0	12087	1	20	56	75	UGACAGAAGAGAGUGAGCAC	AUGCUCCCUCUCUUCUGUCA	Cleavage	similar to UniRef100_Q8YUF6 Cluster: Alr2394 protein; n=1; Nostoc sp. PCC 7120|Rep: Alr2394 protein - Anabaena sp. (strain PCC 7120), partial (5%)	1
ttu-miR156k	TC373290	3.0	6215	1	21	465	485	UGACAGAAGAGAGUGAGCACA	UUUGCUCACUCUUUGCUGUCA	Cleavage	homologue to UniRef100_Q4T794 Cluster: Chromosome undetermined SCAF8211, whole genome shotgun sequence; n=1; Tetraodon nigroviridis|Rep: Chromosome undetermined SCAF8211, whole genome shotgun sequence - Tetraodon nigroviridis (Green puffer), partial (6%)	1
ttu-miR156k	TC398965	3.0	16242	1	21	358	378	UGACAGAAGAGAGUGAGCACA	UGUGUUGGCUCUCUUCUGUUG	Cleavage	UniRef100_A3WM63 Cluster: Predicted permease; n=1; Idiomarina baltica OS145|Rep: Predicted permease - Idiomarina baltica OS145, partial (6%)	1
ttu-miR156k	TC460639	3.0	14426	1	21	764	784	UGACAGAAGAGAGUGAGCACA	UGUGCUACCUCUCUUUUGUUA	Cleavage		1
ttu-miR156k	TC372857	3.0	10878	1	21	66	86	UGACAGAAGAGAGUGAGCACA	UGUGCUCGCCCUUCUCUGUCA	Cleavage		1
ttu-miR156k	TC390294	3.0	12686	1	20	634	653	UGACAGAAGAGAGUGAGCAC	UUGUUCAAUCUCUUCUGUCG	Cleavage	homologue to UniRef100_Q2P633 Cluster: Cob(I)alamin adenolsyltransferas; n=2; Xanthomonas oryzae pv. oryzae|Rep: Cob(I)alamin adenolsyltransferas - Xanthomonas oryzae pv. oryzae (strain MAFF 311018), partial (8%)	1
ttu-miR156k	CA741955	3.0	10982	1	20	174	193	UGACAGAAGAGAGUGAGCAC	AUACUCACUUUCUUUUGUCA	Cleavage	similar to UniRef100_Q16FC2 Cluster: Cytochrome P450; n=1; Aedes aegypti|Rep: Cytochrome P450 - Aedes aegypti, partial (2%)	1
ttu-miR156k	TC370322	3.0	23308	1	20	1137	1156	UGACAGAAGAGAGUGAGCAC	GUGCUCUCUUUCCUCUGUCG	Cleavage	similar to UniRef100_A0JBS3 Cluster: Telomere binding protein; n=1; Solanum lycopersicum|Rep: Telomere binding protein - Solanum lycopersicum (Tomato) (Lycopersicon esculentum), partial (26%)	1
ttu-miR156k	TC413555	3.0	21173	1	20	600	619	UGACAGAAGAGAGUGAGCAC	GUGCUCUCUUUCCUCUGUCG	Cleavage	similar to UniRef100_A0ZPR8 Cluster: Telomere binding protein; n=2; Nicotiana tabacum|Rep: Telomere binding protein - Nicotiana tabacum (Common tobacco), partial (43%)	1
ttu-miR156k	CA612886	3.0	12666	1	20	333	352	UGACAGAAGAGAGUGAGCAC	GUGCUCUCUUUCCUCUGUCG	Cleavage	homologue to UniRef100_Q41821 Cluster: Initiator binding protein; n=1; Zea mays|Rep: Initiator binding protein - Zea mays (Maize), partial (6%)	1
ttu-miR156l	TC409846	1.0	19248	1	20	596	615	UGACAGAAGAGAGUGAGCAC	GUGCUCUCUCUCUUCUGUCA	Cleavage	similar to UniRef100_Q6H509-2 Cluster: Isoform 2 of Q6H509 ; n=1; Oryza sativa Japonica Group|Rep: Isoform 2 of Q6H509 - Oryza sativa subsp. japonica (Rice), partial (67%)	1
ttu-miR156l	TC453361	1.0	11983	1	20	339	358	UGACAGAAGAGAGUGAGCAC	GUGCUCUCUCUCUUCUGUCA	Cleavage	similar to UniRef100_Q49I55 Cluster: Teosinte glume architecture 1; n=6; Zea mays|Rep: Teosinte glume architecture 1 - Zea mays (Maize), partial (14%)	1
ttu-miR156l	CK196549	1.0	22257	1	20	195	214	UGACAGAAGAGAGUGAGCAC	GUGCUCUCUCUCUUCUGUCA	Cleavage	homologue to UniRef100_Q0JGI1 Cluster: Squamosa promoter-binding-like protein 2; n=1; Oryza sativa Japonica Group|Rep: Squamosa promoter-binding-like protein 2 - Oryza sativa subsp. japonica (Rice), partial (14%)	1
ttu-miR156l	AL810223	1.0	14442	1	20	523	542	UGACAGAAGAGAGUGAGCAC	GUGCUCUCUCUCUUCUGUCA	Cleavage	similar to UniRef100_Q6YZE8 Cluster: Squamosa promoter-binding-like protein 16; n=1; Oryza sativa Japonica Group|Rep: Squamosa promoter-binding-like protein 16 - Oryza sativa subsp. japonica (Rice), partial (26%)	1
ttu-miR156l	TC384445	2.0	17405	1	20	532	551	UGACAGAAGAGAGUGAGCAC	AUGCUCUCUCUCUUCUGUCA	Cleavage	similar to UniRef100_A2X0Q6 Cluster: Squamosa promoter-binding-like protein 3; n=2; Oryza sativa|Rep: Squamosa promoter-binding-like protein 3 - Oryza sativa subsp. indica (Rice), partial (40%)	1
ttu-miR156l	TC420438	2.0	10807	1	20	699	718	UGACAGAAGAGAGUGAGCAC	AUGCUCCCUCUCUUCUGUCA	Cleavage	similar to UniRef100_A7P1R0 Cluster: Chromosome chr19 scaffold_4, whole genome shotgun sequence; n=1; Vitis vinifera|Rep: Chromosome chr19 scaffold_4, whole genome shotgun sequence - Vitis vinifera (Grape), partial (39%)	1
ttu-miR156l	TC412204	2.0	18464	1	20	210	229	UGACAGAAGAGAGUGAGCAC	AUGCUCUCUCUCUUCUGUCA	Cleavage	weakly similar to UniRef100_Q653Z5 Cluster: Squamosa promoter-binding-like protein 11; n=1; Oryza sativa Japonica Group|Rep: Squamosa promoter-binding-like protein 11 - Oryza sativa subsp. japonica (Rice), partial (22%)	1
ttu-miR156l	TC441570	2.0	12087	1	20	56	75	UGACAGAAGAGAGUGAGCAC	AUGCUCCCUCUCUUCUGUCA	Cleavage	similar to UniRef100_Q8YUF6 Cluster: Alr2394 protein; n=1; Nostoc sp. PCC 7120|Rep: Alr2394 protein - Anabaena sp. (strain PCC 7120), partial (5%)	1
ttu-miR156l	TC373290	3.0	6215	1	20	466	485	UGACAGAAGAGAGUGAGCAC	UUGCUCACUCUUUGCUGUCA	Cleavage	homologue to UniRef100_Q4T794 Cluster: Chromosome undetermined SCAF8211, whole genome shotgun sequence; n=1; Tetraodon nigroviridis|Rep: Chromosome undetermined SCAF8211, whole genome shotgun sequence - Tetraodon nigroviridis (Green puffer), partial (6%)	1
ttu-miR156l	DR739383	2.5	13573	1	20	440	459	UGACAGAAGAGAGUGAGCAC	GUGCUCCUUUUCUUUUGUCA	Cleavage	UniRef100_Q3IS37 Cluster: Glycosyl/glycerophosphate transferase; n=1; Natronomonas pharaonis DSM 2160|Rep: Glycosyl/, partial (2%)	1
ttu-miR156l	TC390294	3.0	12686	1	21	633	653	UGACAGAAGAGAGUGAGCACU	AUUGUUCAAUCUCUUCUGUCG	Cleavage	homologue to UniRef100_Q2P633 Cluster: Cob(I)alamin adenolsyltransferas; n=2; Xanthomonas oryzae pv. oryzae|Rep: Cob(I)alamin adenolsyltransferas - Xanthomonas oryzae pv. oryzae (strain MAFF 311018), partial (8%)	1
ttu-miR156l	CA741955	3.0	10982	1	20	174	193	UGACAGAAGAGAGUGAGCAC	AUACUCACUUUCUUUUGUCA	Cleavage	similar to UniRef100_Q16FC2 Cluster: Cytochrome P450; n=1; Aedes aegypti|Rep: Cytochrome P450 - Aedes aegypti, partial (2%)	1
ttu-miR156l	TC398965	3.0	16242	1	20	359	378	UGACAGAAGAGAGUGAGCAC	GUGUUGGCUCUCUUCUGUUG	Cleavage	UniRef100_A3WM63 Cluster: Predicted permease; n=1; Idiomarina baltica OS145|Rep: Predicted permease - Idiomarina baltica OS145, partial (6%)	1
ttu-miR156l	TC370322	3.0	23308	1	21	1136	1156	UGACAGAAGAGAGUGAGCACU	GGUGCUCUCUUUCCUCUGUCG	Cleavage	similar to UniRef100_A0JBS3 Cluster: Telomere binding protein; n=1; Solanum lycopersicum|Rep: Telomere binding protein - Solanum lycopersicum (Tomato) (Lycopersicon esculentum), partial (26%)	1
ttu-miR156l	TC413555	3.0	21173	1	21	599	619	UGACAGAAGAGAGUGAGCACU	GGUGCUCUCUUUCCUCUGUCG	Cleavage	similar to UniRef100_A0ZPR8 Cluster: Telomere binding protein; n=2; Nicotiana tabacum|Rep: Telomere binding protein - Nicotiana tabacum (Common tobacco), partial (43%)	1
ttu-miR156l	TC460639	3.0	14426	1	20	765	784	UGACAGAAGAGAGUGAGCAC	GUGCUACCUCUCUUUUGUUA	Cleavage		1
ttu-miR156l	TC372857	3.0	10878	1	20	67	86	UGACAGAAGAGAGUGAGCAC	GUGCUCGCCCUUCUCUGUCA	Cleavage		1
ttu-miR156l	CA612886	3.0	12666	1	20	333	352	UGACAGAAGAGAGUGAGCAC	GUGCUCUCUUUCCUCUGUCG	Cleavage	homologue to UniRef100_Q41821 Cluster: Initiator binding protein; n=1; Zea mays|Rep: Initiator binding protein - Zea mays (Maize), partial (6%)	1
ttu-miR156m	TC409846	0.5	20453	1	21	596	616	UUGACAGAAGAGAGAGAGCAC	GUGCUCUCUCUCUUCUGUCAG	Cleavage	similar to UniRef100_Q6H509-2 Cluster: Isoform 2 of Q6H509 ; n=1; Oryza sativa Japonica Group|Rep: Isoform 2 of Q6H509 - Oryza sativa subsp. japonica (Rice), partial (67%)	1
ttu-miR156m	CK196549	0.5	22248	1	21	195	215	UUGACAGAAGAGAGAGAGCAC	GUGCUCUCUCUCUUCUGUCAG	Cleavage	homologue to UniRef100_Q0JGI1 Cluster: Squamosa promoter-binding-like protein 2; n=1; Oryza sativa Japonica Group|Rep: Squamosa promoter-binding-like protein 2 - Oryza sativa subsp. japonica (Rice), partial (14%)	1
ttu-miR156m	AL810223	0.5	14442	1	21	523	543	UUGACAGAAGAGAGAGAGCAC	GUGCUCUCUCUCUUCUGUCAG	Cleavage	similar to UniRef100_Q6YZE8 Cluster: Squamosa promoter-binding-like protein 16; n=1; Oryza sativa Japonica Group|Rep: Squamosa promoter-binding-like protein 16 - Oryza sativa subsp. japonica (Rice), partial (26%)	1
ttu-miR156m	TC384445	0.0	16855	1	20	533	552	UUGACAGAAGAGAGAGAGCA	UGCUCUCUCUCUUCUGUCAA	Cleavage	similar to UniRef100_A2X0Q6 Cluster: Squamosa promoter-binding-like protein 3; n=2; Oryza sativa|Rep: Squamosa promoter-binding-like protein 3 - Oryza sativa subsp. indica (Rice), partial (40%)	1
ttu-miR156m	TC453361	1.0	12085	1	21	339	359	UUGACAGAAGAGAGAGAGCAC	GUGCUCUCUCUCUUCUGUCAU	Cleavage	similar to UniRef100_Q49I55 Cluster: Teosinte glume architecture 1; n=6; Zea mays|Rep: Teosinte glume architecture 1 - Zea mays (Maize), partial (14%)	1
ttu-miR156m	TC412204	0.5	19863	1	20	211	230	UUGACAGAAGAGAGAGAGCA	UGCUCUCUCUCUUCUGUCAG	Cleavage	weakly similar to UniRef100_Q653Z5 Cluster: Squamosa promoter-binding-like protein 11; n=1; Oryza sativa Japonica Group|Rep: Squamosa promoter-binding-like protein 11 - Oryza sativa subsp. japonica (Rice), partial (22%)	1
ttu-miR156m	TC441570	1.0	10807	1	20	57	76	UUGACAGAAGAGAGAGAGCA	UGCUCCCUCUCUUCUGUCAA	Cleavage	similar to UniRef100_Q8YUF6 Cluster: Alr2394 protein; n=1; Nostoc sp. PCC 7120|Rep: Alr2394 protein - Anabaena sp. (strain PCC 7120), partial (5%)	1
ttu-miR156m	TC413555	2.0	21119	1	21	600	620	UUGACAGAAGAGAGAGAGCAC	GUGCUCUCUUUCCUCUGUCGA	Translation	similar to UniRef100_A0ZPR8 Cluster: Telomere binding protein; n=2; Nicotiana tabacum|Rep: Telomere binding protein - Nicotiana tabacum (Common tobacco), partial (43%)	1
ttu-miR156m	TC370322	2.5	23544	1	21	1137	1157	UUGACAGAAGAGAGAGAGCAC	GUGCUCUCUUUCCUCUGUCGG	Translation	similar to UniRef100_A0JBS3 Cluster: Telomere binding protein; n=1; Solanum lycopersicum|Rep: Telomere binding protein - Solanum lycopersicum (Tomato) (Lycopersicon esculentum), partial (26%)	1
ttu-miR156m	CA612886	2.5	12638	1	21	333	353	UUGACAGAAGAGAGAGAGCAC	GUGCUCUCUUUCCUCUGUCGG	Translation	homologue to UniRef100_Q41821 Cluster: Initiator binding protein; n=1; Zea mays|Rep: Initiator binding protein - Zea mays (Maize), partial (6%)	1
ttu-miR156m	TC420438	2.0	9388	1	20	700	719	UUGACAGAAGAGAGAGAGCA	UGCUCCCUCUCUUCUGUCAU	Cleavage	similar to UniRef100_A7P1R0 Cluster: Chromosome chr19 scaffold_4, whole genome shotgun sequence; n=1; Vitis vinifera|Rep: Chromosome chr19 scaffold_4, whole genome shotgun sequence - Vitis vinifera (Grape), partial (39%)	1
ttu-miR156m	TC431124	3.0	10472	1	20	514	533	UUGACAGAAGAGAGAGAGCA	UCCUUUCUCUCUUCUGUUAU	Cleavage	weakly similar to UniRef100_A7PHZ0 Cluster: Chromosome chr13 scaffold_17, whole genome shotgun sequence; n=1; Vitis vinifera|Rep: Chromosome chr13 scaffold_17, whole genome shotgun sequence - Vitis vinifera (Grape), partial (13%)	1
ttu-miR156m	TC427944	3.0	22087	1	20	1166	1185	UUGACAGAAGAGAGAGAGCA	UUCUUUUUCUCUUCUGUUAG	Cleavage	similar to UniRef100_Q9M585 Cluster: Stomatin-like protein; n=1; Zea mays|Rep: Stomatin-like protein - Zea mays (Maize), partial (66%)	1
ttu-miR156m	TC389411	3.0	23324	1	20	493	512	UUGACAGAAGAGAGAGAGCA	UUCUUUUUCUCUUCUGUUAG	Cleavage	similar to UniRef100_Q8LDI0 Cluster: Stomatin-like protein; n=1; Arabidopsis thaliana|Rep: Stomatin-like protein - Arabidopsis thaliana (Mouse-ear cress), partial (26%)	1
ttu-miR156m	TC447218	3.0	10769	1	20	273	292	UUGACAGAAGAGAGAGAGCA	UUCUCUCUCUCUUCUCUUAA	Cleavage		1
ttu-miR156m	GO254166	2.5	12195	1	20	225	244	UUGACAGAAGAGAGAGAGCA	UUCUCUCUUUCUACUGUCAA	Cleavage		1
ttu-miR156m	TC395061	3.0	22865	1	20	489	508	UUGACAGAAGAGAGAGAGCA	UGCUCACUCUCUACUGUUGA	Cleavage	similar to UniRef100_A6MD03 Cluster: F-box family protein; n=1; Oryza brachyantha|Rep: F-box family protein - Oryza brachyantha, partial (36%)	1
ttu-miR156m	TC376919	3.0	16456	1	20	526	545	UUGACAGAAGAGAGAGAGCA	UGUUGUCUAUCUUUUGUCAA	Cleavage		1
ttu-miR156m	TC389880	3.0	13.33	1	20	524	543	UUGACAGAAGAGAGAGAGCA	UGUUGUCUAUCUUUUGUCAA	Cleavage		1
ttu-miR156m	TC390294	3.0	14365	1	20	635	654	UUGACAGAAGAGAGAGAGCA	UGUUCAAUCUCUUCUGUCGA	Cleavage	homologue to UniRef100_Q2P633 Cluster: Cob(I)alamin adenolsyltransferas; n=2; Xanthomonas oryzae pv. oryzae|Rep: Cob(I)alamin adenolsyltransferas - Xanthomonas oryzae pv. oryzae (strain MAFF 311018), partial (8%)	1
ttu-miR156m	CA741955	3.0	10663	1	20	175	194	UUGACAGAAGAGAGAGAGCA	UACUCACUUUCUUUUGUCAA	Cleavage	similar to UniRef100_Q16FC2 Cluster: Cytochrome P450; n=1; Aedes aegypti|Rep: Cytochrome P450 - Aedes aegypti, partial (2%)	1
ttu-miR156m	TC430428	3.0	21231	1	20	237	256	UUGACAGAAGAGAGAGAGCA	UGACCUCUUUCUUCUGUCAG	Cleavage		1
ttu-miR156n	TC409846	1.5	20453	1	21	596	616	UUGACAGAAGAGAGUGAGCAC	GUGCUCUCUCUCUUCUGUCAG	Cleavage	similar to UniRef100_Q6H509-2 Cluster: Isoform 2 of Q6H509 ; n=1; Oryza sativa Japonica Group|Rep: Isoform 2 of Q6H509 - Oryza sativa subsp. japonica (Rice), partial (67%)	1
ttu-miR156n	CK196549	1.5	22248	1	21	195	215	UUGACAGAAGAGAGUGAGCAC	GUGCUCUCUCUCUUCUGUCAG	Cleavage	homologue to UniRef100_Q0JGI1 Cluster: Squamosa promoter-binding-like protein 2; n=1; Oryza sativa Japonica Group|Rep: Squamosa promoter-binding-like protein 2 - Oryza sativa subsp. japonica (Rice), partial (14%)	1
ttu-miR156n	AL810223	1.5	14442	1	21	523	543	UUGACAGAAGAGAGUGAGCAC	GUGCUCUCUCUCUUCUGUCAG	Cleavage	similar to UniRef100_Q6YZE8 Cluster: Squamosa promoter-binding-like protein 16; n=1; Oryza sativa Japonica Group|Rep: Squamosa promoter-binding-like protein 16 - Oryza sativa subsp. japonica (Rice), partial (26%)	1
ttu-miR156n	TC384445	1.0	16855	1	20	533	552	UUGACAGAAGAGAGUGAGCA	UGCUCUCUCUCUUCUGUCAA	Cleavage	similar to UniRef100_A2X0Q6 Cluster: Squamosa promoter-binding-like protein 3; n=2; Oryza sativa|Rep: Squamosa promoter-binding-like protein 3 - Oryza sativa subsp. indica (Rice), partial (40%)	1
ttu-miR156n	TC453361	2.0	12085	1	21	339	359	UUGACAGAAGAGAGUGAGCAC	GUGCUCUCUCUCUUCUGUCAU	Cleavage	similar to UniRef100_Q49I55 Cluster: Teosinte glume architecture 1; n=6; Zea mays|Rep: Teosinte glume architecture 1 - Zea mays (Maize), partial (14%)	1
ttu-miR156n	TC441570	1.0	10807	1	20	57	76	UUGACAGAAGAGAGUGAGCA	UGCUCCCUCUCUUCUGUCAA	Cleavage	similar to UniRef100_Q8YUF6 Cluster: Alr2394 protein; n=1; Nostoc sp. PCC 7120|Rep: Alr2394 protein - Anabaena sp. (strain PCC 7120), partial (5%)	1
ttu-miR156n	TC412204	1.5	19863	1	20	211	230	UUGACAGAAGAGAGUGAGCA	UGCUCUCUCUCUUCUGUCAG	Cleavage	weakly similar to UniRef100_Q653Z5 Cluster: Squamosa promoter-binding-like protein 11; n=1; Oryza sativa Japonica Group|Rep: Squamosa promoter-binding-like protein 11 - Oryza sativa subsp. japonica (Rice), partial (22%)	1
ttu-miR156n	TC420438	2.0	9388	1	20	700	719	UUGACAGAAGAGAGUGAGCA	UGCUCCCUCUCUUCUGUCAU	Cleavage	similar to UniRef100_A7P1R0 Cluster: Chromosome chr19 scaffold_4, whole genome shotgun sequence; n=1; Vitis vinifera|Rep: Chromosome chr19 scaffold_4, whole genome shotgun sequence - Vitis vinifera (Grape), partial (39%)	1
ttu-miR156n	TC395061	2.0	22865	1	20	489	508	UUGACAGAAGAGAGUGAGCA	UGCUCACUCUCUACUGUUGA	Cleavage	similar to UniRef100_A6MD03 Cluster: F-box family protein; n=1; Oryza brachyantha|Rep: F-box family protein - Oryza brachyantha, partial (36%)	1
ttu-miR156n	TC390294	2.0	14365	1	20	635	654	UUGACAGAAGAGAGUGAGCA	UGUUCAAUCUCUUCUGUCGA	Cleavage	homologue to UniRef100_Q2P633 Cluster: Cob(I)alamin adenolsyltransferas; n=2; Xanthomonas oryzae pv. oryzae|Rep: Cob(I)alamin adenolsyltransferas - Xanthomonas oryzae pv. oryzae (strain MAFF 311018), partial (8%)	1
ttu-miR156n	CA741955	2.0	10663	1	20	175	194	UUGACAGAAGAGAGUGAGCA	UACUCACUUUCUUUUGUCAA	Cleavage	similar to UniRef100_Q16FC2 Cluster: Cytochrome P450; n=1; Aedes aegypti|Rep: Cytochrome P450 - Aedes aegypti, partial (2%)	1
ttu-miR156n	TC373290	2.5	5954	1	20	467	486	UUGACAGAAGAGAGUGAGCA	UGCUCACUCUUUGCUGUCAU	Cleavage	homologue to UniRef100_Q4T794 Cluster: Chromosome undetermined SCAF8211, whole genome shotgun sequence; n=1; Tetraodon nigroviridis|Rep: Chromosome undetermined SCAF8211, whole genome shotgun sequence - Tetraodon nigroviridis (Green puffer), partial (6%)	1
ttu-miR156n	TC385131	3.0	16893	1	20	451	470	UUGACAGAAGAGAGUGAGCA	UGCUCACUCUCUUUUGGUGA	Cleavage		1
ttu-miR156n	TC372857	3.0	12048	1	21	67	87	UUGACAGAAGAGAGUGAGCAC	GUGCUCGCCCUUCUCUGUCAA	Translation		1
ttu-miR156n	TC413555	3.0	21119	1	21	600	620	UUGACAGAAGAGAGUGAGCAC	GUGCUCUCUUUCCUCUGUCGA	Translation	similar to UniRef100_A0ZPR8 Cluster: Telomere binding protein; n=2; Nicotiana tabacum|Rep: Telomere binding protein - Nicotiana tabacum (Common tobacco), partial (43%)	1
ttu-miR156n	TC452147	3.0	15538	1	20	896	915	UUGACAGAAGAGAGUGAGCA	UGGUCAUUCUUCUCUGUCAA	Translation	similar to UniRef100_A7PX87 Cluster: Chromosome chr12 scaffold_36, whole genome shotgun sequence; n=1; Vitis vinifera|Rep: Chromosome chr12 scaffold_36, whole genome shotgun sequence - Vitis vinifera (Grape), partial (63%)	1
ttu-miR156n	TC421569	3.0	22874	1	20	338	357	UUGACAGAAGAGAGUGAGCA	UGCUCACCCUCUACUGUUGA	Cleavage	similar to UniRef100_A6MD03 Cluster: F-box family protein; n=1; Oryza brachyantha|Rep: F-box family protein - Oryza brachyantha, partial (62%)	1
ttu-miR156n	TC404381	3.0	22633	1	20	309	328	UUGACAGAAGAGAGUGAGCA	UGCUCACCCUCUACUGUUGA	Cleavage	similar to UniRef100_A6MD03 Cluster: F-box family protein; n=1; Oryza brachyantha|Rep: F-box family protein - Oryza brachyantha, partial (29%)	1
ttu-miR156n	BE470764	3.0	16984	1	20	365	384	UUGACAGAAGAGAGUGAGCA	UACUUACUCUGUUCUGUCAG	Translation	similar to UniRef100_Q6ZIF9 Cluster: Metal-dependent hydrolase-like protein; n=1; Oryza sativa Japonica Group|Rep: Metal-dependent hydrolase-like protein - Oryza sativa subsp. japonica (Rice), partial (31%)	1
ttu-miR156n	TC453315	3.0	20.74	1	20	227	246	UUGACAGAAGAGAGUGAGCA	UGGUCAUUCUUCUCUGUCAA	Translation	similar to UniRef100_O48767 Cluster: Expressed protein; n=1; Arabidopsis thaliana|Rep: Expressed protein - Arabidopsis thaliana (Mouse-ear cress), partial (26%)	1
ttu-miR156n	TC410508	3.0	18232	1	20	275	294	UUGACAGAAGAGAGUGAGCA	UGGUCAUUCUUCUCUGUCAA	Translation	homologue to UniRef100_O48767 Cluster: Expressed protein; n=1; Arabidopsis thaliana|Rep: Expressed protein - Arabidopsis thaliana (Mouse-ear cress), partial (32%)	1
ttu-miR156n	TC380395	3.0	12866	1	20	1084	1102	UUGACAGAAGAGAGUGAGCA	UGCUUACUUUCU-CUGUCAA	Cleavage	similar to UniRef100_Q0DU28 Cluster: Os03g0211200 protein; n=1; Oryza sativa Japonica Group|Rep: Os03g0211200 protein - Oryza sativa subsp. japonica (Rice), partial (10%)	1
ttu-miR159b	TC436360	2.5	19489	1	21	193	213	AGCUGCUUGUUCAUGGUUCCC	GGGGAUCAUGAGCAAGCAGCC	Cleavage	similar to UniRef100_A7PTN8 Cluster: Chromosome undetermined scaffold_30, whole genome shotgun sequence; n=1; Vitis vinifera|Rep: Chromosome undetermined scaffold_30, whole genome shotgun sequence - Vitis vinifera (Grape), partial (73%)	1
ttu-miR159b	TC380615	2.5	20717	1	21	457	477	AGCUGCUUGUUCAUGGUUCCC	GGGAGCCAUGGACAAGCCGCU	Cleavage		1
ttu-miR159b	CV766209	2.5	24.9	1	20	506	525	AGCUGCUUGUUCAUGGUUCC	GGAAUCAUGGACAAGUAGCG	Cleavage	similar to UniRef100_A0JBY8 Cluster: NAC domain protein; n=1; Cymbidium hybrid cultivar|Rep: NAC domain protein - Cymbidium hybrid cultivar, partial (27%)	1
ttu-miR159b	CJ699371	2.5	23.55	1	20	142	161	AGCUGCUUGUUCAUGGUUCC	GGGGCCAAGAACAGGCAGCU	Cleavage	similar to UniRef100_Q0JA83 Cluster: Os04g0611700 protein; n=1; Oryza sativa Japonica Group|Rep: Os04g0611700 protein - Oryza sativa subsp. japonica (Rice), partial (10%)	1
ttu-miR159b	BE403327	3.0	21.2	1	21	294	314	AGCUGCUUGUUCAUGGUUCCC	GGGAAUCAUGAUGGAGCAGCU	Translation	similar to UniRef100_Q46ZH4 Cluster: RNA polymerase sigma factor; n=1; Ralstonia eutropha JMP134|Rep: RNA polymerase sigma, partial (4%)	1
ttu-miR159b	CA691265	3.0	15482	1	20	129	148	AGCUGCUUGUUCAUGGUUCC	GGAACUGUGGGCUAGCAGCU	Cleavage		1
ttu-miR159b	TC407056	3.0	24635	1	20	94	113	AGCUGCUUGUUCAUGGUUCC	GGGAUUCUGAACAAGCAGUU	Cleavage	homologue to UniRef100_A6MZL6 Cluster: 50S ribosomal protein l19; n=1; Oryza sativa Indica Group|Rep: 50S ribosomal protein l19 - Oryza sativa subsp. indica (Rice), partial (63%)	1
ttu-miR159b	CD893293	3.0	11915	1	21	11	31	AGCUGCUUGUUCAUGGUUCCC	GGGAACCCUAAAAAAGCAGCU	Translation	UniRef100_A9A600 Cluster: Cobalamin 5'-phosphate synthase; n=1; Nitrosopumilus maritimus SCM1|Rep: Cobalamin 5', partial (4%)	1
ttu-miR159b	TC421034	3.0	23746	1	20	900	919	AGCUGCUUGUUCAUGGUUCC	GGGAUUCUGAACAAGCAGUU	Cleavage	homologue to UniRef100_A6MZL6 Cluster: 50S ribosomal protein l19; n=1; Oryza sativa Indica Group|Rep: 50S ribosomal protein l19 - Oryza sativa subsp. indica (Rice), partial (68%)	1
ttu-miR159b	CD915357	3.0	22411	1	20	296	315	AGCUGCUUGUUCAUGGUUCC	GGAGUCUUGAAAAAGCAGCU	Translation		1
ttu-miR159b	BE425213	3.0	16609	1	20	403	422	AGCUGCUUGUUCAUGGUUCC	GAAAACAUGGACGAGCAGCU	Cleavage	homologue to UniRef100_Q0E2B4 Cluster: Os02g0255000 protein; n=1; Oryza sativa Japonica Group|Rep: Os02g0255000 protein - Oryza sativa subsp. japonica (Rice), partial (31%)	1
ttu-miR159b	BE431112	3.0	20983	1	20	330	349	AGCUGCUUGUUCAUGGUUCC	GGAGCCCUGAGCCAGCAGCU	Cleavage		1
ttu-miR159b	TC381098	3.0	18422	1	20	1027	1046	AGCUGCUUGUUCAUGGUUCC	GCAACUAUCAACGAGCAGCU	Cleavage	homologue to UniRef100_Q5I3F4 Cluster: Peroxidase 4; n=1; Triticum monococcum|Rep: Peroxidase 4 - Triticum monococcum (Einkorn wheat) (Small spelt), partial (87%)	1
ttu-miR159b	TC370581	3.0	20199	1	20	197	216	AGCUGCUUGUUCAUGGUUCC	GAAAACAUGGACGAGCAGCU	Cleavage	homologue to UniRef100_Q0E2B4 Cluster: Os02g0255000 protein; n=1; Oryza sativa Japonica Group|Rep: Os02g0255000 protein - Oryza sativa subsp. japonica (Rice), partial (81%)	1
ttu-miR159c	TC368630	2.0	21864	1	20	1240	1259	CUUGGAUUGAAGGGAGCUCU	GGAGCUCCCUUCACUCCAAG	Cleavage	UniRef100_Q6IX76 Cluster: Transcription factor Myb3; n=1; Triticum aestivum|Rep: Transcription factor Myb3 - Triticum aestivum (Wheat), complete	1
ttu-miR159c	TC388353	2.0	17303	1	20	347	366	CUUGGAUUGAAGGGAGCUCU	AGAGCACCUUUCGAUCCAAG	Cleavage	similar to UniRef100_Q2QZQ7 Cluster: NB-ARC domain containing protein; n=2; Oryza sativa Japonica Group|Rep: NB-ARC domain containing protein - Oryza sativa subsp. japonica (Rice), partial (14%)	1
ttu-miR159c	TC377621	3.0	21859	1	20	85	104	CUUGGAUUGAAGGGAGCUCU	AGGGCUCCUUUCGAUCCGAU	Cleavage	similar to UniRef100_Q33AW7 Cluster: Ubiquitin carboxyl-terminal hydrolase; n=1; Oryza sativa Japonica Group|Rep: Ubiquitin carboxyl-terminal hydrolase - Oryza sativa subsp. japonica (Rice), partial (14%)	1
ttu-miR159c	TC421314	3.0	22222	1	20	876	895	CUUGGAUUGAAGGGAGCUCU	GGAGCUCCCUUCAUUCCAAU	Cleavage	weakly similar to UniRef100_Q6IX76 Cluster: Transcription factor Myb3; n=1; Triticum aestivum|Rep: Transcription factor Myb3 - Triticum aestivum (Wheat), partial (61%)	1
ttu-miR159c	TC393503	3.0	18193	1	20	77	96	CUUGGAUUGAAGGGAGCUCU	AGGGCUCCUUUCGAUCCGAU	Cleavage	similar to UniRef100_Q33AW7 Cluster: Ubiquitin carboxyl-terminal hydrolase; n=1; Oryza sativa Japonica Group|Rep: Ubiquitin carboxyl-terminal hydrolase - Oryza sativa subsp. japonica (Rice), partial (93%)	1
ttu-miR159c	CA679118	3.0	15101	1	20	175	194	CUUGGAUUGAAGGGAGCUCU	AAAGUUCCCUUCAAUUCAAA	Cleavage	weakly similar to UniRef100_A1C4U8 Cluster: Alkaline phosphatase family protein; n=1; Aspergillus clavatus|Rep: Alkaline phosphatase family protein - Aspergillus clavatus, partial (7%)	1
ttu-miR159c	CA683024	3.0	10116	1	20	46	65	CUUGGAUUGAAGGGAGCUCU	AGUGCUCCUUUUGAUCUAAG	Cleavage		1
ttu-miR159c	TC452060	3.0	15358	1	20	721	740	CUUGGAUUGAAGGGAGCUCU	AGAUUUCUCUUCAAUUCAGG	Cleavage	similar to UniRef100_Q5ZPI9 Cluster: Topoisomerase 6 subunit A; n=1; Oryza sativa Indica Group|Rep: Topoisomerase 6 subunit A - Oryza sativa subsp. indica (Rice), partial (63%)	1
ttu-miR159c	CA665197	3.0	17464	1	20	157	176	CUUGGAUUGAAGGGAGCUCU	AGAGCUUGGUUCAGUCCAAG	Cleavage		1
ttu-miR159c	TC406692	3.0	16388	1	20	318	337	CUUGGAUUGAAGGGAGCUCU	AGACUUCCCAUUAAUCCAAG	Translation		1
ttu-miR159c	TC414994	3.0	13144	1	20	663	682	CUUGGAUUGAAGGGAGCUCU	AGAGCUUGCAUCAAUUCAAG	Translation	similar to UniRef100_A7P897 Cluster: Chromosome chr3 scaffold_8, whole genome shotgun sequence; n=1; Vitis vinifera|Rep: Chromosome chr3 scaffold_8, whole genome shotgun sequence - Vitis vinifera (Grape), partial (15%)	1
ttu-miR159c	TC442914	3.0	24353	1	20	545	564	CUUGGAUUGAAGGGAGCUCU	AGAGCACCCAUCGAUCCGAG	Translation	weakly similar to UniRef100_A1IHG2 Cluster: Cytochrome P450; n=1; Triticum monococcum subsp. aegilopoides|Rep: Cytochrome P450 - Triticum monococcum subsp. aegilopoides, partial (14%)	1
ttu-miR159c	CA681784	3.0	16799	1	20	197	216	CUUGGAUUGAAGGGAGCUCU	AGAACUACCUACAAUCCAAG	Translation	similar to UniRef100_Q8LST6 Cluster: Mitochondrial aldehyde dehydrogenase; n=1; Secale cereale|Rep: Mitochondrial aldehyde dehydrogenase - Secale cereale (Rye), partial (15%)	1
ttu-miR159d	CA682604	1.5	24893	1	20	42	61	GAGCUCCCUUCGAUCCAAUC	GCUUGGAUUGAAGGGAGCUC	Cleavage		1
ttu-miR159d	CA682916	1.5	11.75	1	20	1	20	GAGCUCCCUUCGAUCCAAUC	GCUUGGAUUGAAGGGAGCUC	Cleavage	similar to UniRef100_A9VBV0 Cluster: Predicted protein; n=1; Monosiga brevicollis MX1|Rep: Predicted protein - Monosiga brevicollis MX1, partial (5%)	1
ttu-miR159d	TC428838	1.5	17839	1	20	13	32	GAGCUCCCUUCGAUCCAAUC	GUUUGGAUUGAAGGGAGCUC	Cleavage	similar to UniRef100_Q68LZ5 Cluster: Phytochrome; n=1; Tetrastigma dubium|Rep: Phytochrome - Tetrastigma dubium, partial (7%)	1
ttu-miR159d	TC409310	1.5	20308	1	20	410	429	GAGCUCCCUUCGAUCCAAUC	GUUUGGAUUGAAGGGAGCUC	Cleavage	similar to UniRef100_Q0KB82 Cluster: von Willebrand factor (VWF) type A domain; n=1; Ralstonia eutropha H16|Rep: von Willebrand factor (VWF) type A domain - Ralstonia eutropha (strain ATCC 17699 / H16 / DSM 428 / Stanier 337)(Cupriavidus necator (strain ATCC 17699 / H16 / DSM 428 / Stanier337)), partial (5%)	1
ttu-miR159d	CA484819	2.5	14.45	1	20	459	478	GAGCUCCCUUCGAUCCAAUC	CUUUGGAUUGAAGGGAGCUC	Cleavage	similar to UniRef100_Q2UNS7 Cluster: Acyl-CoA synthetase; n=1; Aspergillus oryzae|Rep: Acyl-CoA synthetase - Aspergillus oryzae, partial (5%)	1
ttu-miR159d	CK205680	3.0	24595	1	20	397	416	GAGCUCCCUUCGAUCCAAUC	GGUUUGCUCGAGGGGAGCUC	Cleavage	similar to UniRef100_Q5QNE5 Cluster: Tetratricopeptide repeat protein-like; n=1; Oryza sativa Japonica Group|Rep: Tetratricopeptide repeat protein-like - Oryza sativa subsp. japonica (Rice), partial (27%)	1
ttu-miR159e	CJ579555	3.0	24554	1	21	31	51	GAGCUCCUAUCAUUCCAAUGA	UCAUUCGGAUGAUGGGAGCUA	Cleavage	homologue to UniRef100_P11248 Cluster: Protamine-2; n=1; Rattus norvegicus|Rep: Protamine-2 - Rattus norvegicus (Rat), partial (13%)	1
ttu-miR159e	TC451881	3.0	23135	1	21	317	337	GAGCUCCUAUCAUUCCAAUGA	UCAGUGGAAUAAUAGGGGCUU	Translation	weakly similar to UniRef100_A7NXX3 Cluster: Chromosome chr6 scaffold_3, whole genome shotgun sequence; n=1; Vitis vinifera|Rep: Chromosome chr6 scaffold_3, whole genome shotgun sequence - Vitis vinifera (Grape), partial (40%)	1
ttu-miR159e	TC382937	3.0	23125	1	20	199	218	GAGCUCCUAUCAUUCCAAUG	UGUUGGAGUGAUCGGAGCUU	Cleavage	similar to UniRef100_Q93XV7 Cluster: Hydroxypyruvate reductase; n=1; Bruguiera gymnorhiza|Rep: Hydroxypyruvate reductase - Bruguiera gymnorhiza, partial (67%)	1
ttu-miR159e	BJ302542	3.0	19018	1	21	252	272	GAGCUCCUAUCAUUCCAAUGA	UCAUGGGAAGGUUAGGAGCUC	Translation	similar to UniRef100_Q5SN81 Cluster: Eukaryotic translation initiation factor 3 subunit 10-like; n=1; Oryza sativa Japonica Group|Rep: Eukaryotic translation initiation factor 3 subunit 10-like - Oryza sativa subsp. japonica (Rice), partial (13%)	1
ttu-miR159e	TC425640	3.0	19018	1	21	437	457	GAGCUCCUAUCAUUCCAAUGA	UCAUGGGAAGGUUAGGAGCUC	Translation	similar to UniRef100_Q5SN81 Cluster: Eukaryotic translation initiation factor 3 subunit 10-like; n=1; Oryza sativa Japonica Group|Rep: Eukaryotic translation initiation factor 3 subunit 10-like - Oryza sativa subsp. japonica (Rice), partial (25%)	1
ttu-miR159e	TC377541	3.0	21444	1	20	378	397	GAGCUCCUAUCAUUCCAAUG	CGGUGGAGUGAAAGGAGCUC	Translation	similar to UniRef100_Q9ATL4 Cluster: Aquaporin TIP4-3; n=1; Zea mays|Rep: Aquaporin TIP4-3 - Zea mays (Maize), partial (45%)	1
ttu-miR159e	TC441945	3.0	19494	1	20	625	644	GAGCUCCUAUCAUUCCAAUG	CAUUGGCAUCAUGGGAGCUU	Translation	homologue to UniRef100_A6N020 Cluster: Selenium binding protein; n=4; Oryza sativa|Rep: Selenium binding protein - Oryza sativa subsp. indica (Rice), partial (58%)	1
ttu-miR159f	TC417099	2.5	19877	1	20	337	356	UUUGCAUGACCGAGGAGCCG	CGGUUCCUCGGGCGUGCGAA	Translation	similar to UniRef100_A7PZ68 Cluster: Chromosome chr15 scaffold_40, whole genome shotgun sequence; n=1; Vitis vinifera|Rep: Chromosome chr15 scaffold_40, whole genome shotgun sequence - Vitis vinifera (Grape), partial (75%)	1
ttu-miR159f	CA645674	3.0	21835	1	20	408	427	UUUGCAUGACCGAGGAGCCG	GGGCUCUUCGGGCAUGCAAG	Translation	weakly similar to UniRef100_Q01N98 Cluster: Ornithine cyclodeaminase; n=1; Solibacter usitatus Ellin6076|Rep: Ornithine cyclodeaminase - Solibacter usitatus (strain Ellin6076), partial (6%)	1
ttu-miR159f	TC410108	3.0	22.22	1	20	537	556	UUUGCAUGACCGAGGAGCCG	GGGCUCCUCGGGCGUGCAGA	Translation	weakly similar to UniRef100_Q2Z1Y9 Cluster: 2-oxoacid-dependent dioxygenase; n=1; Prunus mume|Rep: 2-oxoacid-dependent dioxygenase - Prunus mume (Japanese flowering apricot), partial (74%)	1
ttu-miR159f	TC404254	3.0	20.34	1	20	304	323	UUUGCAUGACCGAGGAGCCG	CGGCUCCUCGUUGAUGCAAC	Translation	weakly similar to UniRef100_A4FM50 Cluster: ATP-dependent RNA helicase; n=1; Saccharopolyspora erythraea NRRL 2338|Rep: ATP-dependent RNA helicase - Saccharopolyspora erythraea (strain NRRL 23338), partial (6%)	1
ttu-miR159f	TC456450	3.0	23293	1	20	720	739	UUUGCAUGACCGAGGAGCCG	CGGCUCCUCGUUGAUGCAAC	Translation	similar to UniRef100_Q6QZW4 Cluster: Floral meristem identity protein; n=1; Hyacinthus orientalis|Rep: Floral meristem identity protein - Hyacinthus orientalis (Common hyacinth), partial (5%)	1
ttu-miR159f	CA703449	3.0	22828	1	20	287	306	UUUGCAUGACCGAGGAGCCG	CGGCCUCUCAGUCAUGCAGA	Translation	similar to UniRef100_A7P333 Cluster: Chromosome chr1 scaffold_5, whole genome shotgun sequence; n=1; Vitis vinifera|Rep: Chromosome chr1 scaffold_5, whole genome shotgun sequence - Vitis vinifera (Grape), partial (22%)	1
ttu-miR159f	TC387157	3.0	20502	1	20	151	170	UUUGCAUGACCGAGGAGCCG	CGGCCUCUCAGUCAUGCAGA	Translation	similar to UniRef100_A7P333 Cluster: Chromosome chr1 scaffold_5, whole genome shotgun sequence; n=1; Vitis vinifera|Rep: Chromosome chr1 scaffold_5, whole genome shotgun sequence - Vitis vinifera (Grape), partial (26%)	1
ttu-miR159f	TC392944	3.0	22491	1	20	499	518	UUUGCAUGACCGAGGAGCCG	CGGCCUCUCAGUCAUGCAGA	Translation	similar to UniRef100_A7P333 Cluster: Chromosome chr1 scaffold_5, whole genome shotgun sequence; n=1; Vitis vinifera|Rep: Chromosome chr1 scaffold_5, whole genome shotgun sequence - Vitis vinifera (Grape), partial (45%)	1
ttu-miR159g	CD898447	2.5	23508	1	21	466	486	UUUGGAUUGAAGGGAGCUCUA	UAGGGCUCCUUUUGAUUCAAA	Cleavage	homologue to UniRef100_Q0IXX7 Cluster: Os10g0392700 protein; n=1; Oryza sativa Japonica Group|Rep: Os10g0392700 protein - Oryza sativa subsp. japonica (Rice), partial (5%)	1
ttu-miR159g	TC368630	2.5	21864	1	21	1239	1259	UUUGGAUUGAAGGGAGCUCUA	UGGAGCUCCCUUCACUCCAAG	Cleavage	UniRef100_Q6IX76 Cluster: Transcription factor Myb3; n=1; Triticum aestivum|Rep: Transcription factor Myb3 - Triticum aestivum (Wheat), complete	1
ttu-miR159g	TC377621	3.0	21859	1	21	84	104	UUUGGAUUGAAGGGAGCUCUA	UAGGGCUCCUUUCGAUCCGAU	Cleavage	similar to UniRef100_Q33AW7 Cluster: Ubiquitin carboxyl-terminal hydrolase; n=1; Oryza sativa Japonica Group|Rep: Ubiquitin carboxyl-terminal hydrolase - Oryza sativa subsp. japonica (Rice), partial (14%)	1
ttu-miR159g	TC421314	3.0	22222	1	21	875	895	UUUGGAUUGAAGGGAGCUCUA	UGGAGCUCCCUUCAUUCCAAU	Cleavage	weakly similar to UniRef100_Q6IX76 Cluster: Transcription factor Myb3; n=1; Triticum aestivum|Rep: Transcription factor Myb3 - Triticum aestivum (Wheat), partial (61%)	1
ttu-miR159g	TC393503	3.0	18193	1	21	76	96	UUUGGAUUGAAGGGAGCUCUA	UAGGGCUCCUUUCGAUCCGAU	Cleavage	similar to UniRef100_Q33AW7 Cluster: Ubiquitin carboxyl-terminal hydrolase; n=1; Oryza sativa Japonica Group|Rep: Ubiquitin carboxyl-terminal hydrolase - Oryza sativa subsp. japonica (Rice), partial (93%)	1
ttu-miR159g	CA671152	2.5	13501	1	21	422	442	UUUGGAUUGAAGGGAGCUCUA	UGGAGCUUCGUUCAAUCCAGA	Cleavage	similar to UniRef100_Q2QXG8 Cluster: TLD family protein, expressed; n=3; Oryza sativa|Rep: TLD family protein, expressed - Oryza sativa subsp. japonica (Rice), partial (24%)	1
ttu-miR159g	CA484819	2.5	23075	1	21	229	249	UUUGGAUUGAAGGGAGCUCUA	UUGAGCUCCUUUCGGUCCAAA	Cleavage	similar to UniRef100_Q2UNS7 Cluster: Acyl-CoA synthetase; n=1; Aspergillus oryzae|Rep: Acyl-CoA synthetase - Aspergillus oryzae, partial (5%)	1
ttu-miR159g	CD872441	2.5	19816	1	21	350	370	UUUGGAUUGAAGGGAGCUCUA	UAGAGCUCCCUCCAAUCCAUA	Translation	similar to UniRef100_A9T9G8 Cluster: Predicted protein; n=1; Physcomitrella patens subsp. patens|Rep: Predicted protein -, partial (2%)	1
ttu-miR159g	CA679118	2.0	15101	1	20	175	194	UUUGGAUUGAAGGGAGCUCU	AAAGUUCCCUUCAAUUCAAA	Cleavage	weakly similar to UniRef100_A1C4U8 Cluster: Alkaline phosphatase family protein; n=1; Aspergillus clavatus|Rep: Alkaline phosphatase family protein - Aspergillus clavatus, partial (7%)	1
ttu-miR159g	CD915742	3.0	12645	1	21	58	78	UUUGGAUUGAAGGGAGCUCUA	UAAAGCUCCCUUUAACCCAAA	Cleavage	UniRef100_Q8K2S3 Cluster: Mxi1 protein; n=1; Mus musculus|Rep: Mxi1 protein - Mus musculus (Mouse), partial (14%)	1
ttu-miR159g	CD916046	3.0	15.52	1	21	510	530	UUUGGAUUGAAGGGAGCUCUA	UGGAGCUCCCUUCCCUCCAAA	Cleavage	similar to UniRef100_Q949G5 Cluster: Mob1-like protein; n=1; Medicago sativa subsp. falcata|Rep: Mob1-like protein - Medicago falcata (Sickle medic), partial (68%)	1
ttu-miR159g	TC393182	3.0	21.02	1	21	457	477	UUUGGAUUGAAGGGAGCUCUA	UGGAGCUCCCUUCCCUCCAAA	Cleavage		1
ttu-miR159g	TC402088	3.0	20523	1	21	447	467	UUUGGAUUGAAGGGAGCUCUA	UGGAGCUCCCUUCCCUCCAAA	Cleavage		1
ttu-miR159g	TC400267	3.0	13271	1	21	570	590	UUUGGAUUGAAGGGAGCUCUA	UAAAGCUCCCUUUAACCCAAA	Cleavage	similar to UniRef100_A0JIW7 Cluster: Genome polyprotein; n=1; Hepatitis C virus subtype 1b|Rep: Genome polyprotein - Hepatitis C virus subtype 1b, partial (7%)	1
ttu-miR159g	TC388353	2.5	17303	1	20	347	366	UUUGGAUUGAAGGGAGCUCU	AGAGCACCUUUCGAUCCAAG	Cleavage	similar to UniRef100_Q2QZQ7 Cluster: NB-ARC domain containing protein; n=2; Oryza sativa Japonica Group|Rep: NB-ARC domain containing protein - Oryza sativa subsp. japonica (Rice), partial (14%)	1
ttu-miR159g	CA597816	3.0	11663	1	21	330	350	UUUGGAUUGAAGGGAGCUCUA	UGAAGCUCCUUUGAAUCCAAA	Translation	homologue to UniRef100_P27131 Cluster: Actin-1; n=1; Naegleria fowleri|Rep: Actin-1 - Naegleria fowleri, partial (34%)	1
ttu-miR159g	CA734677	3.0	21526	1	20	344	363	UUUGGAUUGAAGGGAGCUCU	CGGGCUUCCUCCAAUCCAAA	Translation		1
ttu-miR159g	CA593588	3.0	24261	1	20	59	78	UUUGGAUUGAAGGGAGCUCU	GGAGCCCCCUUCAAACCAAA	Cleavage	similar to UniRef100_Q0JPN5 Cluster: Os01g0212500 protein; n=1; Oryza sativa Japonica Group|Rep: Os01g0212500 protein - Oryza sativa subsp. japonica (Rice), partial (25%)	1
ttu-miR159g	CJ945694	3.0	16851	1	20	142	161	UUUGGAUUGAAGGGAGCUCU	AGAAUUCCUUUCAGUUCAAA	Cleavage		1
ttu-miR159g	CK212140	3.0	17976	1	20	36	55	UUUGGAUUGAAGGGAGCUCU	GGGGCUGCCUUCAGUUCAAA	Cleavage	homologue to UniRef100_P05621 Cluster: Histone H2B.2; n=1; Triticum aestivum|Rep: Histone H2B.2 - Triticum aestivum (Wheat), partial (72%)	1
ttu-miR159g	TC412699	3.0	22839	1	20	816	835	UUUGGAUUGAAGGGAGCUCU	AGGGAUCCCUCCAAUCCGAA	Translation	similar to UniRef100_A4T8X2 Cluster: Peptidase S1 and S6, chymotrypsin/Hap; n=1; Mycobacterium gilvum PYR-GCK|Rep: Peptidase S1 and S6, chymotrypsin/Hap - Mycobacterium gilvum PYR-GCK, partial (5%)	1
ttu-miR159g	TC383479	3.0	21578	1	20	914	933	UUUGGAUUGAAGGGAGCUCU	AAAUCUCCCUUCAAUCCGGA	Cleavage	homologue to UniRef100_A3FBF7 Cluster: WRKY transcription factor; n=1; Triticum aestivum|Rep: WRKY transcription factor - Triticum aestivum (Wheat), partial (54%)	1
ttu-miR159h	CA484819	2.5	23075	1	20	230	249	UUUGGAUUGAAGGGAGCUCU	UGAGCUCCUUUCGGUCCAAA	Cleavage	similar to UniRef100_Q2UNS7 Cluster: Acyl-CoA synthetase; n=1; Aspergillus oryzae|Rep: Acyl-CoA synthetase - Aspergillus oryzae, partial (5%)	1
ttu-miR159h	CA679118	2.0	15101	1	20	175	194	UUUGGAUUGAAGGGAGCUCU	AAAGUUCCCUUCAAUUCAAA	Cleavage	weakly similar to UniRef100_A1C4U8 Cluster: Alkaline phosphatase family protein; n=1; Aspergillus clavatus|Rep: Alkaline phosphatase family protein - Aspergillus clavatus, partial (7%)	1
ttu-miR159h	CD898447	2.5	23508	1	20	467	486	UUUGGAUUGAAGGGAGCUCU	AGGGCUCCUUUUGAUUCAAA	Cleavage	homologue to UniRef100_Q0IXX7 Cluster: Os10g0392700 protein; n=1; Oryza sativa Japonica Group|Rep: Os10g0392700 protein - Oryza sativa subsp. japonica (Rice), partial (5%)	1
ttu-miR159h	TC368630	2.5	21864	1	20	1240	1259	UUUGGAUUGAAGGGAGCUCU	GGAGCUCCCUUCACUCCAAG	Cleavage	UniRef100_Q6IX76 Cluster: Transcription factor Myb3; n=1; Triticum aestivum|Rep: Transcription factor Myb3 - Triticum aestivum (Wheat), complete	1
ttu-miR159h	CK212140	3.0	17976	1	21	35	55	UUUGGAUUGAAGGGAGCUCUC	GGGGGCUGCCUUCAGUUCAAA	Cleavage	homologue to UniRef100_P05621 Cluster: Histone H2B.2; n=1; Triticum aestivum|Rep: Histone H2B.2 - Triticum aestivum (Wheat), partial (72%)	1
ttu-miR159h	TC377621	3.0	21859	1	20	85	104	UUUGGAUUGAAGGGAGCUCU	AGGGCUCCUUUCGAUCCGAU	Cleavage	similar to UniRef100_Q33AW7 Cluster: Ubiquitin carboxyl-terminal hydrolase; n=1; Oryza sativa Japonica Group|Rep: Ubiquitin carboxyl-terminal hydrolase - Oryza sativa subsp. japonica (Rice), partial (14%)	1
ttu-miR159h	TC421314	3.0	22222	1	20	876	895	UUUGGAUUGAAGGGAGCUCU	GGAGCUCCCUUCAUUCCAAU	Cleavage	weakly similar to UniRef100_Q6IX76 Cluster: Transcription factor Myb3; n=1; Triticum aestivum|Rep: Transcription factor Myb3 - Triticum aestivum (Wheat), partial (61%)	1
ttu-miR159h	TC393503	3.0	18193	1	20	77	96	UUUGGAUUGAAGGGAGCUCU	AGGGCUCCUUUCGAUCCGAU	Cleavage	similar to UniRef100_Q33AW7 Cluster: Ubiquitin carboxyl-terminal hydrolase; n=1; Oryza sativa Japonica Group|Rep: Ubiquitin carboxyl-terminal hydrolase - Oryza sativa subsp. japonica (Rice), partial (93%)	1
ttu-miR159h	CA671152	2.5	13501	1	20	423	442	UUUGGAUUGAAGGGAGCUCU	GGAGCUUCGUUCAAUCCAGA	Cleavage	similar to UniRef100_Q2QXG8 Cluster: TLD family protein, expressed; n=3; Oryza sativa|Rep: TLD family protein, expressed - Oryza sativa subsp. japonica (Rice), partial (24%)	1
ttu-miR159h	TC388353	2.5	17303	1	20	347	366	UUUGGAUUGAAGGGAGCUCU	AGAGCACCUUUCGAUCCAAG	Cleavage	similar to UniRef100_Q2QZQ7 Cluster: NB-ARC domain containing protein; n=2; Oryza sativa Japonica Group|Rep: NB-ARC domain containing protein - Oryza sativa subsp. japonica (Rice), partial (14%)	1
ttu-miR159h	CD872441	2.5	19816	1	20	351	370	UUUGGAUUGAAGGGAGCUCU	AGAGCUCCCUCCAAUCCAUA	Translation	similar to UniRef100_A9T9G8 Cluster: Predicted protein; n=1; Physcomitrella patens subsp. patens|Rep: Predicted protein -, partial (2%)	1
ttu-miR159h	CA734677	3.0	21526	1	21	343	363	UUUGGAUUGAAGGGAGCUCUC	GCGGGCUUCCUCCAAUCCAAA	Translation		1
ttu-miR159h	TC383479	3.0	21578	1	21	913	933	UUUGGAUUGAAGGGAGCUCUC	GAAAUCUCCCUUCAAUCCGGA	Cleavage	homologue to UniRef100_A3FBF7 Cluster: WRKY transcription factor; n=1; Triticum aestivum|Rep: WRKY transcription factor - Triticum aestivum (Wheat), partial (54%)	1
ttu-miR159h	CA593588	3.0	24261	1	20	59	78	UUUGGAUUGAAGGGAGCUCU	GGAGCCCCCUUCAAACCAAA	Cleavage	similar to UniRef100_Q0JPN5 Cluster: Os01g0212500 protein; n=1; Oryza sativa Japonica Group|Rep: Os01g0212500 protein - Oryza sativa subsp. japonica (Rice), partial (25%)	1
ttu-miR159h	CD915742	3.0	12645	1	20	59	78	UUUGGAUUGAAGGGAGCUCU	AAAGCUCCCUUUAACCCAAA	Cleavage	UniRef100_Q8K2S3 Cluster: Mxi1 protein; n=1; Mus musculus|Rep: Mxi1 protein - Mus musculus (Mouse), partial (14%)	1
ttu-miR159h	CD916046	3.0	15.52	1	20	511	530	UUUGGAUUGAAGGGAGCUCU	GGAGCUCCCUUCCCUCCAAA	Cleavage	similar to UniRef100_Q949G5 Cluster: Mob1-like protein; n=1; Medicago sativa subsp. falcata|Rep: Mob1-like protein - Medicago falcata (Sickle medic), partial (68%)	1
ttu-miR159h	CJ945694	3.0	16851	1	20	142	161	UUUGGAUUGAAGGGAGCUCU	AGAAUUCCUUUCAGUUCAAA	Cleavage		1
ttu-miR159h	TC393182	3.0	21.02	1	20	458	477	UUUGGAUUGAAGGGAGCUCU	GGAGCUCCCUUCCCUCCAAA	Cleavage		1
ttu-miR159h	TC402088	3.0	20523	1	20	448	467	UUUGGAUUGAAGGGAGCUCU	GGAGCUCCCUUCCCUCCAAA	Cleavage		1
ttu-miR159h	TC400267	3.0	13271	1	20	571	590	UUUGGAUUGAAGGGAGCUCU	AAAGCUCCCUUUAACCCAAA	Cleavage	similar to UniRef100_A0JIW7 Cluster: Genome polyprotein; n=1; Hepatitis C virus subtype 1b|Rep: Genome polyprotein - Hepatitis C virus subtype 1b, partial (7%)	1
ttu-miR159h	TC412699	3.0	22839	1	20	816	835	UUUGGAUUGAAGGGAGCUCU	AGGGAUCCCUCCAAUCCGAA	Translation	similar to UniRef100_A4T8X2 Cluster: Peptidase S1 and S6, chymotrypsin/Hap; n=1; Mycobacterium gilvum PYR-GCK|Rep: Peptidase S1 and S6, chymotrypsin/Hap - Mycobacterium gilvum PYR-GCK, partial (5%)	1
ttu-miR159i	CA679118	2.0	15101	1	21	174	194	UUUGGAUUGAAGGGAGCUCUG	CAAAGUUCCCUUCAAUUCAAA	Cleavage	weakly similar to UniRef100_A1C4U8 Cluster: Alkaline phosphatase family protein; n=1; Aspergillus clavatus|Rep: Alkaline phosphatase family protein - Aspergillus clavatus, partial (7%)	1
ttu-miR159i	CD898447	2.5	23508	1	21	466	486	UUUGGAUUGAAGGGAGCUCUG	UAGGGCUCCUUUUGAUUCAAA	Cleavage	homologue to UniRef100_Q0IXX7 Cluster: Os10g0392700 protein; n=1; Oryza sativa Japonica Group|Rep: Os10g0392700 protein - Oryza sativa subsp. japonica (Rice), partial (5%)	1
ttu-miR159i	TC388353	2.5	17303	1	21	346	366	UUUGGAUUGAAGGGAGCUCUG	CAGAGCACCUUUCGAUCCAAG	Cleavage	similar to UniRef100_Q2QZQ7 Cluster: NB-ARC domain containing protein; n=2; Oryza sativa Japonica Group|Rep: NB-ARC domain containing protein - Oryza sativa subsp. japonica (Rice), partial (14%)	1
ttu-miR159i	TC368630	2.5	21864	1	21	1239	1259	UUUGGAUUGAAGGGAGCUCUG	UGGAGCUCCCUUCACUCCAAG	Cleavage	UniRef100_Q6IX76 Cluster: Transcription factor Myb3; n=1; Triticum aestivum|Rep: Transcription factor Myb3 - Triticum aestivum (Wheat), complete	1
ttu-miR159i	CA484819	2.5	23075	1	20	230	249	UUUGGAUUGAAGGGAGCUCU	UGAGCUCCUUUCGGUCCAAA	Cleavage	similar to UniRef100_Q2UNS7 Cluster: Acyl-CoA synthetase; n=1; Aspergillus oryzae|Rep: Acyl-CoA synthetase - Aspergillus oryzae, partial (5%)	1
ttu-miR159i	TC377621	3.0	21859	1	21	84	104	UUUGGAUUGAAGGGAGCUCUG	UAGGGCUCCUUUCGAUCCGAU	Cleavage	similar to UniRef100_Q33AW7 Cluster: Ubiquitin carboxyl-terminal hydrolase; n=1; Oryza sativa Japonica Group|Rep: Ubiquitin carboxyl-terminal hydrolase - Oryza sativa subsp. japonica (Rice), partial (14%)	1
ttu-miR159i	TC421314	3.0	22222	1	21	875	895	UUUGGAUUGAAGGGAGCUCUG	UGGAGCUCCCUUCAUUCCAAU	Cleavage	weakly similar to UniRef100_Q6IX76 Cluster: Transcription factor Myb3; n=1; Triticum aestivum|Rep: Transcription factor Myb3 - Triticum aestivum (Wheat), partial (61%)	1
ttu-miR159i	TC393503	3.0	18193	1	21	76	96	UUUGGAUUGAAGGGAGCUCUG	UAGGGCUCCUUUCGAUCCGAU	Cleavage	similar to UniRef100_Q33AW7 Cluster: Ubiquitin carboxyl-terminal hydrolase; n=1; Oryza sativa Japonica Group|Rep: Ubiquitin carboxyl-terminal hydrolase - Oryza sativa subsp. japonica (Rice), partial (93%)	1
ttu-miR159i	CA593588	3.0	24261	1	21	58	78	UUUGGAUUGAAGGGAGCUCUG	CGGAGCCCCCUUCAAACCAAA	Cleavage	similar to UniRef100_Q0JPN5 Cluster: Os01g0212500 protein; n=1; Oryza sativa Japonica Group|Rep: Os01g0212500 protein - Oryza sativa subsp. japonica (Rice), partial (25%)	1
ttu-miR159i	CA671152	2.5	13501	1	21	422	442	UUUGGAUUGAAGGGAGCUCUG	UGGAGCUUCGUUCAAUCCAGA	Cleavage	similar to UniRef100_Q2QXG8 Cluster: TLD family protein, expressed; n=3; Oryza sativa|Rep: TLD family protein, expressed - Oryza sativa subsp. japonica (Rice), partial (24%)	1
ttu-miR159i	CD872441	2.5	19816	1	21	350	370	UUUGGAUUGAAGGGAGCUCUG	UAGAGCUCCCUCCAAUCCAUA	Translation	similar to UniRef100_A9T9G8 Cluster: Predicted protein; n=1; Physcomitrella patens subsp. patens|Rep: Predicted protein -, partial (2%)	1
ttu-miR159i	CD915742	3.0	12645	1	21	58	78	UUUGGAUUGAAGGGAGCUCUG	UAAAGCUCCCUUUAACCCAAA	Cleavage	UniRef100_Q8K2S3 Cluster: Mxi1 protein; n=1; Mus musculus|Rep: Mxi1 protein - Mus musculus (Mouse), partial (14%)	1
ttu-miR159i	CD916046	3.0	15.52	1	21	510	530	UUUGGAUUGAAGGGAGCUCUG	UGGAGCUCCCUUCCCUCCAAA	Cleavage	similar to UniRef100_Q949G5 Cluster: Mob1-like protein; n=1; Medicago sativa subsp. falcata|Rep: Mob1-like protein - Medicago falcata (Sickle medic), partial (68%)	1
ttu-miR159i	TC412699	3.0	22839	1	21	815	835	UUUGGAUUGAAGGGAGCUCUG	CAGGGAUCCCUCCAAUCCGAA	Translation	similar to UniRef100_A4T8X2 Cluster: Peptidase S1 and S6, chymotrypsin/Hap; n=1; Mycobacterium gilvum PYR-GCK|Rep: Peptidase S1 and S6, chymotrypsin/Hap - Mycobacterium gilvum PYR-GCK, partial (5%)	1
ttu-miR159i	TC393182	3.0	21.02	1	21	457	477	UUUGGAUUGAAGGGAGCUCUG	UGGAGCUCCCUUCCCUCCAAA	Cleavage		1
ttu-miR159i	TC402088	3.0	20523	1	21	447	467	UUUGGAUUGAAGGGAGCUCUG	UGGAGCUCCCUUCCCUCCAAA	Cleavage		1
ttu-miR159i	TC400267	3.0	13271	1	21	570	590	UUUGGAUUGAAGGGAGCUCUG	UAAAGCUCCCUUUAACCCAAA	Cleavage	similar to UniRef100_A0JIW7 Cluster: Genome polyprotein; n=1; Hepatitis C virus subtype 1b|Rep: Genome polyprotein - Hepatitis C virus subtype 1b, partial (7%)	1
ttu-miR159i	CA734677	3.0	21526	1	20	344	363	UUUGGAUUGAAGGGAGCUCU	CGGGCUUCCUCCAAUCCAAA	Translation		1
ttu-miR159i	CJ945694	3.0	16851	1	20	142	161	UUUGGAUUGAAGGGAGCUCU	AGAAUUCCUUUCAGUUCAAA	Cleavage		1
ttu-miR159i	CK212140	3.0	17976	1	20	36	55	UUUGGAUUGAAGGGAGCUCU	GGGGCUGCCUUCAGUUCAAA	Cleavage	homologue to UniRef100_P05621 Cluster: Histone H2B.2; n=1; Triticum aestivum|Rep: Histone H2B.2 - Triticum aestivum (Wheat), partial (72%)	1
ttu-miR159i	TC383479	3.0	21578	1	20	914	933	UUUGGAUUGAAGGGAGCUCU	AAAUCUCCCUUCAAUCCGGA	Cleavage	homologue to UniRef100_A3FBF7 Cluster: WRKY transcription factor; n=1; Triticum aestivum|Rep: WRKY transcription factor - Triticum aestivum (Wheat), partial (54%)	1
ttu-miR159j	CA484819	2.5	23075	1	20	230	249	UUUGGAUUGAAGGGAGCUCU	UGAGCUCCUUUCGGUCCAAA	Cleavage	similar to UniRef100_Q2UNS7 Cluster: Acyl-CoA synthetase; n=1; Aspergillus oryzae|Rep: Acyl-CoA synthetase - Aspergillus oryzae, partial (5%)	1
ttu-miR159j	CA679118	2.0	15101	1	20	175	194	UUUGGAUUGAAGGGAGCUCU	AAAGUUCCCUUCAAUUCAAA	Cleavage	weakly similar to UniRef100_A1C4U8 Cluster: Alkaline phosphatase family protein; n=1; Aspergillus clavatus|Rep: Alkaline phosphatase family protein - Aspergillus clavatus, partial (7%)	1
ttu-miR159j	CD898447	2.5	23508	1	20	467	486	UUUGGAUUGAAGGGAGCUCU	AGGGCUCCUUUUGAUUCAAA	Cleavage	homologue to UniRef100_Q0IXX7 Cluster: Os10g0392700 protein; n=1; Oryza sativa Japonica Group|Rep: Os10g0392700 protein - Oryza sativa subsp. japonica (Rice), partial (5%)	1
ttu-miR159j	TC368630	2.5	21864	1	20	1240	1259	UUUGGAUUGAAGGGAGCUCU	GGAGCUCCCUUCACUCCAAG	Cleavage	UniRef100_Q6IX76 Cluster: Transcription factor Myb3; n=1; Triticum aestivum|Rep: Transcription factor Myb3 - Triticum aestivum (Wheat), complete	1
ttu-miR159j	CJ945694	3.0	16851	1	21	141	161	UUUGGAUUGAAGGGAGCUCUU	AAGAAUUCCUUUCAGUUCAAA	Cleavage		1
ttu-miR159j	TC377621	3.0	21859	1	20	85	104	UUUGGAUUGAAGGGAGCUCU	AGGGCUCCUUUCGAUCCGAU	Cleavage	similar to UniRef100_Q33AW7 Cluster: Ubiquitin carboxyl-terminal hydrolase; n=1; Oryza sativa Japonica Group|Rep: Ubiquitin carboxyl-terminal hydrolase - Oryza sativa subsp. japonica (Rice), partial (14%)	1
ttu-miR159j	TC421314	3.0	22222	1	20	876	895	UUUGGAUUGAAGGGAGCUCU	GGAGCUCCCUUCAUUCCAAU	Cleavage	weakly similar to UniRef100_Q6IX76 Cluster: Transcription factor Myb3; n=1; Triticum aestivum|Rep: Transcription factor Myb3 - Triticum aestivum (Wheat), partial (61%)	1
ttu-miR159j	TC393503	3.0	18193	1	20	77	96	UUUGGAUUGAAGGGAGCUCU	AGGGCUCCUUUCGAUCCGAU	Cleavage	similar to UniRef100_Q33AW7 Cluster: Ubiquitin carboxyl-terminal hydrolase; n=1; Oryza sativa Japonica Group|Rep: Ubiquitin carboxyl-terminal hydrolase - Oryza sativa subsp. japonica (Rice), partial (93%)	1
ttu-miR159j	CA671152	2.5	13501	1	20	423	442	UUUGGAUUGAAGGGAGCUCU	GGAGCUUCGUUCAAUCCAGA	Cleavage	similar to UniRef100_Q2QXG8 Cluster: TLD family protein, expressed; n=3; Oryza sativa|Rep: TLD family protein, expressed - Oryza sativa subsp. japonica (Rice), partial (24%)	1
ttu-miR159j	TC388353	2.5	17303	1	20	347	366	UUUGGAUUGAAGGGAGCUCU	AGAGCACCUUUCGAUCCAAG	Cleavage	similar to UniRef100_Q2QZQ7 Cluster: NB-ARC domain containing protein; n=2; Oryza sativa Japonica Group|Rep: NB-ARC domain containing protein - Oryza sativa subsp. japonica (Rice), partial (14%)	1
ttu-miR159j	CD872441	2.5	19816	1	20	351	370	UUUGGAUUGAAGGGAGCUCU	AGAGCUCCCUCCAAUCCAUA	Translation	similar to UniRef100_A9T9G8 Cluster: Predicted protein; n=1; Physcomitrella patens subsp. patens|Rep: Predicted protein -, partial (2%)	1
ttu-miR159j	CK212140	3.0	17976	1	21	35	55	UUUGGAUUGAAGGGAGCUCUU	GGGGGCUGCCUUCAGUUCAAA	Cleavage	homologue to UniRef100_P05621 Cluster: Histone H2B.2; n=1; Triticum aestivum|Rep: Histone H2B.2 - Triticum aestivum (Wheat), partial (72%)	1
ttu-miR159j	CA734677	3.0	21526	1	20	344	363	UUUGGAUUGAAGGGAGCUCU	CGGGCUUCCUCCAAUCCAAA	Translation		1
ttu-miR159j	CA593588	3.0	24261	1	20	59	78	UUUGGAUUGAAGGGAGCUCU	GGAGCCCCCUUCAAACCAAA	Cleavage	similar to UniRef100_Q0JPN5 Cluster: Os01g0212500 protein; n=1; Oryza sativa Japonica Group|Rep: Os01g0212500 protein - Oryza sativa subsp. japonica (Rice), partial (25%)	1
ttu-miR159j	CD915742	3.0	12645	1	20	59	78	UUUGGAUUGAAGGGAGCUCU	AAAGCUCCCUUUAACCCAAA	Cleavage	UniRef100_Q8K2S3 Cluster: Mxi1 protein; n=1; Mus musculus|Rep: Mxi1 protein - Mus musculus (Mouse), partial (14%)	1
ttu-miR159j	CD916046	3.0	15.52	1	20	511	530	UUUGGAUUGAAGGGAGCUCU	GGAGCUCCCUUCCCUCCAAA	Cleavage	similar to UniRef100_Q949G5 Cluster: Mob1-like protein; n=1; Medicago sativa subsp. falcata|Rep: Mob1-like protein - Medicago falcata (Sickle medic), partial (68%)	1
ttu-miR159j	TC393182	3.0	21.02	1	20	458	477	UUUGGAUUGAAGGGAGCUCU	GGAGCUCCCUUCCCUCCAAA	Cleavage		1
ttu-miR159j	TC402088	3.0	20523	1	20	448	467	UUUGGAUUGAAGGGAGCUCU	GGAGCUCCCUUCCCUCCAAA	Cleavage		1
ttu-miR159j	TC400267	3.0	13271	1	20	571	590	UUUGGAUUGAAGGGAGCUCU	AAAGCUCCCUUUAACCCAAA	Cleavage	similar to UniRef100_A0JIW7 Cluster: Genome polyprotein; n=1; Hepatitis C virus subtype 1b|Rep: Genome polyprotein - Hepatitis C virus subtype 1b, partial (7%)	1
ttu-miR159j	TC383479	3.0	21578	1	21	913	933	UUUGGAUUGAAGGGAGCUCUU	GAAAUCUCCCUUCAAUCCGGA	Cleavage	homologue to UniRef100_A3FBF7 Cluster: WRKY transcription factor; n=1; Triticum aestivum|Rep: WRKY transcription factor - Triticum aestivum (Wheat), partial (54%)	1
ttu-miR159j	TC412699	3.0	22839	1	20	816	835	UUUGGAUUGAAGGGAGCUCU	AGGGAUCCCUCCAAUCCGAA	Translation	similar to UniRef100_A4T8X2 Cluster: Peptidase S1 and S6, chymotrypsin/Hap; n=1; Mycobacterium gilvum PYR-GCK|Rep: Peptidase S1 and S6, chymotrypsin/Hap - Mycobacterium gilvum PYR-GCK, partial (5%)	1
ttu-miR160b	CK213447	2.5	23533	1	21	954	974	GCGUGCAAGGAGCCAAGCAUG	UAUGCUUGGUUACUUGUACGU	Translation	homologue to UniRef100_A2XJ35 Cluster: Chlorophyll a-b binding protein, chloroplast precursor; n=2; Oryza sativa|Rep: Chlorophyll a-b binding protein, chloroplast precursor - Oryza sativa subsp. indica (Rice), partial (94%)	1
ttu-miR160b	TC396364	3.0	16358	1	20	637	656	GCGUGCAAGGAGCCAAGCAU	CUGCUUGGNUCAUUGCACGC	Translation	weakly similar to UniRef100_A7NVP6 Cluster: Chromosome chr18 scaffold_1, whole genome shotgun sequence; n=1; Vitis vinifera|Rep: Chromosome chr18 scaffold_1, whole genome shotgun sequence - Vitis vinifera (Grape), partial (6%)	1
ttu-miR160b	CJ698316	3.0	14308	1	20	470	489	GCGUGCAAGGAGCCAAGCAU	AUGCUUGUCUUCUUGCACUC	Cleavage	similar to UniRef100_Q6UJY6 Cluster: Far1-like; n=1; Triticum turgidum|Rep: Far1-like - Triticum turgidum (Poulard wheat) (Rivet wheat), partial (29%)	1
ttu-miR160b	BU099533	3.0	16625	1	20	300	319	GCGUGCAAGGAGCCAAGCAU	CUGGUUUGCUCCUUGCACGC	Cleavage	similar to UniRef100_UPI0000498899 Cluster: 60S ribosomal protein L5; n=1; Entamoeba histolytica HM-1:IMSS|Rep: 60S ribosomal protein L5 - Entamoeba histolytica HM-1:IMSS, partial (62%)	1
ttu-miR160b	TC381861	3.0	21307	1	20	108	126	GCGUGCAAGGAGCCAAGCAU	GUGCUUG-CUUCUUGCACGC	Cleavage	similar to UniRef100_Q6ZD68 Cluster: DNA ligase-like; n=1; Oryza sativa Japonica Group|Rep: DNA ligase-like - Oryza sativa subsp. japonica (Rice), partial (7%)	1
ttu-miR160	TC412104	0.0	21.37	1	20	31	50	UGCCUGGCUCCCUGUAUGCC	GGCAUACAGGGAGCCAGGCA	Cleavage	similar to UniRef100_Q6K223 Cluster: Auxin response factor 8; n=1; Oryza sativa Japonica Group|Rep: Auxin response factor 8 - Oryza sativa subsp. japonica (Rice), partial (25%)	1
ttu-miR160	TC416747	0.0	21335	1	20	112	131	UGCCUGGCUCCCUGUAUGCC	GGCAUACAGGGAGCCAGGCA	Cleavage	similar to UniRef100_Q6K223 Cluster: Auxin response factor 8; n=1; Oryza sativa Japonica Group|Rep: Auxin response factor 8 - Oryza sativa subsp. japonica (Rice), partial (31%)	1
ttu-miR160	TC425315	0.0	18.29	1	20	978	997	UGCCUGGCUCCCUGUAUGCC	GGCAUACAGGGAGCCAGGCA	Cleavage	similar to UniRef100_Q9AV47 Cluster: Auxin response factor 22; n=1; Oryza sativa Japonica Group|Rep: Auxin response factor 22 - Oryza sativa subsp. japonica (Rice), partial (78%)	1
ttu-miR160	CA685726	3.0	18208	1	20	78	97	UGCCUGGCUCCCUGUAUGCC	AUCAUACAGAGAGCCAGGCA	Translation	UniRef100_UPI00015DD9DC Cluster: TPR domain protein; n=1; Acaryochloris marina MBIC11017|Rep: TPR domain protein -, partial (3%)	1
ttu-miR160	TC402298	3.0	17373	1	20	968	987	UGCCUGGCUCCCUGUAUGCC	AUCAUACAGAGAGCCAGGCA	Translation	similar to UniRef100_Q0JKA9 Cluster: Os01g0686300 protein; n=1; Oryza sativa Japonica Group|Rep: Os01g0686300 protein - Oryza sativa subsp. japonica (Rice), partial (19%)	1
ttu-miR160	TC427251	3.0	17908	1	20	276	295	UGCCUGGCUCCCUGUAUGCC	GGCACACAGGGGAUCAGGCA	Cleavage		1
ttu-miR160	TC411588	3.0	24.31	1	20	196	215	UGCCUGGCUCCCUGUAUGCC	GGCAUUCAGGCAGCUAGGCG	Translation	weakly similar to UniRef100_A0S5Z4 Cluster: Peroxidase; n=1; Sesamum indicum|Rep: Peroxidase - Sesamum indicum (Oriental sesame) (Gingelly), partial (81%)	1
ttu-miR160	CN011913	3.0	23.07	1	20	299	318	UGCCUGGCUCCCUGUAUGCC	GGCAAACCGAGAGCCAGGCA	Translation	similar to UniRef100_UPI0000EB1788 Cluster: N-acetyltransferase 6 (Fus-2 protein) (Fusion 2 protein).; n=1; Canis lupus familiaris|Rep: N-acetyltransferase 6 (Fus-2 protein) (Fusion 2 protein). - Canis familiaris, partial (9%)	1
ttu-miR164a	CJ557462	3.0	23221	1	20	452	471	CACGUGCGCUCCUUCUCCAG	CCGGAGGAGGAGCGCACGGG	Cleavage	homologue to UniRef100_Q0DUR5 Cluster: Os03g0170500 protein; n=3; Oryza sativa|Rep: Os03g0170500 protein - Oryza sativa subsp. japonica (Rice), partial (57%)	1
ttu-miR164a	TC456601	3.0	20429	1	20	783	802	CACGUGCGCUCCUUCUCCAG	UUGGAGAGGUAACGCACGUG	Translation	similar to UniRef100_Q8KFW1 Cluster: Cytidylyltransferase family protein; n=1; Chlorobaculum tepidum|Rep: Cytidylyltransferase family protein - Chlorobium tepidum, partial (9%)	1
ttu-miR164b	BM135438	2.5	21259	1	21	394	414	CACGUGUUCUUCUCCUCCAUC	GAUGGAGGAGAAGGGCACGGG	Cleavage	similar to UniRef100_Q10P28 Cluster: Nucleotide-sensitive chloride conductance regulator family protein, expressed; n=1; Oryza sativa Japonica Group|Rep: Nucleotide-sensitive chloride conductance regulator family protein, expressed - Oryza sativa subsp. japonica (Rice), partial (13%)	1
ttu-miR164b	CA600127	2.0	17955	1	20	294	313	CACGUGUUCUUCUCCUCCAU	GUGGAGGAGAAGAACAUGUA	Cleavage	similar to UniRef100_Q8GVE1 Cluster: Chitin-inducible gibberellin-responsive protein 2; n=3; Oryza sativa|Rep: Chitin-inducible gibberellin-responsive protein 2 - Oryza sativa subsp. japonica (Rice), partial (30%)	1
ttu-miR164b	TC398588	2.5	20782	1	21	19	39	CACGUGUUCUUCUCCUCCAUC	GAUGGAGGAGAAGGGCACGGG	Cleavage	similar to UniRef100_Q93XV7 Cluster: Hydroxypyruvate reductase; n=1; Bruguiera gymnorhiza|Rep: Hydroxypyruvate reductase - Bruguiera gymnorhiza, partial (37%)	1
ttu-miR164b	TC440021	2.0	17955	1	20	244	263	CACGUGUUCUUCUCCUCCAU	GUGGAGGAGAAGAACAUGUA	Cleavage	similar to UniRef100_Q8GVE1 Cluster: Chitin-inducible gibberellin-responsive protein 2; n=3; Oryza sativa|Rep: Chitin-inducible gibberellin-responsive protein 2 - Oryza sativa subsp. japonica (Rice), partial (29%)	1
ttu-miR164b	TC448490	3.0	21131	1	20	7	26	CACGUGUUCUUCUCCUCCAU	AUGGAGGAGAAGAACAUGAC	Cleavage	weakly similar to UniRef100_Q4U3G6 Cluster: Crs-1; n=1; Agrostis stolonifera|Rep: Crs-1 - Agrostis stolonifera (Creeping bentgrass), partial (9%)	1
ttu-miR164b	TC406514	2.0	17508	1	20	618	637	CACGUGUUCUUCUCCUCCAU	GUGGAGGAGAAGAACAUGUA	Cleavage	similar to UniRef100_Q8GVE1 Cluster: Chitin-inducible gibberellin-responsive protein 2; n=3; Oryza sativa|Rep: Chitin-inducible gibberellin-responsive protein 2 - Oryza sativa subsp. japonica (Rice), partial (81%)	1
ttu-miR164b	TC440325	2.5	20146	1	21	273	293	CACGUGUUCUUCUCCUCCAUC	GAUGGAGGAGGAAGACAUGUG	Translation	weakly similar to UniRef100_Q6PL11 Cluster: Skp1 protein; n=2; Oryza sativa|Rep: Skp1 protein - Oryza sativa subsp. japonica (Rice), partial (44%)	1
ttu-miR164b	TC409268	3.0	14.63	1	21	241	261	CACGUGUUCUUCUCCUCCAUC	GAAGGAGGAGAAGAGCACCUG	Cleavage	similar to UniRef100_A7P137 Cluster: Chromosome chr19 scaffold_4, whole genome shotgun sequence; n=1; Vitis vinifera|Rep: Chromosome chr19 scaffold_4, whole genome shotgun sequence - Vitis vinifera (Grape), partial (32%)	1
ttu-miR164b	TC419240	3.0	15893	1	21	398	418	CACGUGUUCUUCUCCUCCAUC	GAAGGAGGAGAAGAGCACCUG	Cleavage		1
ttu-miR164b	BF473888	3.0	19227	1	20	201	220	CACGUGUUCUUCUCCUCCAU	GUGGGGGAGAAGAACGUGUU	Cleavage	similar to UniRef100_Q7Y1W9 Cluster: Zinc finger A20 and AN1 domain-containing stress-associated protein 9; n=3; Oryza sativa|Rep: Zinc finger A20 and AN1 domain-containing stress-associated protein 9 - Oryza sativa subsp. japonica (Rice), partial (78%)	1
ttu-miR164b	CA652984	2.5	16623	1	20	492	511	CACGUGUUCUUCUCCUCCAU	GUGGAGGAGAUGAACACGUU	Translation	weakly similar to UniRef100_Q0J403 Cluster: Os08g0543100 protein; n=2; Oryza sativa Japonica Group|Rep: Os08g0543100 protein - Oryza sativa subsp. japonica (Rice), partial (6%)	1
ttu-miR164b	BM134942	3.0	24241	1	20	103	122	CACGUGUUCUUCUCCUCCAU	AUGGAGGAGAAGGACGUGAG	Cleavage	similar to UniRef100_A8MRM9 Cluster: Uncharacterized protein At1g11660.1; n=1; Arabidopsis thaliana|Rep: Uncharacterized protein At1g11660.1 - Arabidopsis thaliana (Mouse-ear cress), partial (16%)	1
ttu-miR164b	TC370832	3.0	19282	1	20	479	498	CACGUGUUCUUCUCCUCCAU	AUGGAGGAGGAGUACGCGUC	Cleavage	similar to UniRef100_A7P3Z4 Cluster: Chromosome chr1 scaffold_5, whole genome shotgun sequence; n=1; Vitis vinifera|Rep: Chromosome chr1 scaffold_5, whole genome shotgun sequence - Vitis vinifera (Grape), partial (8%)	1
ttu-miR164b	TC378881	3.0	16145	1	20	867	886	CACGUGUUCUUCUCCUCCAU	GUGGAAGAGAAGAACAUGUA	Cleavage	similar to UniRef100_Q8GVE1 Cluster: Chitin-inducible gibberellin-responsive protein 2; n=3; Oryza sativa|Rep: Chitin-inducible gibberellin-responsive protein 2 - Oryza sativa subsp. japonica (Rice), partial (38%)	1
ttu-miR164b	TC413123	3.0	17847	1	20	123	142	CACGUGUUCUUCUCCUCCAU	GUGGAAGAGAAGAACAUGUA	Cleavage	similar to UniRef100_Q8GVE1 Cluster: Chitin-inducible gibberellin-responsive protein 2; n=3; Oryza sativa|Rep: Chitin-inducible gibberellin-responsive protein 2 - Oryza sativa subsp. japonica (Rice), partial (61%)	1
ttu-miR164b	TC399469	3.0	14748	1	20	285	304	CACGUGUUCUUCUCCUCCAU	AUGGAGAUGAAGAGCGCGUG	Cleavage		1
ttu-miR164c	TC449715	3.0	16729	1	20	4	23	CAUGUGCCUUUCUUCUCCAC	UAGGAGAAGAAAGGCACAUC	Cleavage		1
ttu-miR164c	TC446877	2.0	19557	1	20	363	382	CAUGUGCCUUUCUUCUCCAC	GUCGAGAAGAGGGGCACAUG	Cleavage	similar to UniRef100_Q8GVF6 Cluster: Pyrrolidone carboxyl peptidase-like protein; n=1; Oryza sativa Japonica Group|Rep: Pyrrolidone carboxyl peptidase-like protein - Oryza sativa subsp. japonica (Rice), partial (22%)	1
ttu-miR164c	TC432145	2.0	18357	1	20	731	750	CAUGUGCCUUUCUUCUCCAC	GUCGAGAAGAGGGGCACAUG	Cleavage	similar to UniRef100_Q8GVF6 Cluster: Pyrrolidone carboxyl peptidase-like protein; n=1; Oryza sativa Japonica Group|Rep: Pyrrolidone carboxyl peptidase-like protein - Oryza sativa subsp. japonica (Rice), partial (35%)	1
ttu-miR164c	TC403841	3.0	19526	1	21	670	690	CAUGUGCCUUUCUUCUCCACC	GGGGGAGAAGAAAGGCACGCG	Cleavage		1
ttu-miR164c	CA601699	3.0	11.02	1	20	420	439	CAUGUGCCUUUCUUCUCCAC	GUGGGGAGGAAAGGUAUAUU	Cleavage	homologue to UniRef100_Q0DFI1 Cluster: Os05g0588900 protein; n=1; Oryza sativa Japonica Group|Rep: Os05g0588900 protein - Oryza sativa subsp. japonica (Rice), partial (20%)	1
ttu-miR164c	TC418506	2.5	17643	1	20	250	269	CAUGUGCCUUUCUUCUCCAC	UUGCAGAAGAAAGGCAUAUG	Cleavage		1
ttu-miR164c	TC429660	2.5	21212	1	20	395	414	CAUGUGCCUUUCUUCUCCAC	UUGCAGAAGAAAGGCAUAUG	Cleavage		1
ttu-miR164c	TC369050	3.0	24723	1	20	76	95	CAUGUGCCUUUCUUCUCCAC	GUGGGGAAGAGAGGCAUGUC	Cleavage	similar to UniRef100_Q0IZS5 Cluster: Os09g0552600 protein; n=2; Oryza sativa|Rep: Os09g0552600 protein - Oryza sativa subsp. japonica (Rice), partial (63%)	1
ttu-miR164c	TC457858	3.0	15897	1	21	405	425	CAUGUGCCUUUCUUCUCCACC	GGAGGAGAAGACGGGCACGUG	Translation	similar to UniRef100_Q84Q77 Cluster: 17.4 kDa class I heat shock protein 3; n=3; Oryza sativa|Rep: 17.4 kDa class I heat shock protein 3 - Oryza sativa subsp. japonica (Rice), partial (86%)	1
ttu-miR164c	TC447063	3.0	15897	1	21	347	367	CAUGUGCCUUUCUUCUCCACC	GGAGGAGAAGACGGGCACGUG	Translation	similar to UniRef100_Q84Q77 Cluster: 17.4 kDa class I heat shock protein 3; n=3; Oryza sativa|Rep: 17.4 kDa class I heat shock protein 3 - Oryza sativa subsp. japonica (Rice), partial (94%)	1
ttu-miR164c	TC398266	3.0	15897	1	21	331	351	CAUGUGCCUUUCUUCUCCACC	GGAGGAGAAGACGGGCACGUG	Translation	similar to UniRef100_Q40867 Cluster: Heat shock protein 17.9; n=1; Pennisetum glaucum|Rep: Heat shock protein 17.9 - Pennisetum americanum (Pearl millet), partial (97%)	1
ttu-miR164c	CV780344	3.0	17391	1	21	526	546	CAUGUGCCUUUCUUCUCCACC	GGUGGAGGGGAUUGGCACAUG	Translation	homologue to UniRef100_Q5JK78 Cluster: Ubiquitin carboxyl-terminal hydrolase; n=1; Oryza sativa Japonica Group|Rep: Ubiquitin carboxyl-terminal hydrolase - Oryza sativa subsp. japonica (Rice), partial (38%)	1
ttu-miR164c	TC397066	3.0	21834	1	21	665	685	CAUGUGCCUUUCUUCUCCACC	GGUGGAUGACAGAGGCACAUG	Cleavage		1
ttu-miR164c	TC374184	3.0	16189	1	21	278	298	CAUGUGCCUUUCUUCUCCACC	GGAGGAGAAGACGGGCACGUG	Translation	homologue to UniRef100_Q84Q77 Cluster: 17.4 kDa class I heat shock protein 3; n=3; Oryza sativa|Rep: 17.4 kDa class I heat shock protein 3 - Oryza sativa subsp. japonica (Rice), partial (93%)	1
ttu-miR164c	DR735754	3.0	22068	1	21	663	683	CAUGUGCCUUUCUUCUCCACC	GGUGGAUGACAGAGGCACAUG	Cleavage		1
ttu-miR164c	CA600499	3.0	10009	1	20	474	493	CAUGUGCCUUUCUUCUCCAC	GUGCAGAAGAAGGGCAAAUG	Cleavage		1
ttu-miR164c	TC424891	3.0	23.22	1	20	658	677	CAUGUGCCUUUCUUCUCCAC	GUGGAGAAGAAUGGCAUACG	Translation		1
ttu-miR164c	TC389082	3.0	10524	1	20	667	686	CAUGUGCCUUUCUUCUCCAC	GUGCAGAAGAAGGGCAAAUG	Cleavage		1
ttu-miR164c	TC391165	3.0	11454	1	20	341	360	CAUGUGCCUUUCUUCUCCAC	GUGCAGAAGAAGGGCAAAUG	Cleavage		1
ttu-miR164c	TC414296	3.0	21013	1	20	2022	2041	CAUGUGCCUUUCUUCUCCAC	GUGGAGAAGAAUGGCAUACG	Translation	similar to UniRef100_A3D5R9 Cluster: Peptidase M1, membrane alanine aminopeptidase precursor; n=1; Shewanella baltica OS155|Rep: Peptidase M1, membrane alanine aminopeptidase precursor - Shewanella baltica (strain OS155 / ATCC BAA-1091), partial (4%)	1
ttu-miR164c	CK211317	3.0	19152	1	20	183	202	CAUGUGCCUUUCUUCUCCAC	UUCGAGCAGAAAGGCACAUG	Cleavage	similar to UniRef100_A8HJR4 Cluster: HrpN-interacting protein from Malus; n=1; Malus x domestica|Rep: HrpN-interacting protein from Malus - Malus domestica (Apple) (Malus sylvestris), partial (70%)	1
ttu-miR164c	TC443352	3.0	23652	1	21	580	600	CAUGUGCCUUUCUUCUCCACC	GGAUGAGAAGACAGGCACAUG	Translation	similar to UniRef100_A7PHS0 Cluster: Chromosome chr17 scaffold_16, whole genome shotgun sequence; n=1; Vitis vinifera|Rep: Chromosome chr17 scaffold_16, whole genome shotgun sequence - Vitis vinifera (Grape), partial (88%)	1
ttu-miR164c	TC412246	3.0	22148	1	20	334	353	CAUGUGCCUUUCUUCUCCAC	GUGGUCAGGAAGGGCACAUG	Cleavage	similar to UniRef100_A7YKZ0 Cluster: Gag polyprotein; n=1; Human immunodeficiency virus 1|Rep: Gag polyprotein - Human immunodeficiency virus 1, partial (5%)	1
ttu-miR164c	CK193919	3.0	21942	1	20	533	552	CAUGUGCCUUUCUUCUCCAC	GAGGAGGAGAAGAGCACAUG	Cleavage	similar to UniRef100_Q4JHE0 Cluster: XB3-related protein; n=1; Oryza sativa Japonica Group|Rep: XB3-related protein - Oryza sativa subsp. japonica (Rice), partial (28%)	1
ttu-miR164c	TC389806	3.0	16183	1	20	93	112	CAUGUGCCUUUCUUCUCCAC	GUGGAAAGGAAAAGUACAUG	Cleavage	weakly similar to UniRef100_Q10HT0 Cluster: Nuf2 family protein, expressed; n=1; Oryza sativa Japonica Group|Rep: Nuf2 family protein, expressed - Oryza sativa subsp. japonica (Rice), partial (22%)	1
ttu-miR164d	TC416811	1.0	15957	1	20	107	126	UGGAGAAGCAGGGCACGUGC	GCAAGUGCCCUGCUUCUCCA	Cleavage	homologue to UniRef100_A4HRC2 Cluster: NAC transcription factor; n=1; Hordeum vulgare subsp. vulgare|Rep: NAC transcription factor - Hordeum vulgare var. distichum (Two-rowed barley), partial (39%)	1
ttu-miR164d	CA642340	1.0	17741	1	20	198	217	UGGAGAAGCAGGGCACGUGC	GCAAGUGCCCUGCUUCUCCA	Cleavage	similar to UniRef100_A7PWV9 Cluster: Chromosome chr19 scaffold_35, whole genome shotgun sequence; n=1; Vitis vinifera|Rep: Chromosome chr19 scaffold_35, whole genome shotgun sequence - Vitis vinifera (Grape), partial (14%)	1
ttu-miR164d	TC390810	1.0	17673	1	20	341	360	UGGAGAAGCAGGGCACGUGC	GCAAGUGCCCUGCUUCUCCA	Cleavage	similar to UniRef100_Q84TE6 Cluster: NAC domain-containing protein 21/22; n=2; Arabidopsis thaliana|Rep: NAC domain-containing protein 21/22 - Arabidopsis thaliana (Mouse-ear cress), partial (20%)	1
ttu-miR164d	TC376198	1.0	17741	1	20	254	273	UGGAGAAGCAGGGCACGUGC	GCAAGUGCCCUGCUUCUCCA	Cleavage	similar to UniRef100_Q93XA7 Cluster: NAC domain protein NAC1; n=1; Phaseolus vulgaris|Rep: NAC domain protein NAC1 - Phaseolus vulgaris (Kidney bean) (French bean), partial (15%)	1
ttu-miR164d	TC394945	1.0	15351	1	20	241	260	UGGAGAAGCAGGGCACGUGC	GCAAGUGCCCUGCUUCUCCA	Cleavage	homologue to UniRef100_A4HRC2 Cluster: NAC transcription factor; n=1; Hordeum vulgare subsp. vulgare|Rep: NAC transcription factor - Hordeum vulgare var. distichum (Two-rowed barley), partial (54%)	1
ttu-miR164d	TC373635	1.0	17182	1	20	839	858	UGGAGAAGCAGGGCACGUGC	GCAAGUGCCCUGCUUCUCCA	Cleavage		1
ttu-miR164d	TC371535	1.0	17451	1	20	830	849	UGGAGAAGCAGGGCACGUGC	GCAAGUGCCCUGCUUCUCCA	Cleavage	similar to UniRef100_Q93XA7 Cluster: NAC domain protein NAC1; n=1; Phaseolus vulgaris|Rep: NAC domain protein NAC1 - Phaseolus vulgaris (Kidney bean) (French bean), partial (54%)	1
ttu-miR164d	TC410195	1.0	15281	1	20	740	759	UGGAGAAGCAGGGCACGUGC	GCAAGUGCCCUGCUUCUCCA	Cleavage	homologue to UniRef100_A4HRC2 Cluster: NAC transcription factor; n=1; Hordeum vulgare subsp. vulgare|Rep: NAC transcription factor - Hordeum vulgare var. distichum (Two-rowed barley), complete	1
ttu-miR164d	TC429623	1.0	18273	1	20	745	764	UGGAGAAGCAGGGCACGUGC	GCAAGUGCCCUGCUUCUCCA	Cleavage	homologue to UniRef100_A4HRC2 Cluster: NAC transcription factor; n=1; Hordeum vulgare subsp. vulgare|Rep: NAC transcription factor - Hordeum vulgare var. distichum (Two-rowed barley), complete	1
ttu-miR164d	CA704421	2.0	19338	1	21	141	161	UGGAGAAGCAGGGCACGUGCA	UGCAUGUGCCUUUCUUCUCCA	Translation	similar to UniRef100_UPI0001631FA6 Cluster: efflux ABC transporter permease protein; n=1; Burkholderia pseudomallei 1710a|Rep: efflux, partial (2%)	1
ttu-miR164d	TC393137	2.0	16702	1	20	760	779	UGGAGAAGCAGGGCACGUGC	GCACGUGCUCUGCUUCUUCU	Cleavage	similar to UniRef100_Q2QXF1 Cluster: Harpin-induced protein 1 containing protein, expressed; n=2; Oryza sativa|Rep: Harpin-induced protein 1 containing protein, expressed - Oryza sativa subsp. japonica (Rice), partial (82%)	1
ttu-miR164d	TC421735	2.0	16695	1	20	855	874	UGGAGAAGCAGGGCACGUGC	GCACGUGCUCUGCUUCUUCU	Cleavage	similar to UniRef100_Q2QXF1 Cluster: Harpin-induced protein 1 containing protein, expressed; n=2; Oryza sativa|Rep: Harpin-induced protein 1 containing protein, expressed - Oryza sativa subsp. japonica (Rice), partial (97%)	1
ttu-miR164d	TC369110	2.0	12068	1	20	760	779	UGGAGAAGCAGGGCACGUGC	GCACGUGCUCUGCUUCUUCU	Cleavage	similar to UniRef100_Q2QXF1 Cluster: Harpin-induced protein 1 containing protein, expressed; n=2; Oryza sativa|Rep: Harpin-induced protein 1 containing protein, expressed - Oryza sativa subsp. japonica (Rice), partial (98%)	1
ttu-miR164d	CA681504	1.5	19135	1	20	32	51	UGGAGAAGCAGGGCACGUGC	GGACGUGCUCUGCUUCUCCA	Cleavage	homologue to UniRef100_Q0E6U4 Cluster: Mitogen-activated protein kinase homolog 1; n=1; Festuca arundinacea|Rep: Mitogen-activated protein kinase homolog 1 - Festuca arundinacea (Tall fescue) (Schedonorus arundinaceus), partial (12%)	1
ttu-miR164d	TC398164	1.5	20939	1	20	92	111	UGGAGAAGCAGGGCACGUGC	GGACGUGCUCUGCUUCUCCA	Cleavage	homologue to UniRef100_Q0E6U4 Cluster: Mitogen-activated protein kinase homolog 1; n=1; Festuca arundinacea|Rep: Mitogen-activated protein kinase homolog 1 - Festuca arundinacea (Tall fescue) (Schedonorus arundinaceus), partial (44%)	1
ttu-miR164d	TC406273	1.5	17009	1	20	104	123	UGGAGAAGCAGGGCACGUGC	GGACGUGCUCUGCUUCUCCA	Cleavage	homologue to UniRef100_Q0E6U4 Cluster: Mitogen-activated protein kinase homolog 1; n=1; Festuca arundinacea|Rep: Mitogen-activated protein kinase homolog 1 - Festuca arundinacea (Tall fescue) (Schedonorus arundinaceus), partial (40%)	1
ttu-miR164d	TC394481	1.5	20793	1	20	65	84	UGGAGAAGCAGGGCACGUGC	GGACGUGCUCUGCUUCUCCA	Cleavage	homologue to UniRef100_Q0E6U4 Cluster: Mitogen-activated protein kinase homolog 1; n=1; Festuca arundinacea|Rep: Mitogen-activated protein kinase homolog 1 - Festuca arundinacea (Tall fescue) (Schedonorus arundinaceus), partial (51%)	1
ttu-miR164d	TC371551	1.5	16284	1	20	97	116	UGGAGAAGCAGGGCACGUGC	GGACGUGCUCUGCUUCUCCA	Cleavage	homologue to UniRef100_Q0E6U4 Cluster: Mitogen-activated protein kinase homolog 1; n=1; Festuca arundinacea|Rep: Mitogen-activated protein kinase homolog 1 - Festuca arundinacea (Tall fescue) (Schedonorus arundinaceus), partial (64%)	1
ttu-miR164d	TC370694	1.5	19992	1	20	29	48	UGGAGAAGCAGGGCACGUGC	GGACGUGCUCUGCUUCUCCA	Cleavage	homologue to UniRef100_Q0E6U4 Cluster: Mitogen-activated protein kinase homolog 1; n=1; Festuca arundinacea|Rep: Mitogen-activated protein kinase homolog 1 - Festuca arundinacea (Tall fescue) (Schedonorus arundinaceus), complete	1
ttu-miR164d	TC382290	2.0	23981	1	20	858	877	UGGAGAAGCAGGGCACGUGC	GCACGUGACCUGCUUCUCCN	Cleavage	similar to UniRef100_Q8H0I5 Cluster: OsNAC1 protein; n=1; Oryza sativa|Rep: OsNAC1 protein - Oryza sativa (Rice), partial (45%)	1
ttu-miR164d	TC375350	2.0	18.5	1	20	524	543	UGGAGAAGCAGGGCACGUGC	GCAAGUGUCCUGCUUCUCCG	Cleavage		1
ttu-miR164d	DR741669	2.0	18.5	1	20	593	612	UGGAGAAGCAGGGCACGUGC	GCAAGUGUCCUGCUUCUCCG	Cleavage	similar to UniRef100_Q93XA7 Cluster: NAC domain protein NAC1; n=1; Phaseolus vulgaris|Rep: NAC domain protein NAC1 - Phaseolus vulgaris (Kidney bean) (French bean), partial (33%)	1
ttu-miR164d	TC368951	2.0	21675	1	20	854	873	UGGAGAAGCAGGGCACGUGC	GCAAGUGUCCUGCUUCUCCG	Cleavage		1
ttu-miR164d	DR741517	2.0	19516	1	20	624	643	UGGAGAAGCAGGGCACGUGC	GCAAGUGUCCUGCUUCUCCG	Cleavage		1
ttu-miR164d	TC378810	2.0	20804	1	20	642	661	UGGAGAAGCAGGGCACGUGC	GCAAGUGUCCUGCUUCUCCG	Cleavage	similar to UniRef100_Q93XA7 Cluster: NAC domain protein NAC1; n=1; Phaseolus vulgaris|Rep: NAC domain protein NAC1 - Phaseolus vulgaris (Kidney bean) (French bean), partial (40%)	1
ttu-miR164d	BE515854	3.0	13398	1	21	339	359	UGGAGAAGCAGGGCACGUGCA	UGUAAGUGCUUUGCUUCUUCA	Cleavage	weakly similar to UniRef100_A7PDF0 Cluster: Chromosome chr17 scaffold_12, whole genome shotgun sequence; n=1; Vitis vinifera|Rep: Chromosome chr17 scaffold_12, whole genome shotgun sequence - Vitis vinifera (Grape), partial (24%)	1
ttu-miR164d	TC435250	3.0	21013	1	20	607	626	UGGAGAAGCAGGGCACGUGC	UUGCGUGCUCUGCUUCUUCA	Cleavage	similar to UniRef100_Q9S7U8 Cluster: ZmRR2 protein; n=1; Zea mays|Rep: ZmRR2 protein - Zea mays (Maize), partial (64%)	1
ttu-miR164d	TC430604	3.0	22372	1	21	151	171	UGGAGAAGCAGGGCACGUGCA	UGCUCUUGCCCUGCUUCUCCU	Cleavage	homologue to UniRef100_Q0QD30 Cluster: Phytosulfokine-alpha 1 precursor; n=1; Triticum aestivum|Rep: Phytosulfokine-alpha 1 precursor - Triticum aestivum (Wheat), complete	1
ttu-miR164d	CK211831	2.5	24014	1	20	981	1000	UGGAGAAGCAGGGCACGUGC	GGGCGUGCCCUGCUUUUCCG	Cleavage		1
ttu-miR164d	TC445043	3.0	19203	1	21	224	244	UGGAGAAGCAGGGCACGUGCA	UGUACGUGCGCUUCUUCUCCG	Translation	similar to UniRef100_Q10NL4 Cluster: OTU-like cysteine protease family protein, expressed; n=1; Oryza sativa Japonica Group|Rep: OTU-like cysteine protease family protein, expressed - Oryza sativa subsp. japonica (Rice), partial (86%)	1
ttu-miR164d	TC458082	3.0	17319	1	21	1183	1203	UGGAGAAGCAGGGCACGUGCA	UGUACGUGCUCCACUUCUCCA	Translation	similar to UniRef100_Q680U9 Cluster: MRNA, complete cds, clone: RAFL22-33-O09; n=2; Arabidopsis thaliana|Rep: MRNA, complete cds, clone: RAFL22-33-O09 - Arabidopsis thaliana (Mouse-ear cress), partial (64%)	1
ttu-miR164d	CA648036	3.0	19062	1	20	163	182	UGGAGAAGCAGGGCACGUGC	CUACGUGUCCUUCUUCUCCA	Translation	similar to UniRef100_A7J0C1 Cluster: Sugar transport protein; n=1; Coffea canephora|Rep: Sugar transport protein - Coffea canephora (Robusta coffee), partial (12%)	1
ttu-miR164d	TC408311	3.0	18689	1	20	266	285	UGGAGAAGCAGGGCACGUGC	CUACGUGCUCAGCUUCUCCA	Translation		1
ttu-miR164d	TC407532	3.0	17054	1	20	256	275	UGGAGAAGCAGGGCACGUGC	AUACGUGUCCUUCUUCUCCA	Translation		1
ttu-miR164d	TC430881	3.0	21413	1	20	125	144	UGGAGAAGCAGGGCACGUGC	CUACGUGUCCUUCUUCUCCA	Translation		1
ttu-miR164d	TC407133	3.0	18702	1	20	792	811	UGGAGAAGCAGGGCACGUGC	CUACGUGUCCUUCUUCUCCA	Translation		1
ttu-miR164d	TC404361	3.0	19344	1	20	380	399	UGGAGAAGCAGGGCACGUGC	AUACGUGUCCUUCUUCUCCA	Translation		1
ttu-miR164d	TC411029	3.0	18683	1	20	720	739	UGGAGAAGCAGGGCACGUGC	CUACGUGUCCUUCUUCUCCA	Translation		1
ttu-miR164d	TC384650	3.0	22042	1	20	128	147	UGGAGAAGCAGGGCACGUGC	GCACGUGCCAUGCUUAUUCA	Translation		1
ttu-miR164d	CK198447	3.0	23541	1	20	205	224	UGGAGAAGCAGGGCACGUGC	GCAGGUGCCCAGCUUCUCCC	Translation		1
ttu-miR164d	CK216067	3.0	22996	1	20	487	506	UGGAGAAGCAGGGCACGUGC	GCAGGUGCCGUGCUUCUCCC	Translation	homologue to UniRef100_Q6R326 Cluster: S-like RNase; n=1; Triticum aestivum|Rep: S-like RNase - Triticum aestivum (Wheat), partial (83%)	1
ttu-miR164d	BJ266172	3.0	13257	1	20	285	304	UGGAGAAGCAGGGCACGUGC	GUACGACUCCUGCUUCUCCA	Cleavage	similar to UniRef100_A7PVU9 Cluster: Chromosome chr8 scaffold_34, whole genome shotgun sequence; n=2; Vitis vinifera|Rep: Chromosome chr8 scaffold_34, whole genome shotgun sequence - Vitis vinifera (Grape), partial (19%)	1
ttu-miR164e	TC416811	1.0	15957	1	21	106	126	UGGAGAAGCAGGGCACGUGCU	AGCAAGUGCCCUGCUUCUCCA	Cleavage	homologue to UniRef100_A4HRC2 Cluster: NAC transcription factor; n=1; Hordeum vulgare subsp. vulgare|Rep: NAC transcription factor - Hordeum vulgare var. distichum (Two-rowed barley), partial (39%)	1
ttu-miR164e	CA642340	1.0	17741	1	21	197	217	UGGAGAAGCAGGGCACGUGCU	AGCAAGUGCCCUGCUUCUCCA	Cleavage	similar to UniRef100_A7PWV9 Cluster: Chromosome chr19 scaffold_35, whole genome shotgun sequence; n=1; Vitis vinifera|Rep: Chromosome chr19 scaffold_35, whole genome shotgun sequence - Vitis vinifera (Grape), partial (14%)	1
ttu-miR164e	TC390810	1.0	17673	1	21	340	360	UGGAGAAGCAGGGCACGUGCU	AGCAAGUGCCCUGCUUCUCCA	Cleavage	similar to UniRef100_Q84TE6 Cluster: NAC domain-containing protein 21/22; n=2; Arabidopsis thaliana|Rep: NAC domain-containing protein 21/22 - Arabidopsis thaliana (Mouse-ear cress), partial (20%)	1
ttu-miR164e	TC376198	1.0	17741	1	21	253	273	UGGAGAAGCAGGGCACGUGCU	AGCAAGUGCCCUGCUUCUCCA	Cleavage	similar to UniRef100_Q93XA7 Cluster: NAC domain protein NAC1; n=1; Phaseolus vulgaris|Rep: NAC domain protein NAC1 - Phaseolus vulgaris (Kidney bean) (French bean), partial (15%)	1
ttu-miR164e	TC394945	1.0	15351	1	21	240	260	UGGAGAAGCAGGGCACGUGCU	AGCAAGUGCCCUGCUUCUCCA	Cleavage	homologue to UniRef100_A4HRC2 Cluster: NAC transcription factor; n=1; Hordeum vulgare subsp. vulgare|Rep: NAC transcription factor - Hordeum vulgare var. distichum (Two-rowed barley), partial (54%)	1
ttu-miR164e	TC373635	1.0	17182	1	21	838	858	UGGAGAAGCAGGGCACGUGCU	AGCAAGUGCCCUGCUUCUCCA	Cleavage		1
ttu-miR164e	TC371535	1.0	17451	1	21	829	849	UGGAGAAGCAGGGCACGUGCU	AGCAAGUGCCCUGCUUCUCCA	Cleavage	similar to UniRef100_Q93XA7 Cluster: NAC domain protein NAC1; n=1; Phaseolus vulgaris|Rep: NAC domain protein NAC1 - Phaseolus vulgaris (Kidney bean) (French bean), partial (54%)	1
ttu-miR164e	TC410195	1.0	15281	1	21	739	759	UGGAGAAGCAGGGCACGUGCU	AGCAAGUGCCCUGCUUCUCCA	Cleavage	homologue to UniRef100_A4HRC2 Cluster: NAC transcription factor; n=1; Hordeum vulgare subsp. vulgare|Rep: NAC transcription factor - Hordeum vulgare var. distichum (Two-rowed barley), complete	1
ttu-miR164e	TC429623	1.0	18273	1	21	744	764	UGGAGAAGCAGGGCACGUGCU	AGCAAGUGCCCUGCUUCUCCA	Cleavage	homologue to UniRef100_A4HRC2 Cluster: NAC transcription factor; n=1; Hordeum vulgare subsp. vulgare|Rep: NAC transcription factor - Hordeum vulgare var. distichum (Two-rowed barley), complete	1
ttu-miR164e	TC375350	2.0	18.5	1	21	523	543	UGGAGAAGCAGGGCACGUGCU	AGCAAGUGUCCUGCUUCUCCG	Cleavage		1
ttu-miR164e	DR741669	2.0	18.5	1	21	592	612	UGGAGAAGCAGGGCACGUGCU	AGCAAGUGUCCUGCUUCUCCG	Cleavage	similar to UniRef100_Q93XA7 Cluster: NAC domain protein NAC1; n=1; Phaseolus vulgaris|Rep: NAC domain protein NAC1 - Phaseolus vulgaris (Kidney bean) (French bean), partial (33%)	1
ttu-miR164e	TC368951	2.0	21675	1	21	853	873	UGGAGAAGCAGGGCACGUGCU	AGCAAGUGUCCUGCUUCUCCG	Cleavage		1
ttu-miR164e	DR741517	2.0	19516	1	21	623	643	UGGAGAAGCAGGGCACGUGCU	AGCAAGUGUCCUGCUUCUCCG	Cleavage		1
ttu-miR164e	TC378810	2.0	20804	1	21	641	661	UGGAGAAGCAGGGCACGUGCU	AGCAAGUGUCCUGCUUCUCCG	Cleavage	similar to UniRef100_Q93XA7 Cluster: NAC domain protein NAC1; n=1; Phaseolus vulgaris|Rep: NAC domain protein NAC1 - Phaseolus vulgaris (Kidney bean) (French bean), partial (40%)	1
ttu-miR164e	TC393137	2.0	16702	1	20	760	779	UGGAGAAGCAGGGCACGUGC	GCACGUGCUCUGCUUCUUCU	Cleavage	similar to UniRef100_Q2QXF1 Cluster: Harpin-induced protein 1 containing protein, expressed; n=2; Oryza sativa|Rep: Harpin-induced protein 1 containing protein, expressed - Oryza sativa subsp. japonica (Rice), partial (82%)	1
ttu-miR164e	TC421735	2.0	16695	1	20	855	874	UGGAGAAGCAGGGCACGUGC	GCACGUGCUCUGCUUCUUCU	Cleavage	similar to UniRef100_Q2QXF1 Cluster: Harpin-induced protein 1 containing protein, expressed; n=2; Oryza sativa|Rep: Harpin-induced protein 1 containing protein, expressed - Oryza sativa subsp. japonica (Rice), partial (97%)	1
ttu-miR164e	TC369110	2.0	12068	1	20	760	779	UGGAGAAGCAGGGCACGUGC	GCACGUGCUCUGCUUCUUCU	Cleavage	similar to UniRef100_Q2QXF1 Cluster: Harpin-induced protein 1 containing protein, expressed; n=2; Oryza sativa|Rep: Harpin-induced protein 1 containing protein, expressed - Oryza sativa subsp. japonica (Rice), partial (98%)	1
ttu-miR164e	CA681504	1.5	19135	1	20	32	51	UGGAGAAGCAGGGCACGUGC	GGACGUGCUCUGCUUCUCCA	Cleavage	homologue to UniRef100_Q0E6U4 Cluster: Mitogen-activated protein kinase homolog 1; n=1; Festuca arundinacea|Rep: Mitogen-activated protein kinase homolog 1 - Festuca arundinacea (Tall fescue) (Schedonorus arundinaceus), partial (12%)	1
ttu-miR164e	TC398164	1.5	20939	1	20	92	111	UGGAGAAGCAGGGCACGUGC	GGACGUGCUCUGCUUCUCCA	Cleavage	homologue to UniRef100_Q0E6U4 Cluster: Mitogen-activated protein kinase homolog 1; n=1; Festuca arundinacea|Rep: Mitogen-activated protein kinase homolog 1 - Festuca arundinacea (Tall fescue) (Schedonorus arundinaceus), partial (44%)	1
ttu-miR164e	TC406273	1.5	17009	1	20	104	123	UGGAGAAGCAGGGCACGUGC	GGACGUGCUCUGCUUCUCCA	Cleavage	homologue to UniRef100_Q0E6U4 Cluster: Mitogen-activated protein kinase homolog 1; n=1; Festuca arundinacea|Rep: Mitogen-activated protein kinase homolog 1 - Festuca arundinacea (Tall fescue) (Schedonorus arundinaceus), partial (40%)	1
ttu-miR164e	TC394481	1.5	20793	1	20	65	84	UGGAGAAGCAGGGCACGUGC	GGACGUGCUCUGCUUCUCCA	Cleavage	homologue to UniRef100_Q0E6U4 Cluster: Mitogen-activated protein kinase homolog 1; n=1; Festuca arundinacea|Rep: Mitogen-activated protein kinase homolog 1 - Festuca arundinacea (Tall fescue) (Schedonorus arundinaceus), partial (51%)	1
ttu-miR164e	TC371551	1.5	16284	1	20	97	116	UGGAGAAGCAGGGCACGUGC	GGACGUGCUCUGCUUCUCCA	Cleavage	homologue to UniRef100_Q0E6U4 Cluster: Mitogen-activated protein kinase homolog 1; n=1; Festuca arundinacea|Rep: Mitogen-activated protein kinase homolog 1 - Festuca arundinacea (Tall fescue) (Schedonorus arundinaceus), partial (64%)	1
ttu-miR164e	TC370694	1.5	19992	1	20	29	48	UGGAGAAGCAGGGCACGUGC	GGACGUGCUCUGCUUCUCCA	Cleavage	homologue to UniRef100_Q0E6U4 Cluster: Mitogen-activated protein kinase homolog 1; n=1; Festuca arundinacea|Rep: Mitogen-activated protein kinase homolog 1 - Festuca arundinacea (Tall fescue) (Schedonorus arundinaceus), complete	1
ttu-miR164e	TC382290	2.0	23981	1	20	858	877	UGGAGAAGCAGGGCACGUGC	GCACGUGACCUGCUUCUCCN	Cleavage	similar to UniRef100_Q8H0I5 Cluster: OsNAC1 protein; n=1; Oryza sativa|Rep: OsNAC1 protein - Oryza sativa (Rice), partial (45%)	1
ttu-miR164e	CA704421	2.0	19338	1	20	142	161	UGGAGAAGCAGGGCACGUGC	GCAUGUGCCUUUCUUCUCCA	Translation	similar to UniRef100_UPI0001631FA6 Cluster: efflux ABC transporter permease protein; n=1; Burkholderia pseudomallei 1710a|Rep: efflux, partial (2%)	1
ttu-miR164e	TC384650	3.0	22042	1	21	127	147	UGGAGAAGCAGGGCACGUGCU	AGCACGUGCCAUGCUUAUUCA	Translation		1
ttu-miR164e	CK211831	2.5	24014	1	21	980	1000	UGGAGAAGCAGGGCACGUGCU	GGGGCGUGCCCUGCUUUUCCG	Cleavage		1
ttu-miR164e	TC435250	3.0	21013	1	20	607	626	UGGAGAAGCAGGGCACGUGC	UUGCGUGCUCUGCUUCUUCA	Cleavage	similar to UniRef100_Q9S7U8 Cluster: ZmRR2 protein; n=1; Zea mays|Rep: ZmRR2 protein - Zea mays (Maize), partial (64%)	1
ttu-miR164e	CK198447	3.0	23541	1	21	204	224	UGGAGAAGCAGGGCACGUGCU	AGCAGGUGCCCAGCUUCUCCC	Translation		1
ttu-miR164e	CA648036	3.0	19062	1	20	163	182	UGGAGAAGCAGGGCACGUGC	CUACGUGUCCUUCUUCUCCA	Translation	similar to UniRef100_A7J0C1 Cluster: Sugar transport protein; n=1; Coffea canephora|Rep: Sugar transport protein - Coffea canephora (Robusta coffee), partial (12%)	1
ttu-miR164e	TC408311	3.0	18689	1	20	266	285	UGGAGAAGCAGGGCACGUGC	CUACGUGCUCAGCUUCUCCA	Translation		1
ttu-miR164e	TC407532	3.0	17054	1	20	256	275	UGGAGAAGCAGGGCACGUGC	AUACGUGUCCUUCUUCUCCA	Translation		1
ttu-miR164e	TC430881	3.0	21413	1	20	125	144	UGGAGAAGCAGGGCACGUGC	CUACGUGUCCUUCUUCUCCA	Translation		1
ttu-miR164e	TC407133	3.0	18702	1	20	792	811	UGGAGAAGCAGGGCACGUGC	CUACGUGUCCUUCUUCUCCA	Translation		1
ttu-miR164e	TC404361	3.0	19344	1	20	380	399	UGGAGAAGCAGGGCACGUGC	AUACGUGUCCUUCUUCUCCA	Translation		1
ttu-miR164e	TC411029	3.0	18683	1	20	720	739	UGGAGAAGCAGGGCACGUGC	CUACGUGUCCUUCUUCUCCA	Translation		1
ttu-miR164e	BE515854	3.0	13398	1	20	340	359	UGGAGAAGCAGGGCACGUGC	GUAAGUGCUUUGCUUCUUCA	Cleavage	weakly similar to UniRef100_A7PDF0 Cluster: Chromosome chr17 scaffold_12, whole genome shotgun sequence; n=1; Vitis vinifera|Rep: Chromosome chr17 scaffold_12, whole genome shotgun sequence - Vitis vinifera (Grape), partial (24%)	1
ttu-miR164e	BJ266172	3.0	13257	1	21	284	304	UGGAGAAGCAGGGCACGUGCU	GGUACGACUCCUGCUUCUCCA	Cleavage	similar to UniRef100_A7PVU9 Cluster: Chromosome chr8 scaffold_34, whole genome shotgun sequence; n=2; Vitis vinifera|Rep: Chromosome chr8 scaffold_34, whole genome shotgun sequence - Vitis vinifera (Grape), partial (19%)	1
ttu-miR164e	TC430604	3.0	22372	1	20	152	171	UGGAGAAGCAGGGCACGUGC	GCUCUUGCCCUGCUUCUCCU	Cleavage	homologue to UniRef100_Q0QD30 Cluster: Phytosulfokine-alpha 1 precursor; n=1; Triticum aestivum|Rep: Phytosulfokine-alpha 1 precursor - Triticum aestivum (Wheat), complete	1
ttu-miR164e	CK216067	3.0	22996	1	20	487	506	UGGAGAAGCAGGGCACGUGC	GCAGGUGCCGUGCUUCUCCC	Translation	homologue to UniRef100_Q6R326 Cluster: S-like RNase; n=1; Triticum aestivum|Rep: S-like RNase - Triticum aestivum (Wheat), partial (83%)	1
ttu-miR164e	TC445043	3.0	19203	1	20	225	244	UGGAGAAGCAGGGCACGUGC	GUACGUGCGCUUCUUCUCCG	Translation	similar to UniRef100_Q10NL4 Cluster: OTU-like cysteine protease family protein, expressed; n=1; Oryza sativa Japonica Group|Rep: OTU-like cysteine protease family protein, expressed - Oryza sativa subsp. japonica (Rice), partial (86%)	1
ttu-miR164e	TC458082	3.0	17319	1	20	1184	1203	UGGAGAAGCAGGGCACGUGC	GUACGUGCUCCACUUCUCCA	Translation	similar to UniRef100_Q680U9 Cluster: MRNA, complete cds, clone: RAFL22-33-O09; n=2; Arabidopsis thaliana|Rep: MRNA, complete cds, clone: RAFL22-33-O09 - Arabidopsis thaliana (Mouse-ear cress), partial (64%)	1
ttu-miR164e	CA602588	3.0	16157	1	21	364	383	UGGAGAAGCAGGGCACGUGCU	AGCAAGUGCCCUG-UUCUCCA	Cleavage	similar to UniRef100_A7PWV9 Cluster: Chromosome chr19 scaffold_35, whole genome shotgun sequence; n=1; Vitis vinifera|Rep: Chromosome chr19 scaffold_35, whole genome shotgun sequence - Vitis vinifera (Grape), partial (27%)	1
ttu-miR164e	TC387819	3.0	21785	1	21	5	25	UGGAGAAGCAGGGCACGUGCU	GGCACGAGGCCCGCUUCUCCA	Translation		1
ttu-miR164e	TC419365	3.0	19099	1	21	266	285	UGGAGAAGCAGGGCACGUGCU	GGCAU-UGCCCUGUUUCUCCA	Cleavage	similar to UniRef100_A4RXE1 Cluster: Predicted protein; n=1; Ostreococcus lucimarinus CCE9901|Rep: Predicted protein - Ostreococcus lucimarinus (strain CCE9901), partial (14%)	1
ttu-miR165a	TC426980	1.5	23596	1	20	86	105	UCGGACCAGGCUUCAUCCCC	UGGGAUGAAGCCUGGUCCGG	Cleavage	homologue to UniRef100_Q6TDS4 Cluster: Homeodomain leucine-zipper protein Hox9; n=1; Oryza sativa Japonica Group|Rep: Homeodomain leucine-zipper protein Hox9 - Oryza sativa subsp. japonica (Rice), partial (45%)	1
ttu-miR165a	TC404537	1.5	22114	1	20	286	305	UCGGACCAGGCUUCAUCCCC	UGGGAUGAAGCCUGGUCCGG	Cleavage	similar to UniRef100_Q5D1M3 Cluster: Class III HD-Zip protein 4; n=1; Populus trichocarpa|Rep: Class III HD-Zip protein 4 - Populus trichocarpa (Western balsam poplar) (Populus balsamiferasubsp. trichocarpa), partial (84%)	1
ttu-miR165a	CK204430	1.5	21094	1	20	67	86	UCGGACCAGGCUUCAUCCCC	GGGAAUGAAGCCUGGUCCGG	Cleavage	similar to UniRef100_Q5D1M3 Cluster: Class III HD-Zip protein 4; n=1; Populus trichocarpa|Rep: Class III HD-Zip protein 4 - Populus trichocarpa (Western balsam poplar) (Populus balsamiferasubsp. trichocarpa), partial (20%)	1
ttu-miR165a	TC443436	1.5	21692	1	20	67	86	UCGGACCAGGCUUCAUCCCC	GGGAAUGAAGCCUGGUCCGG	Cleavage	similar to UniRef100_Q5D1M3 Cluster: Class III HD-Zip protein 4; n=1; Populus trichocarpa|Rep: Class III HD-Zip protein 4 - Populus trichocarpa (Western balsam poplar) (Populus balsamiferasubsp. trichocarpa), partial (73%)	1
ttu-miR165a	TC394512	3.0	19419	1	20	94	113	UCGGACCAGGCUUCAUCCCC	CGGGAUGAAGCCUGGUUGGA	Cleavage	UniRef100_Q0IZ90 Cluster: Os10g0118900 protein; n=1; Oryza sativa Japonica Group|Rep: Os10g0118900 protein - Oryza sativa subsp. japonica (Rice), partial (6%)	1
ttu-miR165a	TC407496	3.0	19419	1	20	1289	1308	UCGGACCAGGCUUCAUCCCC	CGGGAUGAAGCCUGGUUGGA	Cleavage		1
ttu-miR165a	TC445130	2.5	15601	1	20	802	821	UCGGACCAGGCUUCAUCCCC	GGUGAUGAAGUUUGGUCCGG	Cleavage	similar to UniRef100_A7PE75 Cluster: Chromosome chr11 scaffold_13, whole genome shotgun sequence; n=1; Vitis vinifera|Rep: Chromosome chr11 scaffold_13, whole genome shotgun sequence - Vitis vinifera (Grape), partial (35%)	1
ttu-miR165a	GH732388	3.0	21451	1	20	438	457	UCGGACCAGGCUUCAUCCCC	AGGGAAGAAGCCUGGUCCGC	Cleavage	weakly similar to UniRef100_A0QAD4 Cluster: 2-hydroxy-6-oxo-6-phenylhexa-2,4-dienoate hydrolase; n=2; Mycobacterium avium|Rep: 2-hydroxy-6-oxo-6-phenylhexa-2,4-dienoate hydrolase - Mycobacterium avium (strain 104), partial (9%)	1
ttu-miR165a	CK153712	3.0	15266	1	20	492	511	UCGGACCAGGCUUCAUCCCC	GGNGAAGAAGCCUGGUCCGC	Cleavage		1
ttu-miR165a	DR739958	3.0	19662	1	20	952	970	UCGGACCAGGCUUCAUCCCC	UGGGAUGA-GCCUGGUCCGA	Cleavage	similar to UniRef100_Q6TDS4 Cluster: Homeodomain leucine-zipper protein Hox9; n=1; Oryza sativa Japonica Group|Rep: Homeodomain leucine-zipper protein Hox9 - Oryza sativa subsp. japonica (Rice), partial (19%)	1
ttu-miR165b	TC426980	1.5	23596	1	20	86	105	UCGGACCAGGCUUCAUCCCC	UGGGAUGAAGCCUGGUCCGG	Cleavage	homologue to UniRef100_Q6TDS4 Cluster: Homeodomain leucine-zipper protein Hox9; n=1; Oryza sativa Japonica Group|Rep: Homeodomain leucine-zipper protein Hox9 - Oryza sativa subsp. japonica (Rice), partial (45%)	1
ttu-miR165b	TC404537	1.5	22114	1	20	286	305	UCGGACCAGGCUUCAUCCCC	UGGGAUGAAGCCUGGUCCGG	Cleavage	similar to UniRef100_Q5D1M3 Cluster: Class III HD-Zip protein 4; n=1; Populus trichocarpa|Rep: Class III HD-Zip protein 4 - Populus trichocarpa (Western balsam poplar) (Populus balsamiferasubsp. trichocarpa), partial (84%)	1
ttu-miR165b	CK204430	1.5	21094	1	20	67	86	UCGGACCAGGCUUCAUCCCC	GGGAAUGAAGCCUGGUCCGG	Cleavage	similar to UniRef100_Q5D1M3 Cluster: Class III HD-Zip protein 4; n=1; Populus trichocarpa|Rep: Class III HD-Zip protein 4 - Populus trichocarpa (Western balsam poplar) (Populus balsamiferasubsp. trichocarpa), partial (20%)	1
ttu-miR165b	TC443436	1.5	21692	1	20	67	86	UCGGACCAGGCUUCAUCCCC	GGGAAUGAAGCCUGGUCCGG	Cleavage	similar to UniRef100_Q5D1M3 Cluster: Class III HD-Zip protein 4; n=1; Populus trichocarpa|Rep: Class III HD-Zip protein 4 - Populus trichocarpa (Western balsam poplar) (Populus balsamiferasubsp. trichocarpa), partial (73%)	1
ttu-miR165b	TC394512	3.0	19419	1	20	94	113	UCGGACCAGGCUUCAUCCCC	CGGGAUGAAGCCUGGUUGGA	Cleavage	UniRef100_Q0IZ90 Cluster: Os10g0118900 protein; n=1; Oryza sativa Japonica Group|Rep: Os10g0118900 protein - Oryza sativa subsp. japonica (Rice), partial (6%)	1
ttu-miR165b	TC407496	3.0	19419	1	20	1289	1308	UCGGACCAGGCUUCAUCCCC	CGGGAUGAAGCCUGGUUGGA	Cleavage		1
ttu-miR165b	TC445130	2.5	15601	1	20	802	821	UCGGACCAGGCUUCAUCCCC	GGUGAUGAAGUUUGGUCCGG	Cleavage	similar to UniRef100_A7PE75 Cluster: Chromosome chr11 scaffold_13, whole genome shotgun sequence; n=1; Vitis vinifera|Rep: Chromosome chr11 scaffold_13, whole genome shotgun sequence - Vitis vinifera (Grape), partial (35%)	1
ttu-miR165b	GH732388	3.0	21451	1	20	438	457	UCGGACCAGGCUUCAUCCCC	AGGGAAGAAGCCUGGUCCGC	Cleavage	weakly similar to UniRef100_A0QAD4 Cluster: 2-hydroxy-6-oxo-6-phenylhexa-2,4-dienoate hydrolase; n=2; Mycobacterium avium|Rep: 2-hydroxy-6-oxo-6-phenylhexa-2,4-dienoate hydrolase - Mycobacterium avium (strain 104), partial (9%)	1
ttu-miR165b	TC389346	3.0	22782	1	21	572	592	UCGGACCAGGCUUCAUCCCCC	GGGAUGUGAAGUCUGGUCCGA	Cleavage	similar to UniRef100_A7QKU2 Cluster: Chromosome undetermined scaffold_114, whole genome shotgun sequence; n=1; Vitis vinifera|Rep: Chromosome undetermined scaffold_114, whole genome shotgun sequence - Vitis vinifera (Grape), partial (14%)	1
ttu-miR165b	CK153712	3.0	15266	1	20	492	511	UCGGACCAGGCUUCAUCCCC	GGNGAAGAAGCCUGGUCCGC	Cleavage		1
ttu-miR165b	DR739958	3.0	19662	1	20	952	970	UCGGACCAGGCUUCAUCCCC	UGGGAUGA-GCCUGGUCCGA	Cleavage	similar to UniRef100_Q6TDS4 Cluster: Homeodomain leucine-zipper protein Hox9; n=1; Oryza sativa Japonica Group|Rep: Homeodomain leucine-zipper protein Hox9 - Oryza sativa subsp. japonica (Rice), partial (19%)	1
ttu-miR166a	CK204430	1.0	23841	1	20	66	85	CGGACCAGGCUUCAUUCCCC	UGGGAAUGAAGCCUGGUCCG	Cleavage	similar to UniRef100_Q5D1M3 Cluster: Class III HD-Zip protein 4; n=1; Populus trichocarpa|Rep: Class III HD-Zip protein 4 - Populus trichocarpa (Western balsam poplar) (Populus balsamiferasubsp. trichocarpa), partial (20%)	1
ttu-miR166a	TC443436	1.0	24314	1	20	66	85	CGGACCAGGCUUCAUUCCCC	UGGGAAUGAAGCCUGGUCCG	Cleavage	similar to UniRef100_Q5D1M3 Cluster: Class III HD-Zip protein 4; n=1; Populus trichocarpa|Rep: Class III HD-Zip protein 4 - Populus trichocarpa (Western balsam poplar) (Populus balsamiferasubsp. trichocarpa), partial (73%)	1
ttu-miR166a	TC426980	2.5	24298	1	20	85	104	CGGACCAGGCUUCAUUCCCC	CUGGGAUGAAGCCUGGUCCG	Cleavage	homologue to UniRef100_Q6TDS4 Cluster: Homeodomain leucine-zipper protein Hox9; n=1; Oryza sativa Japonica Group|Rep: Homeodomain leucine-zipper protein Hox9 - Oryza sativa subsp. japonica (Rice), partial (45%)	1
ttu-miR166a	TC404537	2.5	24532	1	20	285	304	CGGACCAGGCUUCAUUCCCC	UUGGGAUGAAGCCUGGUCCG	Cleavage	similar to UniRef100_Q5D1M3 Cluster: Class III HD-Zip protein 4; n=1; Populus trichocarpa|Rep: Class III HD-Zip protein 4 - Populus trichocarpa (Western balsam poplar) (Populus balsamiferasubsp. trichocarpa), partial (84%)	1
ttu-miR166a	TC389346	3.0	24514	1	20	571	591	CGGACCAGGCUUCAU-UCCCC	GGGGAUGUGAAGUCUGGUCCG	Cleavage	similar to UniRef100_A7QKU2 Cluster: Chromosome undetermined scaffold_114, whole genome shotgun sequence; n=1; Vitis vinifera|Rep: Chromosome undetermined scaffold_114, whole genome shotgun sequence - Vitis vinifera (Grape), partial (14%)	1
ttu-miR166b	CK204430	1.5	20436	1	21	67	87	CUCGGACCAGGCUUCAUUCCC	GGGAAUGAAGCCUGGUCCGGA	Cleavage	similar to UniRef100_Q5D1M3 Cluster: Class III HD-Zip protein 4; n=1; Populus trichocarpa|Rep: Class III HD-Zip protein 4 - Populus trichocarpa (Western balsam poplar) (Populus balsamiferasubsp. trichocarpa), partial (20%)	1
ttu-miR166b	TC443436	1.5	21.12	1	21	67	87	CUCGGACCAGGCUUCAUUCCC	GGGAAUGAAGCCUGGUCCGGA	Cleavage	similar to UniRef100_Q5D1M3 Cluster: Class III HD-Zip protein 4; n=1; Populus trichocarpa|Rep: Class III HD-Zip protein 4 - Populus trichocarpa (Western balsam poplar) (Populus balsamiferasubsp. trichocarpa), partial (73%)	1
ttu-miR166b	TC426980	2.0	23446	1	20	87	106	CUCGGACCAGGCUUCAUUCC	GGGAUGAAGCCUGGUCCGGA	Cleavage	homologue to UniRef100_Q6TDS4 Cluster: Homeodomain leucine-zipper protein Hox9; n=1; Oryza sativa Japonica Group|Rep: Homeodomain leucine-zipper protein Hox9 - Oryza sativa subsp. japonica (Rice), partial (45%)	1
ttu-miR166b	TC404537	2.0	22043	1	20	287	306	CUCGGACCAGGCUUCAUUCC	GGGAUGAAGCCUGGUCCGGA	Cleavage	similar to UniRef100_Q5D1M3 Cluster: Class III HD-Zip protein 4; n=1; Populus trichocarpa|Rep: Class III HD-Zip protein 4 - Populus trichocarpa (Western balsam poplar) (Populus balsamiferasubsp. trichocarpa), partial (84%)	1
ttu-miR166b	TC394512	2.5	20422	1	20	95	114	CUCGGACCAGGCUUCAUUCC	GGGAUGAAGCCUGGUUGGAG	Cleavage	UniRef100_Q0IZ90 Cluster: Os10g0118900 protein; n=1; Oryza sativa Japonica Group|Rep: Os10g0118900 protein - Oryza sativa subsp. japonica (Rice), partial (6%)	1
ttu-miR166b	TC407496	2.5	20422	1	20	1290	1309	CUCGGACCAGGCUUCAUUCC	GGGAUGAAGCCUGGUUGGAG	Cleavage		1
ttu-miR166b	TC389346	3.0	23132	1	21	572	593	CUCGGACCAGGCUUCAU-UCCC	GGGAUGUGAAGUCUGGUCCGAG	Cleavage	similar to UniRef100_A7QKU2 Cluster: Chromosome undetermined scaffold_114, whole genome shotgun sequence; n=1; Vitis vinifera|Rep: Chromosome undetermined scaffold_114, whole genome shotgun sequence - Vitis vinifera (Grape), partial (14%)	1
ttu-miR166b	CK208753	3.0	21444	1	20	282	301	CUCGGACCAGGCUUCAUUCC	GGAAUGGAGUCUGGUCUGUG	Cleavage	homologue to UniRef100_A6N0C7 Cluster: Polyubiquitin containing 7 ubiquitin monomers; n=3; Magnoliophyta|Rep: Polyubiquitin containing 7 ubiquitin monomers - Oryza sativa subsp. indica (Rice), partial (30%)	1
ttu-miR166b	TC392357	3.0	18727	1	20	244	263	CUCGGACCAGGCUUCAUUCC	GGGAUGAAGCUUGGUUGGAG	Cleavage	similar to UniRef100_Q0IZ90 Cluster: Os10g0118900 protein; n=1; Oryza sativa Japonica Group|Rep: Os10g0118900 protein - Oryza sativa subsp. japonica (Rice), partial (23%)	1
ttu-miR166b	BQ160947	3.0	17.63	1	20	24	43	CUCGGACCAGGCUUCAUUCC	GGAAUGAGAUUUGGUCUGAG	Cleavage	similar to UniRef100_Q5NB83 Cluster: Probable protein ABIL3; n=2; Oryza sativa Japonica Group|Rep: Probable protein ABIL3 - Oryza sativa subsp. japonica (Rice), partial (24%)	1
ttu-miR166b	TC457108	2.5	20828	1	20	21	40	CUCGGACCAGGCUUCAUUCC	GGACAGAAGCUUGGUCCGAG	Cleavage		1
ttu-miR166b	TC453060	3.0	19313	1	20	872	891	CUCGGACCAGGCUUCAUUCC	GGAAAGAAGCCAAGUCCGAG	Translation		1
ttu-miR166c	TC375553	2.0	22179	1	20	149	168	GGAAUGUUGUCUGGCUCGGG	CCCGGGCCGGAUAACAUUUC	Cleavage	similar to UniRef100_A2YEZ6 Cluster: Zinc finger A20 and AN1 domain-containing stress-associated protein 8; n=2; Oryza sativa|Rep: Zinc finger A20 and AN1 domain-containing stress-associated protein 8 - Oryza sativa subsp. indica (Rice), partial (73%)	1
ttu-miR166c	GR302739	2.5	13763	1	20	404	423	GGAAUGUUGUCUGGCUCGGG	CCCGAGCCGGACAACGUACC	Cleavage	similar to UniRef100_Q9C1U8 Cluster: Ribosomal protein S2; n=1; Xanthophyllomyces dendrorhous|Rep: Ribosomal protein S2 - Phaffia rhodozyma (Yeast) (Xanthophyllomyces dendrorhous), partial (89%)	1
ttu-miR166c	CA648240	2.5	18075	1	21	225	245	GGAAUGUUGUCUGGCUCGGGG	UCUCAAGCCAGGCAACAUUCU	Cleavage		1
ttu-miR166c	TC447030	2.5	17094	1	20	452	471	GGAAUGUUGUCUGGCUCGGG	CCCGAGCCGGACUGCAUUUC	Cleavage	similar to UniRef100_A6VK74 Cluster: MATE efflux family protein; n=1; Methanococcus maripaludis C7|Rep: MATE efflux family protein - Methanococcus maripaludis (strain C7 / ATCC BAA-1331), partial (4%)	1
ttu-miR166c	TC434119	3.0	22327	1	21	622	642	GGAAUGUUGUCUGGCUCGGGG	CUCCGAGCUCGCCAACAUUCC	Translation	homologue to UniRef100_A7QA20 Cluster: Chromosome chr8 scaffold_68, whole genome shotgun sequence; n=1; Vitis vinifera|Rep: Chromosome chr8 scaffold_68, whole genome shotgun sequence - Vitis vinifera (Grape), partial (16%)	1
ttu-miR166c	BQ162303	3.0	13785	1	20	155	174	GGAAUGUUGUCUGGCUCGGG	CUUGAGCAAGAUAGCAUUCC	Cleavage	homologue to UniRef100_P54957 Cluster: Uncharacterized protein yxeR; n=1; Bacillus subtilis|Rep: Uncharacterized protein yxeR -, partial (3%)	1
ttu-miR166c	TC461711	3.0	17263	1	20	136	155	GGAAUGUUGUCUGGCUCGGG	UCCGCGCCAGGCGAUAUUCC	Cleavage	homologue to UniRef100_Q8GT63 Cluster: Extracellular invertase; n=1; Triticum monococcum|Rep: Extracellular invertase - Triticum monococcum (Einkorn wheat) (Small spelt), partial (12%)	1
ttu-miR166c	TC386471	3.0	23298	1	20	210	229	GGAAUGUUGUCUGGCUCGGG	CCCGGGGCGGAUAACAUUUC	Cleavage	homologue to UniRef100_Q0D8A3 Cluster: Os07g0173500 protein; n=1; Oryza sativa Japonica Group|Rep: Os07g0173500 protein - Oryza sativa subsp. japonica (Rice), partial (90%)	1
ttu-miR166c	TC375663	3.0	16319	1	20	1773	1792	GGAAUGUUGUCUGGCUCGGG	UCCGCGCCAGGCGAUAUUCC	Cleavage	similar to UniRef100_A7QJK7 Cluster: Pyruvate kinase; n=1; Vitis vinifera|Rep: Pyruvate kinase - Vitis vinifera (Grape), partial (52%)	1
ttu-miR166c	TC410565	3.0	18091	1	20	12	31	GGAAUGUUGUCUGGCUCGGG	CGCGAGCCGCGCAACAUUCC	Translation	weakly similar to UniRef100_Q2QU81 Cluster: Sulfotransferase domain containing protein, expressed; n=1; Oryza sativa Japonica Group|Rep: Sulfotransferase domain containing protein, expressed - Oryza sativa subsp. japonica (Rice), partial (33%)	1
ttu-miR166d	TC429209	2.0	20528	1	21	187	207	GGAAUGUUGUCUGGUUCAAGG	CCUUGAACCAGACAAUAUACC	Cleavage	weakly similar to UniRef100_A3R052 Cluster: Pinoresinol-lariciresinol reductase; n=1; Linum perenne|Rep: Pinoresinol-lariciresinol reductase - Linum perenne (Perennial flax), partial (49%)	1
ttu-miR166d	CA662840	3.0	8095	1	21	291	311	GGAAUGUUGUCUGGUUCAAGG	CUUUCAACCGGANAACAUUCC	Translation	homologue to UniRef100_Q5Z9P7 Cluster: Calcium-dependent protein kinase CPK1 adapter protein 2-like; n=1; Oryza sativa Japonica Group|Rep: Calcium-dependent protein kinase CPK1 adapter protein 2-like - Oryza sativa subsp. japonica (Rice), partial (20%)	1
ttu-miR166d	CD915808	3.0	17672	1	21	178	198	GGAAUGUUGUCUGGUUCAAGG	CCUUGAACAAGACAAUAUACC	Cleavage	similar to UniRef100_A7QEJ9 Cluster: Chromosome chr17 scaffold_85, whole genome shotgun sequence; n=1; Vitis vinifera|Rep: Chromosome chr17 scaffold_85, whole genome shotgun sequence - Vitis vinifera (Grape), partial (30%)	1
ttu-miR166d	CV782650	3.0	14815	1	21	560	580	GGAAUGUUGUCUGGUUCAAGG	CCUUGAACGAGGCAGUAUUUC	Cleavage	weakly similar to UniRef100_A7Q7E0 Cluster: Chromosome chr18 scaffold_59, whole genome shotgun sequence; n=2; Vitis vinifera|Rep: Chromosome chr18 scaffold_59, whole genome shotgun sequence - Vitis vinifera (Grape), partial (17%)	1
ttu-miR166d	TC419102	3.0	16183	1	21	640	660	GGAAUGUUGUCUGGUUCAAGG	CCUUGAAACAGACAAUAUACC	Cleavage	similar to UniRef100_P52581 Cluster: Isoflavone reductase homolog; n=1; Lupinus albus|Rep: Isoflavone reductase homolog - Lupinus albus (White lupin), partial (79%)	1
ttu-miR166d	TC446529	3.0	17.01	1	21	619	639	GGAAUGUUGUCUGGUUCAAGG	CCUUGAACAAGACAAUAUACC	Cleavage		1
ttu-miR166d	TC379419	3.0	11467	1	21	717	737	GGAAUGUUGUCUGGUUCAAGG	CCUUGAACAAGACAAUAUACC	Cleavage		1
ttu-miR166d	TC380931	3.0	18683	1	21	610	630	GGAAUGUUGUCUGGUUCAAGG	CCUUGAACAAGACAAUAUACC	Cleavage	similar to UniRef100_A7QEJ9 Cluster: Chromosome chr17 scaffold_85, whole genome shotgun sequence; n=1; Vitis vinifera|Rep: Chromosome chr17 scaffold_85, whole genome shotgun sequence - Vitis vinifera (Grape), partial (93%)	1
ttu-miR166d	TC428692	3.0	18354	1	21	714	734	GGAAUGUUGUCUGGUUCAAGG	CCUUGAACAAGACAAUAUACC	Cleavage	similar to UniRef100_Q3KN72 Cluster: Isoflavone reductase-like protein 1; n=1; Vitis vinifera|Rep: Isoflavone reductase-like protein 1 - Vitis vinifera (Grape), partial (92%)	1
ttu-miR166d	TC427571	3.0	17796	1	21	578	598	GGAAUGUUGUCUGGUUCAAGG	CCUUUAGUUAGACAACGUUCC	Cleavage	similar to UniRef100_A6MD06 Cluster: UBX domain-containing protein; n=1; Oryza brachyantha|Rep: UBX domain-containing protein - Oryza brachyantha, partial (44%)	1
ttu-miR166d	BQ162303	2.5	13785	1	20	155	174	GGAAUGUUGUCUGGUUCAAG	CUUGAGCAAGAUAGCAUUCC	Cleavage	homologue to UniRef100_P54957 Cluster: Uncharacterized protein yxeR; n=1; Bacillus subtilis|Rep: Uncharacterized protein yxeR -, partial (3%)	1
ttu-miR166d	TC459501	3.0	20764	1	20	359	378	GGAAUGUUGUCUGGUUCAAG	CUUGAACCACACAGUAUUUU	Translation		1
ttu-miR166d	TC395083	3.0	21877	1	20	377	396	GGAAUGUUGUCUGGUUCAAG	CUUGAACCACACAGUAUUUU	Translation		1
ttu-miR166d	CV762191	2.5	12551	1	20	743	762	GGAAUGUUGUCUGGUUCAAG	UUUGAACCUUACAACAUUCC	Translation	homologue to UniRef100_P15737 Cluster: Glucan endo-1,3-beta-glucosidase GII precursor ((1->3)- beta-glucan endohydrolase GII) ((1->3)-beta-glucanase isoenzyme GII); n=1; Hordeum vulgare|Rep: Glucan endo-1,3-beta-glucosidase GII precursor ((1->3)- beta-glucan endohydrolase GII) ((1->3)-beta-glucanase isoenzyme GII) - Hordeum vulgare (Barley), partial (51%)	1
ttu-miR166d	TC389249	3.0	19084	1	20	354	373	GGAAUGUUGUCUGGUUCAAG	CUUGAACCACACAGUAUUUU	Translation	similar to UniRef100_Q9FYA9 Cluster: SC35-like splicing factor SCL30, 30 kD; n=1; Arabidopsis thaliana|Rep: SC35-like splicing factor SCL30, 30 kD - Arabidopsis thaliana (Mouse-ear cress), partial (39%)	1
ttu-miR166d	TC400522	3.0	22197	1	20	368	387	GGAAUGUUGUCUGGUUCAAG	CUUGAACCACACAGUAUUUU	Translation		1
ttu-miR166d	TC378853	3.0	21253	1	20	463	482	GGAAUGUUGUCUGGUUCAAG	UUUGAGCCAUACAGCAUUCU	Translation	similar to UniRef100_A7QG99 Cluster: Chromosome undetermined scaffold_91, whole genome shotgun sequence; n=1; Vitis vinifera|Rep: Chromosome undetermined scaffold_91, whole genome shotgun sequence - Vitis vinifera (Grape), partial (46%)	1
ttu-miR166d	CA643794	3.0	13749	1	21	22	42	GGAAUGUUGUCUGGUUCAAGG	UCUUCAACAAGACAAUAUUUC	Cleavage	weakly similar to UniRef100_O94850 Cluster: Dendrin; n=1; Homo sapiens|Rep: Dendrin - Homo sapiens (Human), partial (3%)	1
ttu-miR166d	TC458624	3.0	9707	1	21	93	113	GGAAUGUUGUCUGGUUCAAGG	UCUUCAAUCACACAACAUUUC	Translation	homologue to UniRef100_Q0E486 Cluster: Os02g0131100 protein; n=2; Oryza sativa Japonica Group|Rep: Os02g0131100 protein - Oryza sativa subsp. japonica (Rice), partial (6%)	1
ttu-miR166d	TC448513	3.0	14969	1	21	346	366	GGAAUGUUGUCUGGUUCAAGG	UCUUAAACCAAGCAACAUUCU	Translation		1
ttu-miR166d	TC373255	3.0	18331	1	21	448	468	GGAAUGUUGUCUGGUUCAAGG	UCUUAAGCCAGAGAACAUUCU	Translation	homologue to UniRef100_Q0JHX2 Cluster: Os01g0837900 protein; n=2; Oryza sativa Japonica Group|Rep: Os01g0837900 protein - Oryza sativa subsp. japonica (Rice), partial (82%)	1
ttu-miR166e	CJ714553	2.5	18555	1	21	619	639	GGAAUGUUGUCUGGUUGGAGA	UCUCCAGUUAGACGGCAUUCC	Cleavage		1
ttu-miR166e	TC420854	2.0	18564	1	21	27	47	GGAAUGUUGUCUGGUUGGAGA	UCUCCAAGCAGACGACAUUUC	Cleavage		1
ttu-miR166e	CA643794	2.5	13749	1	21	22	42	GGAAUGUUGUCUGGUUGGAGA	UCUUCAACAAGACAAUAUUUC	Cleavage	weakly similar to UniRef100_O94850 Cluster: Dendrin; n=1; Homo sapiens|Rep: Dendrin - Homo sapiens (Human), partial (3%)	1
ttu-miR166e	TC458624	2.5	9707	1	21	93	113	GGAAUGUUGUCUGGUUGGAGA	UCUUCAAUCACACAACAUUUC	Translation	homologue to UniRef100_Q0E486 Cluster: Os02g0131100 protein; n=2; Oryza sativa Japonica Group|Rep: Os02g0131100 protein - Oryza sativa subsp. japonica (Rice), partial (6%)	1
ttu-miR166e	CA648240	2.5	18075	1	21	225	245	GGAAUGUUGUCUGGUUGGAGA	UCUCAAGCCAGGCAACAUUCU	Cleavage		1
ttu-miR166e	CA662840	2.5	8095	1	20	292	311	GGAAUGUUGUCUGGUUGGAG	UUUCAACCGGANAACAUUCC	Translation	homologue to UniRef100_Q5Z9P7 Cluster: Calcium-dependent protein kinase CPK1 adapter protein 2-like; n=1; Oryza sativa Japonica Group|Rep: Calcium-dependent protein kinase CPK1 adapter protein 2-like - Oryza sativa subsp. japonica (Rice), partial (20%)	1
ttu-miR166e	TC379210	3.0	21.49	1	20	338	357	GGAAUGUUGUCUGGUUGGAG	CUUCAGCCAGACGGCGUUUC	Cleavage	similar to UniRef100_Q2VMT1 Cluster: Phenylalanine ammonia lyase; n=1; Rhodotorula glutinis|Rep: Phenylalanine ammonia lyase - Rhodotorula glutinis (Yeast), partial (3%)	1
ttu-miR166e	TC427571	3.0	17796	1	20	579	598	GGAAUGUUGUCUGGUUGGAG	CUUUAGUUAGACAACGUUCC	Cleavage	similar to UniRef100_A6MD06 Cluster: UBX domain-containing protein; n=1; Oryza brachyantha|Rep: UBX domain-containing protein - Oryza brachyantha, partial (44%)	1
ttu-miR166e	TC368592	2.5	23651	1	20	1114	1133	GGAAUGUUGUCUGGUUGGAG	CUCAAACCAGGCAACGUUCU	Cleavage	UniRef100_Q5I6X9 Cluster: Tousled-like protein kinase; n=1; Triticum aestivum|Rep: Tousled-like protein kinase - Triticum aestivum (Wheat), complete	1
ttu-miR166e	TC368557	2.5	23651	1	20	1643	1662	GGAAUGUUGUCUGGUUGGAG	CUCAAACCAGGCAACGUUCU	Cleavage	UniRef100_Q5I6Y0 Cluster: Tousled-like protein kinase; n=1; Triticum aestivum|Rep: Tousled-like protein kinase - Triticum aestivum (Wheat), complete	1
ttu-miR166e	TC373337	3.0	13.01	1	21	722	742	GGAAUGUUGUCUGGUUGGAGA	UCUCUUUCCAGGCAACAUUCC	Cleavage	calmodulin TaCaM3-1	1
ttu-miR166e	CA644886	3.0	17918	1	20	419	438	GGAAUGUUGUCUGGUUGGAG	GUCCAACCAAACAGCAUUUC	Translation	similar to UniRef100_Q9W2U7 Cluster: CG17255-PA isoform A; n=2; Drosophila melanogaster|Rep: CG17255-PA isoform A -, partial (1%)	1
ttu-miR166e	CA497482	3.0	13.15	1	20	134	153	GGAAUGUUGUCUGGUUGGAG	UUCCAACAAGACAAUGUUCU	Cleavage	homologue to UniRef100_Q6EU10 Cluster: Probable N6-adenosine-methyltransferase MT-A70-like; n=1; Oryza sativa Japonica Group|Rep: Probable N6-adenosine-methyltransferase MT-A70-like - Oryza sativa subsp. japonica (Rice), partial (8%)	1
ttu-miR166e	CA692531	3.0	11.25	1	20	71	90	GGAAUGUUGUCUGGUUGGAG	CUCCAACCAUACGAAAUUCC	Translation		1
ttu-miR166e	CJ842128	3.0	13153	1	20	17	36	GGAAUGUUGUCUGGUUGGAG	CUUCAACAAUACAACAUUCU	Translation	similar to UniRef100_Q2R3E0 Cluster: Glycosyl hydrolases family 38 protein expressed; n=1; Oryza sativa Japonica Group|Rep:, partial (8%)	1
ttu-miR166e	CD918458	3.0	14813	1	20	597	616	GGAAUGUUGUCUGGUUGGAG	CUCCAACAUGACAGCAUUCU	Cleavage		1
ttu-miR166e	CK155843	3.0	9379	1	20	614	633	GGAAUGUUGUCUGGUUGGAG	CUCCAAUCCGUCAACAUUUC	Translation	homologue to UniRef100_Q337R4 Cluster: Ubiquitin carrier protein; n=1; Oryza sativa Japonica Group|Rep: Ubiquitin carrier protein - Oryza sativa subsp. japonica (Rice), partial (85%)	1
ttu-miR166g	CK204430	0.0	20436	1	21	67	87	UCCGGACCAGGCUUCAUUCCC	GGGAAUGAAGCCUGGUCCGGA	Cleavage	similar to UniRef100_Q5D1M3 Cluster: Class III HD-Zip protein 4; n=1; Populus trichocarpa|Rep: Class III HD-Zip protein 4 - Populus trichocarpa (Western balsam poplar) (Populus balsamiferasubsp. trichocarpa), partial (20%)	1
ttu-miR166g	TC443436	0.0	21.12	1	21	67	87	UCCGGACCAGGCUUCAUUCCC	GGGAAUGAAGCCUGGUCCGGA	Cleavage	similar to UniRef100_Q5D1M3 Cluster: Class III HD-Zip protein 4; n=1; Populus trichocarpa|Rep: Class III HD-Zip protein 4 - Populus trichocarpa (Western balsam poplar) (Populus balsamiferasubsp. trichocarpa), partial (73%)	1
ttu-miR166g	TC426980	0.5	23446	1	20	87	106	UCCGGACCAGGCUUCAUUCC	GGGAUGAAGCCUGGUCCGGA	Cleavage	homologue to UniRef100_Q6TDS4 Cluster: Homeodomain leucine-zipper protein Hox9; n=1; Oryza sativa Japonica Group|Rep: Homeodomain leucine-zipper protein Hox9 - Oryza sativa subsp. japonica (Rice), partial (45%)	1
ttu-miR166g	TC404537	0.5	22043	1	20	287	306	UCCGGACCAGGCUUCAUUCC	GGGAUGAAGCCUGGUCCGGA	Cleavage	similar to UniRef100_Q5D1M3 Cluster: Class III HD-Zip protein 4; n=1; Populus trichocarpa|Rep: Class III HD-Zip protein 4 - Populus trichocarpa (Western balsam poplar) (Populus balsamiferasubsp. trichocarpa), partial (84%)	1
ttu-miR166g	TC414516	3.0	20.31	1	21	596	616	UCCGGACCAGGCUUCAUUCCC	GGGAAUGGAGUCUGCUCUGGA	Cleavage		1
ttu-miR166g	TC445130	2.5	15602	1	21	802	822	UCCGGACCAGGCUUCAUUCCC	GGUGAUGAAGUUUGGUCCGGA	Cleavage	similar to UniRef100_A7PE75 Cluster: Chromosome chr11 scaffold_13, whole genome shotgun sequence; n=1; Vitis vinifera|Rep: Chromosome chr11 scaffold_13, whole genome shotgun sequence - Vitis vinifera (Grape), partial (35%)	1
ttu-miR166g	CA661799	3.0	24729	1	20	464	483	UCCGGACCAGGCUUCAUUCC	GGGAAGAGGACUGGUCCGGA	Translation	homologue to UniRef100_A5CFY6 Cluster: Beta tubulin 3; n=1; Hordeum vulgare subsp. vulgare|Rep: Beta tubulin 3 - Hordeum vulgare var. distichum (Two-rowed barley), partial (22%)	1
ttu-miR166h	CK204430	2.0	21094	1	20	67	86	UCGAACCAGGCUUCAUUCCC	GGGAAUGAAGCCUGGUCCGG	Cleavage	similar to UniRef100_Q5D1M3 Cluster: Class III HD-Zip protein 4; n=1; Populus trichocarpa|Rep: Class III HD-Zip protein 4 - Populus trichocarpa (Western balsam poplar) (Populus balsamiferasubsp. trichocarpa), partial (20%)	1
ttu-miR166h	TC443436	2.0	21692	1	20	67	86	UCGAACCAGGCUUCAUUCCC	GGGAAUGAAGCCUGGUCCGG	Cleavage	similar to UniRef100_Q5D1M3 Cluster: Class III HD-Zip protein 4; n=1; Populus trichocarpa|Rep: Class III HD-Zip protein 4 - Populus trichocarpa (Western balsam poplar) (Populus balsamiferasubsp. trichocarpa), partial (73%)	1
ttu-miR166h	TC394512	3.0	19419	1	20	94	113	UCGAACCAGGCUUCAUUCCC	CGGGAUGAAGCCUGGUUGGA	Cleavage	UniRef100_Q0IZ90 Cluster: Os10g0118900 protein; n=1; Oryza sativa Japonica Group|Rep: Os10g0118900 protein - Oryza sativa subsp. japonica (Rice), partial (6%)	1
ttu-miR166h	TC407496	3.0	19419	1	20	1289	1308	UCGAACCAGGCUUCAUUCCC	CGGGAUGAAGCCUGGUUGGA	Cleavage		1
ttu-miR166h	TC373373	3.0	15.31	1	20	1309	1328	UCGAACCAGGCUUCAUUCCC	GGUAAUGAGACUUGGUUCGA	Translation		1
ttu-miR166j	CK204430	0.5	21094	1	20	67	86	UCGGACCAGGCUUCAUUCCC	GGGAAUGAAGCCUGGUCCGG	Cleavage	similar to UniRef100_Q5D1M3 Cluster: Class III HD-Zip protein 4; n=1; Populus trichocarpa|Rep: Class III HD-Zip protein 4 - Populus trichocarpa (Western balsam poplar) (Populus balsamiferasubsp. trichocarpa), partial (20%)	1
ttu-miR166j	TC443436	0.5	21692	1	20	67	86	UCGGACCAGGCUUCAUUCCC	GGGAAUGAAGCCUGGUCCGG	Cleavage	similar to UniRef100_Q5D1M3 Cluster: Class III HD-Zip protein 4; n=1; Populus trichocarpa|Rep: Class III HD-Zip protein 4 - Populus trichocarpa (Western balsam poplar) (Populus balsamiferasubsp. trichocarpa), partial (73%)	1
ttu-miR166j	TC426980	2.0	23596	1	20	86	105	UCGGACCAGGCUUCAUUCCC	UGGGAUGAAGCCUGGUCCGG	Cleavage	homologue to UniRef100_Q6TDS4 Cluster: Homeodomain leucine-zipper protein Hox9; n=1; Oryza sativa Japonica Group|Rep: Homeodomain leucine-zipper protein Hox9 - Oryza sativa subsp. japonica (Rice), partial (45%)	1
ttu-miR166j	TC404537	2.0	22114	1	20	286	305	UCGGACCAGGCUUCAUUCCC	UGGGAUGAAGCCUGGUCCGG	Cleavage	similar to UniRef100_Q5D1M3 Cluster: Class III HD-Zip protein 4; n=1; Populus trichocarpa|Rep: Class III HD-Zip protein 4 - Populus trichocarpa (Western balsam poplar) (Populus balsamiferasubsp. trichocarpa), partial (84%)	1
ttu-miR166j	TC445130	3.0	15601	1	20	802	821	UCGGACCAGGCUUCAUUCCC	GGUGAUGAAGUUUGGUCCGG	Cleavage	similar to UniRef100_A7PE75 Cluster: Chromosome chr11 scaffold_13, whole genome shotgun sequence; n=1; Vitis vinifera|Rep: Chromosome chr11 scaffold_13, whole genome shotgun sequence - Vitis vinifera (Grape), partial (35%)	1
ttu-miR166j	TC389346	3.0	22782	1	20	572	592	UCGGACCAGGCUUCAU-UCCC	GGGAUGUGAAGUCUGGUCCGA	Cleavage	similar to UniRef100_A7QKU2 Cluster: Chromosome undetermined scaffold_114, whole genome shotgun sequence; n=1; Vitis vinifera|Rep: Chromosome undetermined scaffold_114, whole genome shotgun sequence - Vitis vinifera (Grape), partial (14%)	1
ttu-miR166k	CK204430	0.5	21094	1	20	67	86	UCGGACCAGGCUUCAUUCCC	GGGAAUGAAGCCUGGUCCGG	Cleavage	similar to UniRef100_Q5D1M3 Cluster: Class III HD-Zip protein 4; n=1; Populus trichocarpa|Rep: Class III HD-Zip protein 4 - Populus trichocarpa (Western balsam poplar) (Populus balsamiferasubsp. trichocarpa), partial (20%)	1
ttu-miR166k	TC443436	0.5	21692	1	20	67	86	UCGGACCAGGCUUCAUUCCC	GGGAAUGAAGCCUGGUCCGG	Cleavage	similar to UniRef100_Q5D1M3 Cluster: Class III HD-Zip protein 4; n=1; Populus trichocarpa|Rep: Class III HD-Zip protein 4 - Populus trichocarpa (Western balsam poplar) (Populus balsamiferasubsp. trichocarpa), partial (73%)	1
ttu-miR166k	TC426980	2.0	23596	1	20	86	105	UCGGACCAGGCUUCAUUCCC	UGGGAUGAAGCCUGGUCCGG	Cleavage	homologue to UniRef100_Q6TDS4 Cluster: Homeodomain leucine-zipper protein Hox9; n=1; Oryza sativa Japonica Group|Rep: Homeodomain leucine-zipper protein Hox9 - Oryza sativa subsp. japonica (Rice), partial (45%)	1
ttu-miR166k	TC404537	2.0	22114	1	20	286	305	UCGGACCAGGCUUCAUUCCC	UGGGAUGAAGCCUGGUCCGG	Cleavage	similar to UniRef100_Q5D1M3 Cluster: Class III HD-Zip protein 4; n=1; Populus trichocarpa|Rep: Class III HD-Zip protein 4 - Populus trichocarpa (Western balsam poplar) (Populus balsamiferasubsp. trichocarpa), partial (84%)	1
ttu-miR166k	TC389346	3.0	22782	1	21	571	592	UCGGACCAGGCUUCAU-UCCCC	GGGGAUGUGAAGUCUGGUCCGA	Cleavage	similar to UniRef100_A7QKU2 Cluster: Chromosome undetermined scaffold_114, whole genome shotgun sequence; n=1; Vitis vinifera|Rep: Chromosome undetermined scaffold_114, whole genome shotgun sequence - Vitis vinifera (Grape), partial (14%)	1
ttu-miR166k	TC445130	3.0	15601	1	20	802	821	UCGGACCAGGCUUCAUUCCC	GGUGAUGAAGUUUGGUCCGG	Cleavage	similar to UniRef100_A7PE75 Cluster: Chromosome chr11 scaffold_13, whole genome shotgun sequence; n=1; Vitis vinifera|Rep: Chromosome chr11 scaffold_13, whole genome shotgun sequence - Vitis vinifera (Grape), partial (35%)	1
ttu-miR166l	CK204430	0.5	21094	1	20	67	86	UCGGACCAGGCUUCAUUCCC	GGGAAUGAAGCCUGGUCCGG	Cleavage	similar to UniRef100_Q5D1M3 Cluster: Class III HD-Zip protein 4; n=1; Populus trichocarpa|Rep: Class III HD-Zip protein 4 - Populus trichocarpa (Western balsam poplar) (Populus balsamiferasubsp. trichocarpa), partial (20%)	1
ttu-miR166l	TC443436	0.5	21692	1	20	67	86	UCGGACCAGGCUUCAUUCCC	GGGAAUGAAGCCUGGUCCGG	Cleavage	similar to UniRef100_Q5D1M3 Cluster: Class III HD-Zip protein 4; n=1; Populus trichocarpa|Rep: Class III HD-Zip protein 4 - Populus trichocarpa (Western balsam poplar) (Populus balsamiferasubsp. trichocarpa), partial (73%)	1
ttu-miR166l	TC426980	2.0	23596	1	20	86	105	UCGGACCAGGCUUCAUUCCC	UGGGAUGAAGCCUGGUCCGG	Cleavage	homologue to UniRef100_Q6TDS4 Cluster: Homeodomain leucine-zipper protein Hox9; n=1; Oryza sativa Japonica Group|Rep: Homeodomain leucine-zipper protein Hox9 - Oryza sativa subsp. japonica (Rice), partial (45%)	1
ttu-miR166l	TC404537	2.0	22114	1	20	286	305	UCGGACCAGGCUUCAUUCCC	UGGGAUGAAGCCUGGUCCGG	Cleavage	similar to UniRef100_Q5D1M3 Cluster: Class III HD-Zip protein 4; n=1; Populus trichocarpa|Rep: Class III HD-Zip protein 4 - Populus trichocarpa (Western balsam poplar) (Populus balsamiferasubsp. trichocarpa), partial (84%)	1
ttu-miR166l	TC389346	3.0	22782	1	22	571	592	UCGGACCAGGCUUCAUUCCCCC	GGGGAUGUGAAGUCUGGUCCGA	Cleavage	similar to UniRef100_A7QKU2 Cluster: Chromosome undetermined scaffold_114, whole genome shotgun sequence; n=1; Vitis vinifera|Rep: Chromosome undetermined scaffold_114, whole genome shotgun sequence - Vitis vinifera (Grape), partial (14%)	1
ttu-miR166l	TC445130	3.0	15601	1	20	802	821	UCGGACCAGGCUUCAUUCCC	GGUGAUGAAGUUUGGUCCGG	Cleavage	similar to UniRef100_A7PE75 Cluster: Chromosome chr11 scaffold_13, whole genome shotgun sequence; n=1; Vitis vinifera|Rep: Chromosome chr11 scaffold_13, whole genome shotgun sequence - Vitis vinifera (Grape), partial (35%)	1
ttu-miR166m	CK204430	0.5	21094	1	21	66	86	UCGGACCAGGCUUCAUUCCCG	UGGGAAUGAAGCCUGGUCCGG	Cleavage	similar to UniRef100_Q5D1M3 Cluster: Class III HD-Zip protein 4; n=1; Populus trichocarpa|Rep: Class III HD-Zip protein 4 - Populus trichocarpa (Western balsam poplar) (Populus balsamiferasubsp. trichocarpa), partial (20%)	1
ttu-miR166m	TC443436	0.5	21692	1	21	66	86	UCGGACCAGGCUUCAUUCCCG	UGGGAAUGAAGCCUGGUCCGG	Cleavage	similar to UniRef100_Q5D1M3 Cluster: Class III HD-Zip protein 4; n=1; Populus trichocarpa|Rep: Class III HD-Zip protein 4 - Populus trichocarpa (Western balsam poplar) (Populus balsamiferasubsp. trichocarpa), partial (73%)	1
ttu-miR166m	TC426980	2.0	23596	1	21	85	105	UCGGACCAGGCUUCAUUCCCG	CUGGGAUGAAGCCUGGUCCGG	Cleavage	homologue to UniRef100_Q6TDS4 Cluster: Homeodomain leucine-zipper protein Hox9; n=1; Oryza sativa Japonica Group|Rep: Homeodomain leucine-zipper protein Hox9 - Oryza sativa subsp. japonica (Rice), partial (45%)	1
ttu-miR166m	TC404537	2.0	22114	1	20	286	305	UCGGACCAGGCUUCAUUCCC	UGGGAUGAAGCCUGGUCCGG	Cleavage	similar to UniRef100_Q5D1M3 Cluster: Class III HD-Zip protein 4; n=1; Populus trichocarpa|Rep: Class III HD-Zip protein 4 - Populus trichocarpa (Western balsam poplar) (Populus balsamiferasubsp. trichocarpa), partial (84%)	1
ttu-miR166m	TC445130	3.0	15601	1	20	802	821	UCGGACCAGGCUUCAUUCCC	GGUGAUGAAGUUUGGUCCGG	Cleavage	similar to UniRef100_A7PE75 Cluster: Chromosome chr11 scaffold_13, whole genome shotgun sequence; n=1; Vitis vinifera|Rep: Chromosome chr11 scaffold_13, whole genome shotgun sequence - Vitis vinifera (Grape), partial (35%)	1
ttu-miR166n	CK204430	0.5	21094	1	20	67	86	UCGGACCAGGCUUCAUUCCC	GGGAAUGAAGCCUGGUCCGG	Cleavage	similar to UniRef100_Q5D1M3 Cluster: Class III HD-Zip protein 4; n=1; Populus trichocarpa|Rep: Class III HD-Zip protein 4 - Populus trichocarpa (Western balsam poplar) (Populus balsamiferasubsp. trichocarpa), partial (20%)	1
ttu-miR166n	TC443436	0.5	21692	1	20	67	86	UCGGACCAGGCUUCAUUCCC	GGGAAUGAAGCCUGGUCCGG	Cleavage	similar to UniRef100_Q5D1M3 Cluster: Class III HD-Zip protein 4; n=1; Populus trichocarpa|Rep: Class III HD-Zip protein 4 - Populus trichocarpa (Western balsam poplar) (Populus balsamiferasubsp. trichocarpa), partial (73%)	1
ttu-miR166n	TC426980	2.0	23596	1	20	86	105	UCGGACCAGGCUUCAUUCCC	UGGGAUGAAGCCUGGUCCGG	Cleavage	homologue to UniRef100_Q6TDS4 Cluster: Homeodomain leucine-zipper protein Hox9; n=1; Oryza sativa Japonica Group|Rep: Homeodomain leucine-zipper protein Hox9 - Oryza sativa subsp. japonica (Rice), partial (45%)	1
ttu-miR166n	TC404537	2.0	22114	1	20	286	305	UCGGACCAGGCUUCAUUCCC	UGGGAUGAAGCCUGGUCCGG	Cleavage	similar to UniRef100_Q5D1M3 Cluster: Class III HD-Zip protein 4; n=1; Populus trichocarpa|Rep: Class III HD-Zip protein 4 - Populus trichocarpa (Western balsam poplar) (Populus balsamiferasubsp. trichocarpa), partial (84%)	1
ttu-miR166n	TC389346	3.0	22782	1	21	571	592	UCGGACCAGGCUUCAU-UCCCU	GGGGAUGUGAAGUCUGGUCCGA	Cleavage	similar to UniRef100_A7QKU2 Cluster: Chromosome undetermined scaffold_114, whole genome shotgun sequence; n=1; Vitis vinifera|Rep: Chromosome undetermined scaffold_114, whole genome shotgun sequence - Vitis vinifera (Grape), partial (14%)	1
ttu-miR166n	GH732388	3.0	21451	1	21	438	457	UCGGACCAGGCUUCAUUCCCU	AGGGAA-GAAGCCUGGUCCGC	Cleavage	weakly similar to UniRef100_A0QAD4 Cluster: 2-hydroxy-6-oxo-6-phenylhexa-2,4-dienoate hydrolase; n=2; Mycobacterium avium|Rep: 2-hydroxy-6-oxo-6-phenylhexa-2,4-dienoate hydrolase - Mycobacterium avium (strain 104), partial (9%)	1
ttu-miR166n	TC445130	3.0	15601	1	20	802	821	UCGGACCAGGCUUCAUUCCC	GGUGAUGAAGUUUGGUCCGG	Cleavage	similar to UniRef100_A7PE75 Cluster: Chromosome chr11 scaffold_13, whole genome shotgun sequence; n=1; Vitis vinifera|Rep: Chromosome chr11 scaffold_13, whole genome shotgun sequence - Vitis vinifera (Grape), partial (35%)	1
ttu-miR166o	CK204430	1.0	21094	1	20	67	86	UCGGACCAGGCUUCAUUCCU	GGGAAUGAAGCCUGGUCCGG	Cleavage	similar to UniRef100_Q5D1M3 Cluster: Class III HD-Zip protein 4; n=1; Populus trichocarpa|Rep: Class III HD-Zip protein 4 - Populus trichocarpa (Western balsam poplar) (Populus balsamiferasubsp. trichocarpa), partial (20%)	1
ttu-miR166o	TC443436	1.0	21692	1	20	67	86	UCGGACCAGGCUUCAUUCCU	GGGAAUGAAGCCUGGUCCGG	Cleavage	similar to UniRef100_Q5D1M3 Cluster: Class III HD-Zip protein 4; n=1; Populus trichocarpa|Rep: Class III HD-Zip protein 4 - Populus trichocarpa (Western balsam poplar) (Populus balsamiferasubsp. trichocarpa), partial (73%)	1
ttu-miR166o	TC426980	2.0	23596	1	20	86	105	UCGGACCAGGCUUCAUUCCU	UGGGAUGAAGCCUGGUCCGG	Cleavage	homologue to UniRef100_Q6TDS4 Cluster: Homeodomain leucine-zipper protein Hox9; n=1; Oryza sativa Japonica Group|Rep: Homeodomain leucine-zipper protein Hox9 - Oryza sativa subsp. japonica (Rice), partial (45%)	1
ttu-miR166o	TC404537	2.0	22114	1	20	286	305	UCGGACCAGGCUUCAUUCCU	UGGGAUGAAGCCUGGUCCGG	Cleavage	similar to UniRef100_Q5D1M3 Cluster: Class III HD-Zip protein 4; n=1; Populus trichocarpa|Rep: Class III HD-Zip protein 4 - Populus trichocarpa (Western balsam poplar) (Populus balsamiferasubsp. trichocarpa), partial (84%)	1
ttu-miR166o	GH732388	2.5	21451	1	20	438	457	UCGGACCAGGCUUCAUUCCU	AGGGAAGAAGCCUGGUCCGC	Cleavage	weakly similar to UniRef100_A0QAD4 Cluster: 2-hydroxy-6-oxo-6-phenylhexa-2,4-dienoate hydrolase; n=2; Mycobacterium avium|Rep: 2-hydroxy-6-oxo-6-phenylhexa-2,4-dienoate hydrolase - Mycobacterium avium (strain 104), partial (9%)	1
ttu-miR166o	BQ160947	3.0	17945	1	20	23	42	UCGGACCAGGCUUCAUUCCU	AGGAAUGAGAUUUGGUCUGA	Translation	similar to UniRef100_Q5NB83 Cluster: Probable protein ABIL3; n=2; Oryza sativa Japonica Group|Rep: Probable protein ABIL3 - Oryza sativa subsp. japonica (Rice), partial (24%)	1
ttu-miR166o	CD903435	3.0	19624	1	20	387	406	UCGGACCAGGCUUCAUUCCU	AGGAAUGGAGCAUGGUACGA	Translation	similar to UniRef100_A7P1U9 Cluster: Chromosome chr19 scaffold_4, whole genome shotgun sequence; n=1; Vitis vinifera|Rep: Chromosome chr19 scaffold_4, whole genome shotgun sequence - Vitis vinifera (Grape), partial (25%)	1
ttu-miR166o	TC427244	3.0	21224	1	20	461	480	UCGGACCAGGCUUCAUUCCU	AGGAAUGAAGUCCGCUCCGA	Cleavage		1
ttu-miR166o	TC457108	2.5	20992	1	20	20	39	UCGGACCAGGCUUCAUUCCU	AGGACAGAAGCUUGGUCCGA	Cleavage		1
ttu-miR166o	TC397559	3.0	17.82	1	20	181	200	UCGGACCAGGCUUCAUUCCU	AGGACUGAAGCAUGGUUUGA	Translation	homologue to UniRef100_Q5JK78 Cluster: Ubiquitin carboxyl-terminal hydrolase; n=1; Oryza sativa Japonica Group|Rep: Ubiquitin carboxyl-terminal hydrolase - Oryza sativa subsp. japonica (Rice), partial (48%)	1
ttu-miR166o	TC369648	3.0	15591	1	20	149	168	UCGGACCAGGCUUCAUUCCU	AGGACUGAAGCAUGGUUUGA	Translation	homologue to UniRef100_Q5JK78 Cluster: Ubiquitin carboxyl-terminal hydrolase; n=1; Oryza sativa Japonica Group|Rep: Ubiquitin carboxyl-terminal hydrolase - Oryza sativa subsp. japonica (Rice), partial (50%)	1
ttu-miR166o	TC371066	3.0	15596	1	20	871	890	UCGGACCAGGCUUCAUUCCU	AGGACUGAAGCAUGGUUUGA	Translation	homologue to UniRef100_Q5JK78 Cluster: Ubiquitin carboxyl-terminal hydrolase; n=1; Oryza sativa Japonica Group|Rep: Ubiquitin carboxyl-terminal hydrolase - Oryza sativa subsp. japonica (Rice), complete	1
ttu-miR166o	TC389346	3.0	22782	1	20	572	592	UCGGACCAGGCUUCAU-UCCU	GGGAUGUGAAGUCUGGUCCGA	Cleavage	similar to UniRef100_A7QKU2 Cluster: Chromosome undetermined scaffold_114, whole genome shotgun sequence; n=1; Vitis vinifera|Rep: Chromosome undetermined scaffold_114, whole genome shotgun sequence - Vitis vinifera (Grape), partial (14%)	1
ttu-miR166p	CK204430	1.0	21094	1	20	67	86	UCGGACCAGGCUUCAUUCCU	GGGAAUGAAGCCUGGUCCGG	Cleavage	similar to UniRef100_Q5D1M3 Cluster: Class III HD-Zip protein 4; n=1; Populus trichocarpa|Rep: Class III HD-Zip protein 4 - Populus trichocarpa (Western balsam poplar) (Populus balsamiferasubsp. trichocarpa), partial (20%)	1
ttu-miR166p	TC443436	1.0	21692	1	20	67	86	UCGGACCAGGCUUCAUUCCU	GGGAAUGAAGCCUGGUCCGG	Cleavage	similar to UniRef100_Q5D1M3 Cluster: Class III HD-Zip protein 4; n=1; Populus trichocarpa|Rep: Class III HD-Zip protein 4 - Populus trichocarpa (Western balsam poplar) (Populus balsamiferasubsp. trichocarpa), partial (73%)	1
ttu-miR166p	TC426980	2.0	23596	1	20	86	105	UCGGACCAGGCUUCAUUCCU	UGGGAUGAAGCCUGGUCCGG	Cleavage	homologue to UniRef100_Q6TDS4 Cluster: Homeodomain leucine-zipper protein Hox9; n=1; Oryza sativa Japonica Group|Rep: Homeodomain leucine-zipper protein Hox9 - Oryza sativa subsp. japonica (Rice), partial (45%)	1
ttu-miR166p	TC404537	2.0	22114	1	20	286	305	UCGGACCAGGCUUCAUUCCU	UGGGAUGAAGCCUGGUCCGG	Cleavage	similar to UniRef100_Q5D1M3 Cluster: Class III HD-Zip protein 4; n=1; Populus trichocarpa|Rep: Class III HD-Zip protein 4 - Populus trichocarpa (Western balsam poplar) (Populus balsamiferasubsp. trichocarpa), partial (84%)	1
ttu-miR166p	GH732388	2.5	21451	1	20	438	457	UCGGACCAGGCUUCAUUCCU	AGGGAAGAAGCCUGGUCCGC	Cleavage	weakly similar to UniRef100_A0QAD4 Cluster: 2-hydroxy-6-oxo-6-phenylhexa-2,4-dienoate hydrolase; n=2; Mycobacterium avium|Rep: 2-hydroxy-6-oxo-6-phenylhexa-2,4-dienoate hydrolase - Mycobacterium avium (strain 104), partial (9%)	1
ttu-miR166p	TC389346	3.0	22782	1	21	571	592	UCGGACCAGGCUUCAU-UCCUC	GGGGAUGUGAAGUCUGGUCCGA	Cleavage	similar to UniRef100_A7QKU2 Cluster: Chromosome undetermined scaffold_114, whole genome shotgun sequence; n=1; Vitis vinifera|Rep: Chromosome undetermined scaffold_114, whole genome shotgun sequence - Vitis vinifera (Grape), partial (14%)	1
ttu-miR166p	BQ160947	3.0	17945	1	20	23	42	UCGGACCAGGCUUCAUUCCU	AGGAAUGAGAUUUGGUCUGA	Translation	similar to UniRef100_Q5NB83 Cluster: Probable protein ABIL3; n=2; Oryza sativa Japonica Group|Rep: Probable protein ABIL3 - Oryza sativa subsp. japonica (Rice), partial (24%)	1
ttu-miR166p	CD903435	3.0	19624	1	20	387	406	UCGGACCAGGCUUCAUUCCU	AGGAAUGGAGCAUGGUACGA	Translation	similar to UniRef100_A7P1U9 Cluster: Chromosome chr19 scaffold_4, whole genome shotgun sequence; n=1; Vitis vinifera|Rep: Chromosome chr19 scaffold_4, whole genome shotgun sequence - Vitis vinifera (Grape), partial (25%)	1
ttu-miR166p	TC427244	3.0	21224	1	20	461	480	UCGGACCAGGCUUCAUUCCU	AGGAAUGAAGUCCGCUCCGA	Cleavage		1
ttu-miR166p	TC457108	2.5	20992	1	20	20	39	UCGGACCAGGCUUCAUUCCU	AGGACAGAAGCUUGGUCCGA	Cleavage		1
ttu-miR166p	TC397559	3.0	17.82	1	20	181	200	UCGGACCAGGCUUCAUUCCU	AGGACUGAAGCAUGGUUUGA	Translation	homologue to UniRef100_Q5JK78 Cluster: Ubiquitin carboxyl-terminal hydrolase; n=1; Oryza sativa Japonica Group|Rep: Ubiquitin carboxyl-terminal hydrolase - Oryza sativa subsp. japonica (Rice), partial (48%)	1
ttu-miR166p	TC369648	3.0	15591	1	20	149	168	UCGGACCAGGCUUCAUUCCU	AGGACUGAAGCAUGGUUUGA	Translation	homologue to UniRef100_Q5JK78 Cluster: Ubiquitin carboxyl-terminal hydrolase; n=1; Oryza sativa Japonica Group|Rep: Ubiquitin carboxyl-terminal hydrolase - Oryza sativa subsp. japonica (Rice), partial (50%)	1
ttu-miR166p	TC371066	3.0	15596	1	20	871	890	UCGGACCAGGCUUCAUUCCU	AGGACUGAAGCAUGGUUUGA	Translation	homologue to UniRef100_Q5JK78 Cluster: Ubiquitin carboxyl-terminal hydrolase; n=1; Oryza sativa Japonica Group|Rep: Ubiquitin carboxyl-terminal hydrolase - Oryza sativa subsp. japonica (Rice), complete	1
ttu-miR166q	CK204430	1.0	21094	1	20	67	86	UCGGACCAGGCUUCAUUCCU	GGGAAUGAAGCCUGGUCCGG	Cleavage	similar to UniRef100_Q5D1M3 Cluster: Class III HD-Zip protein 4; n=1; Populus trichocarpa|Rep: Class III HD-Zip protein 4 - Populus trichocarpa (Western balsam poplar) (Populus balsamiferasubsp. trichocarpa), partial (20%)	1
ttu-miR166q	TC443436	1.0	21692	1	20	67	86	UCGGACCAGGCUUCAUUCCU	GGGAAUGAAGCCUGGUCCGG	Cleavage	similar to UniRef100_Q5D1M3 Cluster: Class III HD-Zip protein 4; n=1; Populus trichocarpa|Rep: Class III HD-Zip protein 4 - Populus trichocarpa (Western balsam poplar) (Populus balsamiferasubsp. trichocarpa), partial (73%)	1
ttu-miR166q	TC426980	2.0	23596	1	20	86	105	UCGGACCAGGCUUCAUUCCU	UGGGAUGAAGCCUGGUCCGG	Cleavage	homologue to UniRef100_Q6TDS4 Cluster: Homeodomain leucine-zipper protein Hox9; n=1; Oryza sativa Japonica Group|Rep: Homeodomain leucine-zipper protein Hox9 - Oryza sativa subsp. japonica (Rice), partial (45%)	1
ttu-miR166q	TC404537	2.0	22114	1	20	286	305	UCGGACCAGGCUUCAUUCCU	UGGGAUGAAGCCUGGUCCGG	Cleavage	similar to UniRef100_Q5D1M3 Cluster: Class III HD-Zip protein 4; n=1; Populus trichocarpa|Rep: Class III HD-Zip protein 4 - Populus trichocarpa (Western balsam poplar) (Populus balsamiferasubsp. trichocarpa), partial (84%)	1
ttu-miR166q	BQ160947	3.0	17945	1	21	22	42	UCGGACCAGGCUUCAUUCCUU	AAGGAAUGAGAUUUGGUCUGA	Translation	similar to UniRef100_Q5NB83 Cluster: Probable protein ABIL3; n=2; Oryza sativa Japonica Group|Rep: Probable protein ABIL3 - Oryza sativa subsp. japonica (Rice), partial (24%)	1
ttu-miR166q	GH732388	2.5	21451	1	20	438	457	UCGGACCAGGCUUCAUUCCU	AGGGAAGAAGCCUGGUCCGC	Cleavage	weakly similar to UniRef100_A0QAD4 Cluster: 2-hydroxy-6-oxo-6-phenylhexa-2,4-dienoate hydrolase; n=2; Mycobacterium avium|Rep: 2-hydroxy-6-oxo-6-phenylhexa-2,4-dienoate hydrolase - Mycobacterium avium (strain 104), partial (9%)	1
ttu-miR166q	TC397559	3.0	17.82	1	21	180	200	UCGGACCAGGCUUCAUUCCUU	AAGGACUGAAGCAUGGUUUGA	Translation	homologue to UniRef100_Q5JK78 Cluster: Ubiquitin carboxyl-terminal hydrolase; n=1; Oryza sativa Japonica Group|Rep: Ubiquitin carboxyl-terminal hydrolase - Oryza sativa subsp. japonica (Rice), partial (48%)	1
ttu-miR166q	TC369648	3.0	15591	1	21	148	168	UCGGACCAGGCUUCAUUCCUU	AAGGACUGAAGCAUGGUUUGA	Translation	homologue to UniRef100_Q5JK78 Cluster: Ubiquitin carboxyl-terminal hydrolase; n=1; Oryza sativa Japonica Group|Rep: Ubiquitin carboxyl-terminal hydrolase - Oryza sativa subsp. japonica (Rice), partial (50%)	1
ttu-miR166q	TC371066	3.0	15596	1	21	870	890	UCGGACCAGGCUUCAUUCCUU	AAGGACUGAAGCAUGGUUUGA	Translation	homologue to UniRef100_Q5JK78 Cluster: Ubiquitin carboxyl-terminal hydrolase; n=1; Oryza sativa Japonica Group|Rep: Ubiquitin carboxyl-terminal hydrolase - Oryza sativa subsp. japonica (Rice), complete	1
ttu-miR166q	CD903435	3.0	19624	1	20	387	406	UCGGACCAGGCUUCAUUCCU	AGGAAUGGAGCAUGGUACGA	Translation	similar to UniRef100_A7P1U9 Cluster: Chromosome chr19 scaffold_4, whole genome shotgun sequence; n=1; Vitis vinifera|Rep: Chromosome chr19 scaffold_4, whole genome shotgun sequence - Vitis vinifera (Grape), partial (25%)	1
ttu-miR166q	TC427244	3.0	21224	1	20	461	480	UCGGACCAGGCUUCAUUCCU	AGGAAUGAAGUCCGCUCCGA	Cleavage		1
ttu-miR166q	TC457108	2.5	20992	1	20	20	39	UCGGACCAGGCUUCAUUCCU	AGGACAGAAGCUUGGUCCGA	Cleavage		1
ttu-miR166q	TC389346	3.0	22782	1	21	571	592	UCGGACCAGGCUUCAU-UCCUU	GGGGAUGUGAAGUCUGGUCCGA	Cleavage	similar to UniRef100_A7QKU2 Cluster: Chromosome undetermined scaffold_114, whole genome shotgun sequence; n=1; Vitis vinifera|Rep: Chromosome undetermined scaffold_114, whole genome shotgun sequence - Vitis vinifera (Grape), partial (14%)	1
ttu-miR166r	CK204430	1.0	21094	1	20	67	86	UCGGACCAGGCUUCAUUCUC	GGGAAUGAAGCCUGGUCCGG	Cleavage	similar to UniRef100_Q5D1M3 Cluster: Class III HD-Zip protein 4; n=1; Populus trichocarpa|Rep: Class III HD-Zip protein 4 - Populus trichocarpa (Western balsam poplar) (Populus balsamiferasubsp. trichocarpa), partial (20%)	1
ttu-miR166r	TC443436	1.0	21692	1	20	67	86	UCGGACCAGGCUUCAUUCUC	GGGAAUGAAGCCUGGUCCGG	Cleavage	similar to UniRef100_Q5D1M3 Cluster: Class III HD-Zip protein 4; n=1; Populus trichocarpa|Rep: Class III HD-Zip protein 4 - Populus trichocarpa (Western balsam poplar) (Populus balsamiferasubsp. trichocarpa), partial (73%)	1
ttu-miR166r	TC426980	2.5	23596	1	20	86	105	UCGGACCAGGCUUCAUUCUC	UGGGAUGAAGCCUGGUCCGG	Cleavage	homologue to UniRef100_Q6TDS4 Cluster: Homeodomain leucine-zipper protein Hox9; n=1; Oryza sativa Japonica Group|Rep: Homeodomain leucine-zipper protein Hox9 - Oryza sativa subsp. japonica (Rice), partial (45%)	1
ttu-miR166r	TC404537	2.5	22114	1	20	286	305	UCGGACCAGGCUUCAUUCUC	UGGGAUGAAGCCUGGUCCGG	Cleavage	similar to UniRef100_Q5D1M3 Cluster: Class III HD-Zip protein 4; n=1; Populus trichocarpa|Rep: Class III HD-Zip protein 4 - Populus trichocarpa (Western balsam poplar) (Populus balsamiferasubsp. trichocarpa), partial (84%)	1
ttu-miR166s	CK204430	3.0	20021	1	21	68	88	UCUCGGACCAGGCUUCAUUCC	GGAAUGAAGCCUGGUCCGGAU	Cleavage	similar to UniRef100_Q5D1M3 Cluster: Class III HD-Zip protein 4; n=1; Populus trichocarpa|Rep: Class III HD-Zip protein 4 - Populus trichocarpa (Western balsam poplar) (Populus balsamiferasubsp. trichocarpa), partial (20%)	1
ttu-miR166s	TC443436	3.0	20709	1	21	68	88	UCUCGGACCAGGCUUCAUUCC	GGAAUGAAGCCUGGUCCGGAU	Cleavage	similar to UniRef100_Q5D1M3 Cluster: Class III HD-Zip protein 4; n=1; Populus trichocarpa|Rep: Class III HD-Zip protein 4 - Populus trichocarpa (Western balsam poplar) (Populus balsamiferasubsp. trichocarpa), partial (73%)	1
ttu-miR166s	BQ160947	3.0	17589	1	21	24	44	UCUCGGACCAGGCUUCAUUCC	GGAAUGAGAUUUGGUCUGAGA	Cleavage	similar to UniRef100_Q5NB83 Cluster: Probable protein ABIL3; n=2; Oryza sativa Japonica Group|Rep: Probable protein ABIL3 - Oryza sativa subsp. japonica (Rice), partial (24%)	1
ttu-miR166s	TC453181	3.0	23707	1	20	672	691	UCUCGGACCAGGCUUCAUUC	GGAUGAGGUCGGGUCUGAGA	Translation	weakly similar to UniRef100_A7P0P0 Cluster: Chromosome chr19 scaffold_4, whole genome shotgun sequence; n=1; Vitis vinifera|Rep: Chromosome chr19 scaffold_4, whole genome shotgun sequence - Vitis vinifera (Grape), partial (14%)	1
ttu-miR166s	TC435706	3.0	21055	1	20	417	436	UCUCGGACCAGGCUUCAUUC	GCAUGAAGUUUGAUCCGAGA	Cleavage		1
ttu-miR166t	CK204430	1.0	21094	1	20	67	86	UUGGACCAGGCUUCAUUCCC	GGGAAUGAAGCCUGGUCCGG	Cleavage	similar to UniRef100_Q5D1M3 Cluster: Class III HD-Zip protein 4; n=1; Populus trichocarpa|Rep: Class III HD-Zip protein 4 - Populus trichocarpa (Western balsam poplar) (Populus balsamiferasubsp. trichocarpa), partial (20%)	1
ttu-miR166t	TC443436	1.0	21692	1	20	67	86	UUGGACCAGGCUUCAUUCCC	GGGAAUGAAGCCUGGUCCGG	Cleavage	similar to UniRef100_Q5D1M3 Cluster: Class III HD-Zip protein 4; n=1; Populus trichocarpa|Rep: Class III HD-Zip protein 4 - Populus trichocarpa (Western balsam poplar) (Populus balsamiferasubsp. trichocarpa), partial (73%)	1
ttu-miR166t	TC426980	2.5	23596	1	20	86	105	UUGGACCAGGCUUCAUUCCC	UGGGAUGAAGCCUGGUCCGG	Cleavage	homologue to UniRef100_Q6TDS4 Cluster: Homeodomain leucine-zipper protein Hox9; n=1; Oryza sativa Japonica Group|Rep: Homeodomain leucine-zipper protein Hox9 - Oryza sativa subsp. japonica (Rice), partial (45%)	1
ttu-miR166t	TC404537	2.5	22114	1	20	286	305	UUGGACCAGGCUUCAUUCCC	UGGGAUGAAGCCUGGUCCGG	Cleavage	similar to UniRef100_Q5D1M3 Cluster: Class III HD-Zip protein 4; n=1; Populus trichocarpa|Rep: Class III HD-Zip protein 4 - Populus trichocarpa (Western balsam poplar) (Populus balsamiferasubsp. trichocarpa), partial (84%)	1
ttu-miR166t	TC417033	3.0	19482	1	21	689	709	UUGGACCAGGCUUCAUUCCCC	GGUGAAUGAAGCGUGGUUCAG	Translation		1
ttu-miR166t	CA605934	3.0	17893	1	20	436	455	UUGGACCAGGCUUCAUUCCC	GGGAAUGAAAUUUGGUCCAU	Translation	homologue to UniRef100_P68428 Cluster: Histone H3.2; n=5; Magnoliophyta|Rep: Histone H3.2 - Triticum aestivum (Wheat), partial (55%)	1
ttu-miR167a	TC398445	3.0	12763	1	21	1168	1188	AGGUCAUGCUGGAGUUUCAUC	GAUGAAACUCCAGCAUCAUCC	Cleavage	similar to UniRef100_Q6Y3I1 Cluster: Multidrug resistance associated protein 1; n=1; Zea mays|Rep: Multidrug resistance associated protein 1 - Zea mays (Maize), partial (21%)	1
ttu-miR167a	TC395319	3.0	14764	1	20	705	724	AGGUCAUGCUGGAGUUUCAU	AUGGAACUCCAGCAUGACGA	Cleavage	similar to UniRef100_UPI00001971B2 Cluster: transcription factor jumonji (jmjC) domain-containing protein; n=1; Arabidopsis thaliana|Rep: transcription factor jumonji (jmjC) domain-containing protein - Arabidopsis thaliana, partial (38%)	1
ttu-miR167a	TC402134	3.0	19166	1	21	438	458	AGGUCAUGCUGGAGUUUCAUC	GAUGAAGCUCCAUCGUGACCA	Translation	homologue to UniRef100_A7U1X4 Cluster: ABP-1; n=1; Triticum aestivum|Rep: ABP-1 - Triticum aestivum (Wheat), partial (26%)	1
ttu-miR167a	GH724977	3.0	19759	1	20	272	291	AGGUCAUGCUGGAGUUUCAU	AUGAAGCUUCAGCAUGAAUU	Cleavage	similar to UniRef100_A7P8T8 Cluster: Chromosome chr3 scaffold_8, whole genome shotgun sequence; n=1; Vitis vinifera|Rep: Chromosome chr3 scaffold_8, whole genome shotgun sequence - Vitis vinifera (Grape), partial (5%)	1
ttu-miR167a	DR736418	3.0	23286	1	21	237	257	AGGUCAUGCUGGAGUUUCAUC	GAUAAGAAUCCAGUAUGACCU	Cleavage		1
ttu-miR167a	TC443660	3.0	18421	1	20	241	260	AGGUCAUGCUGGAGUUUCAU	CUAAAACUUCAGCAUGGCCU	Cleavage	homologue to UniRef100_Q0DWE9 Cluster: Os02g0818000 protein; n=2; Oryza sativa|Rep: Os02g0818000 protein - Oryza sativa subsp. japonica (Rice), partial (21%)	1
ttu-miR167a	TC446728	3.0	17935	1	20	306	325	AGGUCAUGCUGGAGUUUCAU	CUAAAACUUCAGCAUGGCCU	Cleavage	similar to UniRef100_Q0DWE9 Cluster: Os02g0818000 protein; n=2; Oryza sativa|Rep: Os02g0818000 protein - Oryza sativa subsp. japonica (Rice), partial (37%)	1
ttu-miR167a	TC454452	3.0	18565	1	20	188	207	AGGUCAUGCUGGAGUUUCAU	CUAAAACUUCAGCAUGGCCU	Cleavage	similar to UniRef100_Q0DWE9 Cluster: Os02g0818000 protein; n=2; Oryza sativa|Rep: Os02g0818000 protein - Oryza sativa subsp. japonica (Rice), partial (16%)	1
ttu-miR167a	TC458264	3.0	14.74	1	20	194	213	AGGUCAUGCUGGAGUUUCAU	CUAAAACUUCAGCAUGGCCU	Cleavage	similar to UniRef100_Q0DWE9 Cluster: Os02g0818000 protein; n=2; Oryza sativa|Rep: Os02g0818000 protein - Oryza sativa subsp. japonica (Rice), partial (29%)	1
ttu-miR167a	CK163446	3.0	18844	1	20	154	173	AGGUCAUGCUGGAGUUUCAU	CUAAAACUUCAGCAUGGCCU	Cleavage	similar to UniRef100_Q0DWE9 Cluster: Os02g0818000 protein; n=2; Oryza sativa|Rep: Os02g0818000 protein - Oryza sativa subsp. japonica (Rice), partial (41%)	1
ttu-miR167a	CA624304	3.0	23928	1	20	85	104	AGGUCAUGCUGGAGUUUCAU	GUGAGACUUCAGAAUGGCCU	Cleavage	similar to UniRef100_A7R0W4 Cluster: Chromosome chr12 scaffold_326, whole genome shotgun sequence; n=1; Vitis vinifera|Rep: Chromosome chr12 scaffold_326, whole genome shotgun sequence - Vitis vinifera (Grape), partial (25%)	1
ttu-miR167a	TC420202	2.5	23515	1	20	371	390	AGGUCAUGCUGGAGUUUCAU	AUGAAGCUCAAGGAUGACCU	Translation	homologue to UniRef100_Q0D8A3 Cluster: Os07g0173500 protein; n=1; Oryza sativa Japonica Group|Rep: Os07g0173500 protein - Oryza sativa subsp. japonica (Rice), partial (89%)	1
ttu-miR167a	CK171347	3.0	16889	1	20	950	969	AGGUCAUGCUGGAGUUUCAU	GUGAAAGUCCAGUGUGAUCU	Cleavage	similar to UniRef100_A7QCH6 Cluster: Chromosome chr12 scaffold_78, whole genome shotgun sequence; n=1; Vitis vinifera|Rep: Chromosome chr12 scaffold_78, whole genome shotgun sequence - Vitis vinifera (Grape), partial (34%)	1
ttu-miR167a	AL820077	3.0	19679	1	20	424	443	AGGUCAUGCUGGAGUUUCAU	AUGAAGCUCAGGGAUGACCU	Translation	UniRef100_A9RKQ8 Cluster: Predicted protein; n=1; Physcomitrella patens subsp. patens|Rep: Predicted protein - Physcomitrella patens subsp. patens, partial (22%)	1
ttu-miR167a	BQ246665	3.0	24654	1	20	383	402	AGGUCAUGCUGGAGUUUCAU	AUGAAGCUCAGGGAUGACCU	Translation	homologue to UniRef100_Q0D8A3 Cluster: Os07g0173500 protein; n=1; Oryza sativa Japonica Group|Rep: Os07g0173500 protein - Oryza sativa subsp. japonica (Rice), partial (77%)	1
ttu-miR167a	TC441046	3.0	18648	1	20	349	368	AGGUCAUGCUGGAGUUUCAU	AUGAAGCUCAAGGAUGAUCU	Translation	similar to UniRef100_Q0D8A3 Cluster: Os07g0173500 protein; n=1; Oryza sativa Japonica Group|Rep: Os07g0173500 protein - Oryza sativa subsp. japonica (Rice), partial (30%)	1
ttu-miR167a	CA683042	3.0	19722	1	20	377	396	AGGUCAUGCUGGAGUUUCAU	AUGAAGCUCAAGGAUGACUU	Translation	similar to UniRef100_Q0D8A3 Cluster: Os07g0173500 protein; n=1; Oryza sativa Japonica Group|Rep: Os07g0173500 protein - Oryza sativa subsp. japonica (Rice), partial (59%)	1
ttu-miR167a	TC451597	3.0	18463	1	20	381	400	AGGUCAUGCUGGAGUUUCAU	AUGAAGCUCAGGGAUGACCU	Translation	homologue to UniRef100_Q0D8A3 Cluster: Os07g0173500 protein; n=1; Oryza sativa Japonica Group|Rep: Os07g0173500 protein - Oryza sativa subsp. japonica (Rice), partial (65%)	1
ttu-miR167a	TC426666	3.0	21638	1	20	248	267	AGGUCAUGCUGGAGUUUCAU	AUGAAGCUCAGGGAUGACCU	Translation		1
ttu-miR167a	TC376173	3.0	21638	1	20	384	403	AGGUCAUGCUGGAGUUUCAU	AUGAAGCUCAGGGAUGACCU	Translation	homologue to UniRef100_Q0D8A3 Cluster: Os07g0173500 protein; n=1; Oryza sativa Japonica Group|Rep: Os07g0173500 protein - Oryza sativa subsp. japonica (Rice), partial (90%)	1
ttu-miR167a	TC439564	3.0	19333	1	20	547	566	AGGUCAUGCUGGAGUUUCAU	AUGAAGCUCAGGGAUGACCU	Translation	similar to UniRef100_Q0D8A3 Cluster: Os07g0173500 protein; n=1; Oryza sativa Japonica Group|Rep: Os07g0173500 protein - Oryza sativa subsp. japonica (Rice), partial (24%)	1
ttu-miR167a	DR737391	3.0	21998	1	20	402	421	AGGUCAUGCUGGAGUUUCAU	AUGAAGCUCAGGGAUGACCU	Translation	similar to UniRef100_Q0D8A3 Cluster: Os07g0173500 protein; n=1; Oryza sativa Japonica Group|Rep: Os07g0173500 protein - Oryza sativa subsp. japonica (Rice), partial (89%)	1
ttu-miR167a	TC418289	3.0	20222	1	20	399	418	AGGUCAUGCUGGAGUUUCAU	AUGAAGCUCAGGGAUGACCU	Translation	homologue to UniRef100_Q0D8A3 Cluster: Os07g0173500 protein; n=1; Oryza sativa Japonica Group|Rep: Os07g0173500 protein - Oryza sativa subsp. japonica (Rice), partial (90%)	1
ttu-miR167a	TC377160	3.0	23989	1	20	641	660	AGGUCAUGCUGGAGUUUCAU	AUGAAGCUCAGGGAUGACCU	Translation	homologue to UniRef100_Q0D8A3 Cluster: Os07g0173500 protein; n=1; Oryza sativa Japonica Group|Rep: Os07g0173500 protein - Oryza sativa subsp. japonica (Rice), partial (90%)	1
ttu-miR167a	TC437140	3.0	23776	1	20	1452	1471	AGGUCAUGCUGGAGUUUCAU	AUGAAGCUCAGGGAUGACCU	Translation	UniRef100_P35267 Cluster: 60S ribosomal protein L17-2; n=1; Hordeum vulgare|Rep: 60S ribosomal protein L17-2 - Hordeum vulgare (Barley), complete	1
ttu-miR167b	CV772562	3.0	15756	1	21	785	805	AGGUCAUGUGGCAGCUUCAUU	AGUGAAGCUGUUGAAUGACCU	Cleavage	homologue to UniRef100_Q7XZU7 Cluster: GAD1; n=1; Hordeum vulgare|Rep: GAD1 - Hordeum vulgare (Barley), partial (43%)	1
ttu-miR167b	TC457749	2.5	14288	1	20	56	75	AGGUCAUGUGGCAGCUUCAU	AUGAAUUUGCUACAUGAUCU	Cleavage	similar to UniRef100_A7PVR7 Cluster: Chromosome chr8 scaffold_34, whole genome shotgun sequence; n=1; Vitis vinifera|Rep: Chromosome chr8 scaffold_34, whole genome shotgun sequence - Vitis vinifera (Grape), partial (70%)	1
ttu-miR167b	TC403977	3.0	20393	1	21	538	558	AGGUCAUGUGGCAGCUUCAUU	GAUGAAGCUUCUACAGGACCU	Cleavage	similar to UniRef100_A7PNA9 Cluster: Chromosome chr1 scaffold_22, whole genome shotgun sequence; n=1; Vitis vinifera|Rep: Chromosome chr1 scaffold_22, whole genome shotgun sequence - Vitis vinifera (Grape), partial (25%)	1
ttu-miR167b	CJ642030	3.0	20238	1	20	203	222	AGGUCAUGUGGCAGCUUCAU	AAGAAGUUGCCACAUGAACU	Cleavage		1
ttu-miR167b	TC378742	3.0	20603	1	20	154	173	AGGUCAUGUGGCAGCUUCAU	GUGAAGCUCCCACAUGAACU	Cleavage	homologue to UniRef100_A7Q145 Cluster: Chromosome chr10 scaffold_43, whole genome shotgun sequence; n=1; Vitis vinifera|Rep: Chromosome chr10 scaffold_43, whole genome shotgun sequence - Vitis vinifera (Grape), partial (33%)	1
ttu-miR167b	TC373487	3.0	17904	1	20	741	760	AGGUCAUGUGGCAGCUUCAU	GUGAAGCUGUUGAAUGACCU	Cleavage	homologue to UniRef100_Q7XZU7 Cluster: GAD1; n=1; Hordeum vulgare|Rep: GAD1 - Hordeum vulgare (Barley), partial (57%)	1
ttu-miR167b	TC370818	3.0	20646	1	20	78	97	AGGUCAUGUGGCAGCUUCAU	GUGAAGCUGUUGAAUGACCU	Cleavage	homologue to UniRef100_Q7XZU7 Cluster: GAD1; n=1; Hordeum vulgare|Rep: GAD1 - Hordeum vulgare (Barley), partial (53%)	1
ttu-miR167b	DR739758	3.0	18661	1	20	466	485	AGGUCAUGUGGCAGCUUCAU	GUGAAGCUGUUGAAUGACCU	Cleavage	homologue to UniRef100_Q7XZU7 Cluster: GAD1; n=1; Hordeum vulgare|Rep: GAD1 - Hordeum vulgare (Barley), partial (52%)	1
ttu-miR167b	TC372148	3.0	20234	1	20	773	792	AGGUCAUGUGGCAGCUUCAU	GUGAAGCUGUUGAAUGACCU	Cleavage	homologue to UniRef100_Q7XZU7 Cluster: GAD1; n=1; Hordeum vulgare|Rep: GAD1 - Hordeum vulgare (Barley), partial (72%)	1
ttu-miR167b	TC397744	3.0	21017	1	20	993	1012	AGGUCAUGUGGCAGCUUCAU	GUGAAGCUCCCACAUGAACU	Cleavage	similar to UniRef100_A7Q145 Cluster: Chromosome chr10 scaffold_43, whole genome shotgun sequence; n=1; Vitis vinifera|Rep: Chromosome chr10 scaffold_43, whole genome shotgun sequence - Vitis vinifera (Grape), partial (66%)	1
ttu-miR167b	TC389615	3.0	18661	1	20	773	792	AGGUCAUGUGGCAGCUUCAU	GUGAAGCUGUUGAAUGACCU	Cleavage	homologue to UniRef100_Q7XZU7 Cluster: GAD1; n=1; Hordeum vulgare|Rep: GAD1 - Hordeum vulgare (Barley), partial (90%)	1
ttu-miR167c	TC427781	3.0	17711	1	22	663	684	GAUCAUGACUGACAGCCUCAUU	AAUGGGGCUCACAGUCAUGAUU	Cleavage	similar to UniRef100_Q9VVG2 Cluster: CG13731-PA; n=1; Drosophila melanogaster|Rep: CG13731-PA - Drosophila melanogaster (Fruit fly), partial (3%)	1
ttu-miR167c	TC420021	3.0	22909	1	21	330	350	GAUCAUGACUGACAGCCUCAU	AAGAGGUUGUCAGGCAUGAUU	Cleavage	similar to UniRef100_Q7RWK8 Cluster: Predicted protein; n=1; Neurospora crassa|Rep: Predicted protein - Neurospora crassa, partial (14%)	1
ttu-miR167c	TC441264	2.5	20391	1	21	309	329	GAUCAUGACUGACAGCCUCAU	GUGGGGCCGACAGUCAUGAUC	Cleavage	homologue to UniRef100_A6N0X3 Cluster: 60S ribosomal protein l7-1; n=4; Oryza sativa|Rep: 60S ribosomal protein l7-1 - Oryza sativa subsp. indica (Rice), partial (48%)	1
ttu-miR167c	CA487033	3.0	16309	1	22	376	397	GAUCAUGACUGACAGCCUCAUU	AUUAAGGCUGUCGUUCAUGGUC	Translation	similar to UniRef100_Q0DRF7 Cluster: Os03g0388900 protein; n=3; Oryza sativa|Rep: Os03g0388900 protein - Oryza sativa subsp. japonica (Rice), partial (10%)	1
ttu-miR167c	BQ247169	3.0	24183	1	20	224	243	GAUCAUGACUGACAGCCUCA	UGAGGGUGGUGGUCAUGAUC	Cleavage	homologue to UniRef100_Q9M5G3 Cluster: Translationally-controlled tumor protein homolog; n=1; Hordeum vulgare|Rep: Translationally-controlled tumor protein homolog - Hordeum vulgare (Barley), partial (34%)	1
ttu-miR167c	TC458255	3.0	20902	1	21	907	927	GAUCAUGACUGACAGCCUCAU	GUGAGGCUGCAAGACAUGAUC	Translation	homologue to UniRef100_Q7X9A1 Cluster: Rubisco activase beta form precursor; n=1; Deschampsia antarctica|Rep: Rubisco activase beta form precursor - Deschampsia antarctica (Antarctic hairgrass), partial (35%)	1
ttu-miR167c	CA620734	3.0	15642	1	20	148	167	GAUCAUGACUGACAGCCUCA	UGUUGCUGCCAGUCAUGAUC	Cleavage	similar to UniRef100_Q94KU1 Cluster: 6-phosphogluconate dehydrogenase, decarboxylating; n=1; Spinacia oleracea|Rep: 6-phosphogluconate dehydrogenase, decarboxylating - Spinacia oleracea (Spinach), partial (6%)	1
ttu-miR167c	CA657044	3.0	18821	1	21	101	120	GAUCAUGACUGACAGCCUCAU	GUGAGGCUG-CAGACAUGAUC	Cleavage	similar to UniRef100_A8R7E4 Cluster: RuBisCO activase; n=2; Eukaryota|Rep: RuBisCO activase - Hordeum vulgare (Barley), partial (81%)	1
ttu-miR167c	CA668054	3.0	23607	1	21	274	293	GAUCAUGACUGACAGCCUCAU	GUGAGGCUG-CAGACAUGAUC	Cleavage	UniRef100_Q40073 Cluster: Ribulose bisphosphate carboxylase/oxygenase activase A, chloroplast precursor; n=3; Triticeae|Rep: Ribulose bisphosphate carboxylase/oxygenase activase A, chloroplast precursor - Hordeum vulgare (Barley), partial (22%)	1
ttu-miR167c	CA681505	3.0	20335	1	21	146	165	GAUCAUGACUGACAGCCUCAU	GUGAGGCUG-CAGACAUGAUC	Cleavage	homologue to UniRef100_Q40073 Cluster: Ribulose bisphosphate carboxylase/oxygenase activase A, chloroplast precursor; n=3; Triticeae|Rep: Ribulose bisphosphate carboxylase/oxygenase activase A, chloroplast precursor - Hordeum vulgare (Barley), partial (16%)	1
ttu-miR167c	BE418450	3.0	18436	1	21	59	78	GAUCAUGACUGACAGCCUCAU	GUGAGGCUG-CAGACAUGAUC	Cleavage	homologue to UniRef100_Q40073 Cluster: Ribulose bisphosphate carboxylase/oxygenase activase A, chloroplast precursor; n=3; Triticeae|Rep: Ribulose bisphosphate carboxylase/oxygenase activase A, chloroplast precursor - Hordeum vulgare (Barley), partial (32%)	1
ttu-miR167c	TC420644	3.0	16222	1	21	1	20	GAUCAUGACUGACAGCCUCAU	GUGAGGCUG-CAGACAUGAUC	Cleavage	homologue to UniRef100_Q40073 Cluster: Ribulose bisphosphate carboxylase/oxygenase activase A, chloroplast precursor; n=3; Triticeae|Rep: Ribulose bisphosphate carboxylase/oxygenase activase A, chloroplast precursor - Hordeum vulgare (Barley), partial (33%)	1
ttu-miR167c	TC435985	3.0	20598	1	21	458	477	GAUCAUGACUGACAGCCUCAU	GUGAGGCUG-CAGACAUGAUC	Cleavage	homologue to UniRef100_Q7X9A2 Cluster: Rubisco activase alpha form precursor; n=1; Deschampsia antarctica|Rep: Rubisco activase alpha form precursor - Deschampsia antarctica (Antarctic hairgrass), partial (40%)	1
ttu-miR167c	TC450135	3.0	20322	1	21	308	327	GAUCAUGACUGACAGCCUCAU	GUGAGGCUG-CAGACAUGAUC	Cleavage	UniRef100_Q40073 Cluster: Ribulose bisphosphate carboxylase/oxygenase activase A, chloroplast precursor; n=3; Triticeae|Rep: Ribulose bisphosphate carboxylase/oxygenase activase A, chloroplast precursor - Hordeum vulgare (Barley), partial (41%)	1
ttu-miR167c	TC372039	3.0	20242	1	21	78	97	GAUCAUGACUGACAGCCUCAU	GUGAGGCUG-CAGACAUGAUC	Cleavage	homologue to UniRef100_Q40073 Cluster: Ribulose bisphosphate carboxylase/oxygenase activase A, chloroplast precursor; n=3; Triticeae|Rep: Ribulose bisphosphate carboxylase/oxygenase activase A, chloroplast precursor - Hordeum vulgare (Barley), partial (51%)	1
ttu-miR167c	TC391202	3.0	21143	1	21	474	493	GAUCAUGACUGACAGCCUCAU	GUGAGGCUG-CAGACAUGAUC	Cleavage	homologue to UniRef100_Q40073 Cluster: Ribulose bisphosphate carboxylase/oxygenase activase A, chloroplast precursor; n=3; Triticeae|Rep: Ribulose bisphosphate carboxylase/oxygenase activase A, chloroplast precursor - Hordeum vulgare (Barley), partial (49%)	1
ttu-miR167c	TC390659	3.0	21906	1	21	223	242	GAUCAUGACUGACAGCCUCAU	GUGAGGCUG-CAGACAUGAUC	Cleavage	homologue to UniRef100_Q40073 Cluster: Ribulose bisphosphate carboxylase/oxygenase activase A, chloroplast precursor; n=3; Triticeae|Rep: Ribulose bisphosphate carboxylase/oxygenase activase A, chloroplast precursor - Hordeum vulgare (Barley), partial (46%)	1
ttu-miR167c	BE418287	3.0	21906	1	21	251	270	GAUCAUGACUGACAGCCUCAU	GUGAGGCUG-CAGACAUGAUC	Cleavage	UniRef100_Q40073 Cluster: Ribulose bisphosphate carboxylase/oxygenase activase A, chloroplast precursor; n=3; Triticeae|Rep: Ribulose bisphosphate carboxylase/oxygenase activase A, chloroplast precursor - Hordeum vulgare (Barley), partial (47%)	1
ttu-miR167c	TC404352	3.0	22833	1	21	478	497	GAUCAUGACUGACAGCCUCAU	GUGAGGCUG-CAGACAUGAUC	Cleavage	homologue to UniRef100_Q40073 Cluster: Ribulose bisphosphate carboxylase/oxygenase activase A, chloroplast precursor; n=3; Triticeae|Rep: Ribulose bisphosphate carboxylase/oxygenase activase A, chloroplast precursor - Hordeum vulgare (Barley), partial (49%)	1
ttu-miR167c	BE217024	3.0	20649	1	21	142	161	GAUCAUGACUGACAGCCUCAU	GUGAGGCUG-CAGACAUGAUC	Cleavage	homologue to UniRef100_Q40073 Cluster: Ribulose bisphosphate carboxylase/oxygenase activase A, chloroplast precursor; n=3; Triticeae|Rep: Ribulose bisphosphate carboxylase/oxygenase activase A, chloroplast precursor - Hordeum vulgare (Barley), partial (51%)	1
ttu-miR167c	TC403038	3.0	20.93	1	21	480	499	GAUCAUGACUGACAGCCUCAU	GUGAGGCUG-CAGACAUGAUC	Cleavage	homologue to UniRef100_Q40073 Cluster: Ribulose bisphosphate carboxylase/oxygenase activase A, chloroplast precursor; n=3; Triticeae|Rep: Ribulose bisphosphate carboxylase/oxygenase activase A, chloroplast precursor - Hordeum vulgare (Barley), partial (56%)	1
ttu-miR167c	TC446591	3.0	18887	1	21	637	656	GAUCAUGACUGACAGCCUCAU	GUGAGGCUG-CAGACAUGAUC	Cleavage	homologue to UniRef100_Q40073 Cluster: Ribulose bisphosphate carboxylase/oxygenase activase A, chloroplast precursor; n=3; Triticeae|Rep: Ribulose bisphosphate carboxylase/oxygenase activase A, chloroplast precursor - Hordeum vulgare (Barley), partial (51%)	1
ttu-miR167c	TC448424	3.0	20.93	1	21	509	528	GAUCAUGACUGACAGCCUCAU	GUGAGGCUG-CAGACAUGAUC	Cleavage	homologue to UniRef100_Q40073 Cluster: Ribulose bisphosphate carboxylase/oxygenase activase A, chloroplast precursor; n=3; Triticeae|Rep: Ribulose bisphosphate carboxylase/oxygenase activase A, chloroplast precursor - Hordeum vulgare (Barley), partial (50%)	1
ttu-miR167c	TC416867	3.0	20.03	1	21	454	473	GAUCAUGACUGACAGCCUCAU	GUGAGGCUG-CAGACAUGAUC	Cleavage	UniRef100_Q40073 Cluster: Ribulose bisphosphate carboxylase/oxygenase activase A, chloroplast precursor; n=3; Triticeae|Rep: Ribulose bisphosphate carboxylase/oxygenase activase A, chloroplast precursor - Hordeum vulgare (Barley), partial (45%)	1
ttu-miR167c	TC443608	3.0	19896	1	21	631	650	GAUCAUGACUGACAGCCUCAU	GUGAGGCUG-CAGACAUGAUC	Cleavage	homologue to UniRef100_Q40073 Cluster: Ribulose bisphosphate carboxylase/oxygenase activase A, chloroplast precursor; n=3; Triticeae|Rep: Ribulose bisphosphate carboxylase/oxygenase activase A, chloroplast precursor - Hordeum vulgare (Barley), partial (40%)	1
ttu-miR167c	TC398360	3.0	20.93	1	21	455	474	GAUCAUGACUGACAGCCUCAU	GUGAGGCUG-CAGACAUGAUC	Cleavage	homologue to UniRef100_Q7X9A1 Cluster: Rubisco activase beta form precursor; n=1; Deschampsia antarctica|Rep: Rubisco activase beta form precursor - Deschampsia antarctica (Antarctic hairgrass), partial (56%)	1
ttu-miR167c	TC455848	3.0	22793	1	21	719	738	GAUCAUGACUGACAGCCUCAU	GUGAGGCUG-CAGACAUGAUC	Cleavage	homologue to UniRef100_Q40073 Cluster: Ribulose bisphosphate carboxylase/oxygenase activase A, chloroplast precursor; n=3; Triticeae|Rep: Ribulose bisphosphate carboxylase/oxygenase activase A, chloroplast precursor - Hordeum vulgare (Barley), partial (43%)	1
ttu-miR167c	TC383825	3.0	20322	1	21	168	187	GAUCAUGACUGACAGCCUCAU	GUGAGGCUG-CAGACAUGAUC	Cleavage	homologue to UniRef100_Q40073 Cluster: Ribulose bisphosphate carboxylase/oxygenase activase A, chloroplast precursor; n=3; Triticeae|Rep: Ribulose bisphosphate carboxylase/oxygenase activase A, chloroplast precursor - Hordeum vulgare (Barley), partial (59%)	1
ttu-miR167c	TC422384	3.0	20322	1	21	192	211	GAUCAUGACUGACAGCCUCAU	GUGAGGCUG-CAGACAUGAUC	Cleavage	homologue to UniRef100_Q40073 Cluster: Ribulose bisphosphate carboxylase/oxygenase activase A, chloroplast precursor; n=3; Triticeae|Rep: Ribulose bisphosphate carboxylase/oxygenase activase A, chloroplast precursor - Hordeum vulgare (Barley), partial (59%)	1
ttu-miR167c	TC395492	3.0	20322	1	21	255	274	GAUCAUGACUGACAGCCUCAU	GUGAGGCUG-CAGACAUGAUC	Cleavage	homologue to UniRef100_Q40073 Cluster: Ribulose bisphosphate carboxylase/oxygenase activase A, chloroplast precursor; n=3; Triticeae|Rep: Ribulose bisphosphate carboxylase/oxygenase activase A, chloroplast precursor - Hordeum vulgare (Barley), partial (67%)	1
ttu-miR167c	TC452165	3.0	20322	1	21	376	395	GAUCAUGACUGACAGCCUCAU	GUGAGGCUG-CAGACAUGAUC	Cleavage	homologue to UniRef100_Q7X9A2 Cluster: Rubisco activase alpha form precursor; n=1; Deschampsia antarctica|Rep: Rubisco activase alpha form precursor - Deschampsia antarctica (Antarctic hairgrass), partial (57%)	1
ttu-miR167c	TC369155	3.0	21906	1	21	710	729	GAUCAUGACUGACAGCCUCAU	GUGAGGCUG-CAGACAUGAUC	Cleavage	homologue to UniRef100_Q40073 Cluster: Ribulose bisphosphate carboxylase/oxygenase activase A, chloroplast precursor; n=3; Triticeae|Rep: Ribulose bisphosphate carboxylase/oxygenase activase A, chloroplast precursor - Hordeum vulgare (Barley), partial (68%)	1
ttu-miR167c	TC372766	3.0	20322	1	21	623	642	GAUCAUGACUGACAGCCUCAU	GUGAGGCUG-CAGACAUGAUC	Cleavage	homologue to UniRef100_Q40073 Cluster: Ribulose bisphosphate carboxylase/oxygenase activase A, chloroplast precursor; n=3; Triticeae|Rep: Ribulose bisphosphate carboxylase/oxygenase activase A, chloroplast precursor - Hordeum vulgare (Barley), partial (62%)	1
ttu-miR167c	TC369836	3.0	21906	1	21	275	294	GAUCAUGACUGACAGCCUCAU	GUGAGGCUG-CAGACAUGAUC	Cleavage	homologue to UniRef100_Q40073 Cluster: Ribulose bisphosphate carboxylase/oxygenase activase A, chloroplast precursor; n=3; Triticeae|Rep: Ribulose bisphosphate carboxylase/oxygenase activase A, chloroplast precursor - Hordeum vulgare (Barley), partial (68%)	1
ttu-miR167c	TC449686	3.0	21.63	1	21	583	602	GAUCAUGACUGACAGCCUCAU	GUGAGGCUG-CAGACAUGAUC	Cleavage	UniRef100_Q40073 Cluster: Ribulose bisphosphate carboxylase/oxygenase activase A, chloroplast precursor; n=3; Triticeae|Rep: Ribulose bisphosphate carboxylase/oxygenase activase A, chloroplast precursor - Hordeum vulgare (Barley), partial (65%)	1
ttu-miR167c	TC413738	3.0	20.93	1	21	214	233	GAUCAUGACUGACAGCCUCAU	GUGAGGCUG-CAGACAUGAUC	Cleavage	homologue to UniRef100_Q40073 Cluster: Ribulose bisphosphate carboxylase/oxygenase activase A, chloroplast precursor; n=3; Triticeae|Rep: Ribulose bisphosphate carboxylase/oxygenase activase A, chloroplast precursor - Hordeum vulgare (Barley), partial (60%)	1
ttu-miR167c	TC431061	3.0	20322	1	21	494	513	GAUCAUGACUGACAGCCUCAU	GUGAGGCUG-CAGACAUGAUC	Cleavage	homologue to UniRef100_Q40073 Cluster: Ribulose bisphosphate carboxylase/oxygenase activase A, chloroplast precursor; n=3; Triticeae|Rep: Ribulose bisphosphate carboxylase/oxygenase activase A, chloroplast precursor - Hordeum vulgare (Barley), partial (73%)	1
ttu-miR167c	TC410839	3.0	17.01	1	21	730	749	GAUCAUGACUGACAGCCUCAU	GUGAGGCUG-CAGACAUGAUC	Cleavage	homologue to UniRef100_Q40073 Cluster: Ribulose bisphosphate carboxylase/oxygenase activase A, chloroplast precursor; n=3; Triticeae|Rep: Ribulose bisphosphate carboxylase/oxygenase activase A, chloroplast precursor - Hordeum vulgare (Barley), partial (48%)	1
ttu-miR167c	DR740532	3.0	21066	1	21	684	703	GAUCAUGACUGACAGCCUCAU	GUGAGGCUG-CAGACAUGAUC	Cleavage	homologue to UniRef100_Q40073 Cluster: Ribulose bisphosphate carboxylase/oxygenase activase A, chloroplast precursor; n=3; Triticeae|Rep: Ribulose bisphosphate carboxylase/oxygenase activase A, chloroplast precursor - Hordeum vulgare (Barley), partial (62%)	1
ttu-miR167c	TC427249	3.0	20322	1	21	598	617	GAUCAUGACUGACAGCCUCAU	GUGAGGCUG-CAGACAUGAUC	Cleavage	homologue to UniRef100_Q40073 Cluster: Ribulose bisphosphate carboxylase/oxygenase activase A, chloroplast precursor; n=3; Triticeae|Rep: Ribulose bisphosphate carboxylase/oxygenase activase A, chloroplast precursor - Hordeum vulgare (Barley), partial (67%)	1
ttu-miR167c	TC440966	3.0	20322	1	21	244	263	GAUCAUGACUGACAGCCUCAU	GUGAGGCUG-CAGACAUGAUC	Cleavage	homologue to UniRef100_Q40073 Cluster: Ribulose bisphosphate carboxylase/oxygenase activase A, chloroplast precursor; n=3; Triticeae|Rep: Ribulose bisphosphate carboxylase/oxygenase activase A, chloroplast precursor - Hordeum vulgare (Barley), partial (62%)	1
ttu-miR167c	TC371924	3.0	19912	1	21	758	777	GAUCAUGACUGACAGCCUCAU	GUGAGGCUG-CAGACAUGAUC	Cleavage	homologue to UniRef100_Q40073 Cluster: Ribulose bisphosphate carboxylase/oxygenase activase A, chloroplast precursor; n=3; Triticeae|Rep: Ribulose bisphosphate carboxylase/oxygenase activase A, chloroplast precursor - Hordeum vulgare (Barley), partial (55%)	1
ttu-miR167c	TC459591	3.0	20322	1	21	539	558	GAUCAUGACUGACAGCCUCAU	GUGAGGCUG-CAGACAUGAUC	Cleavage	homologue to UniRef100_Q40073 Cluster: Ribulose bisphosphate carboxylase/oxygenase activase A, chloroplast precursor; n=3; Triticeae|Rep: Ribulose bisphosphate carboxylase/oxygenase activase A, chloroplast precursor - Hordeum vulgare (Barley), partial (71%)	1
ttu-miR167c	TC409957	3.0	20322	1	21	957	976	GAUCAUGACUGACAGCCUCAU	GUGAGGCUG-CAGACAUGAUC	Cleavage	homologue to UniRef100_Q40073 Cluster: Ribulose bisphosphate carboxylase/oxygenase activase A, chloroplast precursor; n=3; Triticeae|Rep: Ribulose bisphosphate carboxylase/oxygenase activase A, chloroplast precursor - Hordeum vulgare (Barley), partial (52%)	1
ttu-miR167d	TC422705	3.0	15486	1	20	343	362	UGAAGCUGCCAGCAUGAUCU	UGAUCAUACUGGCAGCUUCC	Cleavage		1
ttu-miR167d	TC402576	3.0	23198	1	20	455	474	UGAAGCUGCCAGCAUGAUCU	AGCUCAUGAUGGUAGUUUCA	Cleavage		1
ttu-miR167d	CV773862	3.0	22994	1	20	454	473	UGAAGCUGCCAGCAUGAUCU	AGCUCAUGAUGGUAGUUUCA	Cleavage		1
ttu-miR167e	TC422705	3.0	15486	1	21	342	362	UGAAGCUGCCAGCAUGAUCUA	UUGAUCAUACUGGCAGCUUCC	Cleavage		1
ttu-miR167e	TC402576	3.0	23198	1	20	455	474	UGAAGCUGCCAGCAUGAUCU	AGCUCAUGAUGGUAGUUUCA	Cleavage		1
ttu-miR167e	CV773862	3.0	22994	1	20	454	473	UGAAGCUGCCAGCAUGAUCU	AGCUCAUGAUGGUAGUUUCA	Cleavage		1
ttu-miR167f	TC422705	3.0	15486	1	20	343	362	UGAAGCUGCCAGCAUGAUCU	UGAUCAUACUGGCAGCUUCC	Cleavage		1
ttu-miR167f	TC402576	3.0	23198	1	20	455	474	UGAAGCUGCCAGCAUGAUCU	AGCUCAUGAUGGUAGUUUCA	Cleavage		1
ttu-miR167f	CV773862	3.0	22994	1	20	454	473	UGAAGCUGCCAGCAUGAUCU	AGCUCAUGAUGGUAGUUUCA	Cleavage		1
ttu-miR167g	TC402576	3.0	23198	1	21	454	474	UGAAGCUGCCAGCAUGAUCUG	CAGCUCAUGAUGGUAGUUUCA	Cleavage		1
ttu-miR167g	CV773862	3.0	22994	1	21	453	473	UGAAGCUGCCAGCAUGAUCUG	CAGCUCAUGAUGGUAGUUUCA	Cleavage		1
ttu-miR167g	TC422705	3.0	15486	1	20	343	362	UGAAGCUGCCAGCAUGAUCU	UGAUCAUACUGGCAGCUUCC	Cleavage		1
ttu-miR167h	TC402576	3.0	23198	1	21	454	474	UGAAGCUGCCAGCAUGAUCUG	CAGCUCAUGAUGGUAGUUUCA	Cleavage		1
ttu-miR167h	CV773862	3.0	22994	1	21	453	473	UGAAGCUGCCAGCAUGAUCUG	CAGCUCAUGAUGGUAGUUUCA	Cleavage		1
ttu-miR167h	TC422705	3.0	15486	1	20	343	362	UGAAGCUGCCAGCAUGAUCU	UGAUCAUACUGGCAGCUUCC	Cleavage		1
ttu-miR167i	TC402576	3.0	23198	1	22	453	474	UGAAGCUGCCAGCAUGAUCUGC	GCAGCUCAUGAUGGUAGUUUCA	Cleavage		1
ttu-miR167i	CV773862	3.0	22994	1	22	452	473	UGAAGCUGCCAGCAUGAUCUGC	GCAGCUCAUGAUGGUAGUUUCA	Cleavage		1
ttu-miR167i	TC422705	3.0	15486	1	20	343	362	UGAAGCUGCCAGCAUGAUCU	UGAUCAUACUGGCAGCUUCC	Cleavage		1
ttu-miR167j	TC422705	3.0	15486	1	22	341	362	UGAAGCUGCCAGCAUGAUCUGG	CUUGAUCAUACUGGCAGCUUCC	Cleavage		1
ttu-miR167j	TC402576	3.0	23198	1	21	454	474	UGAAGCUGCCAGCAUGAUCUG	CAGCUCAUGAUGGUAGUUUCA	Cleavage		1
ttu-miR167j	CV773862	3.0	22994	1	21	453	473	UGAAGCUGCCAGCAUGAUCUG	CAGCUCAUGAUGGUAGUUUCA	Cleavage		1
ttu-miR168a	CD907939	3.0	21261	1	20	286	305	CCCGCCUUGCACCAAGUGAA	UUCACUUGGUGCGAGGCGUU	Cleavage	similar to UniRef100_Q336W0 Cluster: Ubiquitin family protein, expressed; n=1; Oryza sativa Japonica Group|Rep: Ubiquitin family protein, expressed - Oryza sativa subsp. japonica (Rice), partial (35%)	1
ttu-miR168a	TC396939	3.0	21261	1	20	374	393	CCCGCCUUGCACCAAGUGAA	UUCACUUGGUGCGAGGCGUU	Cleavage	similar to UniRef100_Q336W0 Cluster: Ubiquitin family protein, expressed; n=1; Oryza sativa Japonica Group|Rep: Ubiquitin family protein, expressed - Oryza sativa subsp. japonica (Rice), partial (36%)	1
ttu-miR168a	TC393544	3.0	20983	1	20	330	349	CCCGCCUUGCACCAAGUGAA	UUCACUUGGUGCGAGGCGUU	Cleavage	similar to UniRef100_Q7XCL2 Cluster: Ubiquitin family protein, expressed; n=3; Oryza sativa|Rep: Ubiquitin family protein, expressed - Oryza sativa subsp. japonica (Rice), partial (94%)	1
ttu-miR168a	BQ162634	3.0	20796	1	20	95	114	CCCGCCUUGCACCAAGUGAA	UUCACUUUGUGCAAGGUGUG	Cleavage		1
ttu-miR168a	TC444971	3.0	20703	1	20	403	422	CCCGCCUUGCACCAAGUGAA	UACACCUGGGGCAAGGCGGG	Translation	homologue to UniRef100_Q8S4P7 Cluster: Thaumatin-like protein; n=1; Triticum aestivum|Rep: Thaumatin-like protein - Triticum aestivum (Wheat), partial (46%)	1
ttu-miR168b	CD907939	3.0	21261	1	21	285	305	CCCGCCUUGCACCAAGUGAAU	AUUCACUUGGUGCGAGGCGUU	Cleavage	similar to UniRef100_Q336W0 Cluster: Ubiquitin family protein, expressed; n=1; Oryza sativa Japonica Group|Rep: Ubiquitin family protein, expressed - Oryza sativa subsp. japonica (Rice), partial (35%)	1
ttu-miR168b	TC396939	3.0	21261	1	21	373	393	CCCGCCUUGCACCAAGUGAAU	AUUCACUUGGUGCGAGGCGUU	Cleavage	similar to UniRef100_Q336W0 Cluster: Ubiquitin family protein, expressed; n=1; Oryza sativa Japonica Group|Rep: Ubiquitin family protein, expressed - Oryza sativa subsp. japonica (Rice), partial (36%)	1
ttu-miR168b	TC393544	3.0	20983	1	21	329	349	CCCGCCUUGCACCAAGUGAAU	AUUCACUUGGUGCGAGGCGUU	Cleavage	similar to UniRef100_Q7XCL2 Cluster: Ubiquitin family protein, expressed; n=3; Oryza sativa|Rep: Ubiquitin family protein, expressed - Oryza sativa subsp. japonica (Rice), partial (94%)	1
ttu-miR168b	BQ162634	3.0	20796	1	21	94	114	CCCGCCUUGCACCAAGUGAAU	GUUCACUUUGUGCAAGGUGUG	Cleavage		1
ttu-miR168b	TC444971	3.0	20703	1	21	402	422	CCCGCCUUGCACCAAGUGAAU	AUACACCUGGGGCAAGGCGGG	Translation	homologue to UniRef100_Q8S4P7 Cluster: Thaumatin-like protein; n=1; Triticum aestivum|Rep: Thaumatin-like protein - Triticum aestivum (Wheat), partial (46%)	1
ttu-miR169a	TC426343	2.5	23902	1	20	405	424	CAGCCAAGGAUGACUUGCCG	UGGCAAAUCAUCCUUGGCUU	Cleavage	homologue to UniRef100_Q6Q1B9 Cluster: CCAAT-box transcription factor complex WHAP12; n=1; Triticum aestivum|Rep: CCAAT-box transcription factor complex WHAP12 - Triticum aestivum (Wheat), partial (63%)	1
ttu-miR169a	TC377727	2.5	20117	1	20	506	525	CAGCCAAGGAUGACUUGCCG	UGGCAAUUCAUCCUUGGCUU	Cleavage	similar to UniRef100_O49915 Cluster: RAPB protein; n=1; Oryza sativa|Rep: RAPB protein - Oryza sativa (Rice), partial (29%)	1
ttu-miR169a	TC387436	2.5	20117	1	20	579	598	CAGCCAAGGAUGACUUGCCG	UGGCAAUUCAUCCUUGGCUU	Cleavage	similar to UniRef100_Q6Q1B9 Cluster: CCAAT-box transcription factor complex WHAP12; n=1; Triticum aestivum|Rep: CCAAT-box transcription factor complex WHAP12 - Triticum aestivum (Wheat), partial (15%)	1
ttu-miR169a	TC370257	2.5	21005	1	20	822	841	CAGCCAAGGAUGACUUGCCG	UGGCAAAUCAUCCUUGGCUU	Cleavage	homologue to UniRef100_Q6Q1B9 Cluster: CCAAT-box transcription factor complex WHAP12; n=1; Triticum aestivum|Rep: CCAAT-box transcription factor complex WHAP12 - Triticum aestivum (Wheat), partial (97%)	1
ttu-miR169a	TC430923	2.5	23902	1	20	935	954	CAGCCAAGGAUGACUUGCCG	UGGCAAAUCAUCCUUGGCUU	Cleavage	UniRef100_Q6Q1C5 Cluster: CCAAT-box transcription factor complex WHAP6; n=1; Triticum aestivum|Rep: CCAAT-box transcription factor complex WHAP6 - Triticum aestivum (Wheat), complete	1
ttu-miR169a	NP958308	2.5	23902	1	20	1081	1100	CAGCCAAGGAUGACUUGCCG	UGGCAAAUCAUCCUUGGCUU	Cleavage	GB|AY568303.1|AAS78483.1 CCAAT-box transcription factor complex WHAP9 [Triticum aestivum]	1
ttu-miR169a	TC399072	2.5	21.62	1	20	1128	1147	CAGCCAAGGAUGACUUGCCG	UGGCAAUUCAUCCUUGGCUU	Cleavage		1
ttu-miR169a	TC380679	2.5	21.5	1	20	1113	1132	CAGCCAAGGAUGACUUGCCG	UGGCAAUUCAUCCUUGGCUU	Cleavage		1
ttu-miR169a	BJ268074	2.0	20647	1	20	98	117	CAGCCAAGGAUGACUUGCCG	CUGCAAGUCAUCAUUGGCUG	Cleavage	similar to UniRef100_Q0DR00 Cluster: Os03g0430500 protein; n=1; Oryza sativa Japonica Group|Rep: Os03g0430500 protein - Oryza sativa subsp. japonica (Rice), partial (19%)	1
ttu-miR169a	CA664884	3.0	23229	1	21	361	381	CAGCCAAGGAUGACUUGCCGA	UGGGCAAGUGANCCUUGGCUG	Translation	similar to UniRef100_Q40070 Cluster: Photosystem II 10 kDa polypeptide, chloroplast precursor; n=1; Hordeum vulgare|Rep: Photosystem II 10 kDa polypeptide, chloroplast precursor - Hordeum vulgare (Barley), partial (62%)	1
ttu-miR169a	TC391576	3.0	22608	1	20	924	943	CAGCCAAGGAUGACUUGCCG	AGGCAACUCAUCCUUGGCUU	Cleavage		1
ttu-miR169a	CJ584023	3.0	22416	1	20	598	616	CAGCCAAGGAUGACUUGCCG	UGGCAAGUCGUC-UUGGCUG	Cleavage	similar to UniRef100_A4S9E0 Cluster: Heat Shock Protein 70, cytosolic; n=1; Ostreococcus lucimarinus CCE9901|Rep: Heat Shock Protein 70, cytosolic - Ostreococcus lucimarinus (strain CCE9901), partial (5%)	1
ttu-miR169b	CA661857	2.5	11803	1	20	3	22	GGCAAGUCCGUCCUUGGCUA	UAGCCAAGGAAGGACUCGCC	Translation	similar to UniRef100_A8IZJ6 Cluster: RWP-RK transcription factor; n=1; Chlamydomonas reinhardtii|Rep: RWP-RK transcription, partial (2%)	1
ttu-miR169b	CD908521	3.0	22458	1	22	136	157	GGCAAGUCCGUCCUUGGCUACA	UCUGGCCAAAGAAGGACUUGCU	Translation		1
ttu-miR169e	TC391576	2.0	22608	1	20	924	943	UAGCCAAGGAUGACUUGCCU	AGGCAACUCAUCCUUGGCUU	Cleavage		1
ttu-miR169e	TC448322	2.5	13873	1	20	224	243	UAGCCAAGGAUGACUUGCCU	AGGCAAGUUAUCUUAGGCUA	Cleavage		1
ttu-miR169e	TC452786	2.5	21691	1	20	25	44	UAGCCAAGGAUGACUUGCCU	AGGCAAGCCAUCCUCGGCUA	Cleavage		1
ttu-miR169e	TC426343	3.0	23902	1	20	405	424	UAGCCAAGGAUGACUUGCCU	UGGCAAAUCAUCCUUGGCUU	Cleavage	homologue to UniRef100_Q6Q1B9 Cluster: CCAAT-box transcription factor complex WHAP12; n=1; Triticum aestivum|Rep: CCAAT-box transcription factor complex WHAP12 - Triticum aestivum (Wheat), partial (63%)	1
ttu-miR169e	TC377727	3.0	20117	1	20	506	525	UAGCCAAGGAUGACUUGCCU	UGGCAAUUCAUCCUUGGCUU	Cleavage	similar to UniRef100_O49915 Cluster: RAPB protein; n=1; Oryza sativa|Rep: RAPB protein - Oryza sativa (Rice), partial (29%)	1
ttu-miR169e	TC387436	3.0	20117	1	20	579	598	UAGCCAAGGAUGACUUGCCU	UGGCAAUUCAUCCUUGGCUU	Cleavage	similar to UniRef100_Q6Q1B9 Cluster: CCAAT-box transcription factor complex WHAP12; n=1; Triticum aestivum|Rep: CCAAT-box transcription factor complex WHAP12 - Triticum aestivum (Wheat), partial (15%)	1
ttu-miR169e	TC370257	3.0	21005	1	20	822	841	UAGCCAAGGAUGACUUGCCU	UGGCAAAUCAUCCUUGGCUU	Cleavage	homologue to UniRef100_Q6Q1B9 Cluster: CCAAT-box transcription factor complex WHAP12; n=1; Triticum aestivum|Rep: CCAAT-box transcription factor complex WHAP12 - Triticum aestivum (Wheat), partial (97%)	1
ttu-miR169e	TC430923	3.0	23902	1	20	935	954	UAGCCAAGGAUGACUUGCCU	UGGCAAAUCAUCCUUGGCUU	Cleavage	UniRef100_Q6Q1C5 Cluster: CCAAT-box transcription factor complex WHAP6; n=1; Triticum aestivum|Rep: CCAAT-box transcription factor complex WHAP6 - Triticum aestivum (Wheat), complete	1
ttu-miR169e	NP958308	3.0	23902	1	20	1081	1100	UAGCCAAGGAUGACUUGCCU	UGGCAAAUCAUCCUUGGCUU	Cleavage	GB|AY568303.1|AAS78483.1 CCAAT-box transcription factor complex WHAP9 [Triticum aestivum]	1
ttu-miR169e	TC399072	3.0	21.62	1	20	1128	1147	UAGCCAAGGAUGACUUGCCU	UGGCAAUUCAUCCUUGGCUU	Cleavage		1
ttu-miR169e	TC380679	3.0	21.5	1	20	1113	1132	UAGCCAAGGAUGACUUGCCU	UGGCAAUUCAUCCUUGGCUU	Cleavage		1
ttu-miR169e	CA664884	3.0	23229	1	20	362	381	UAGCCAAGGAUGACUUGCCU	GGGCAAGUGANCCUUGGCUG	Translation	similar to UniRef100_Q40070 Cluster: Photosystem II 10 kDa polypeptide, chloroplast precursor; n=1; Hordeum vulgare|Rep: Photosystem II 10 kDa polypeptide, chloroplast precursor - Hordeum vulgare (Barley), partial (62%)	1
ttu-miR169e	TC456486	3.0	16102	1	20	759	778	UAGCCAAGGAUGACUUGCCU	GGGCAUGUCAUCCUUAGCUA	Cleavage	similar to UniRef100_A3NZB7 Cluster: Transport energizing protein, ExbD/TolR family; n=2; Burkholderia pseudomallei|Rep: Transport energizing protein, ExbD/TolR family - Burkholderia pseudomallei (strain 1106a), partial (12%)	1
ttu-miR169e	BE425933	3.0	21523	1	19	363	382	UAGCCAAGG-AUGACUUGCC	GGCUAGUCAUUCCUUGGCUA	Translation		1
ttu-miR169f	TC426343	2.0	23902	1	21	404	424	UAGCCAAGGAUGAUUUGCCUG	CUGGCAAAUCAUCCUUGGCUU	Cleavage	homologue to UniRef100_Q6Q1B9 Cluster: CCAAT-box transcription factor complex WHAP12; n=1; Triticum aestivum|Rep: CCAAT-box transcription factor complex WHAP12 - Triticum aestivum (Wheat), partial (63%)	1
ttu-miR169f	TC391576	2.0	22608	1	21	923	943	UAGCCAAGGAUGAUUUGCCUG	CAGGCAACUCAUCCUUGGCUU	Cleavage		1
ttu-miR169f	TC370257	2.0	21005	1	21	821	841	UAGCCAAGGAUGAUUUGCCUG	CUGGCAAAUCAUCCUUGGCUU	Cleavage	homologue to UniRef100_Q6Q1B9 Cluster: CCAAT-box transcription factor complex WHAP12; n=1; Triticum aestivum|Rep: CCAAT-box transcription factor complex WHAP12 - Triticum aestivum (Wheat), partial (97%)	1
ttu-miR169f	TC430923	2.0	23902	1	21	934	954	UAGCCAAGGAUGAUUUGCCUG	CUGGCAAAUCAUCCUUGGCUU	Cleavage	UniRef100_Q6Q1C5 Cluster: CCAAT-box transcription factor complex WHAP6; n=1; Triticum aestivum|Rep: CCAAT-box transcription factor complex WHAP6 - Triticum aestivum (Wheat), complete	1
ttu-miR169f	NP958308	2.0	23902	1	21	1080	1100	UAGCCAAGGAUGAUUUGCCUG	CUGGCAAAUCAUCCUUGGCUU	Cleavage	GB|AY568303.1|AAS78483.1 CCAAT-box transcription factor complex WHAP9 [Triticum aestivum]	1
ttu-miR169f	TC452786	3.0	21691	1	21	24	44	UAGCCAAGGAUGAUUUGCCUG	CAGGCAAGCCAUCCUCGGCUA	Cleavage		1
ttu-miR169f	TC448322	3.0	13873	1	21	223	243	UAGCCAAGGAUGAUUUGCCUG	UAGGCAAGUUAUCUUAGGCUA	Cleavage		1
ttu-miR169f	TC404507	3.0	22332	1	21	483	503	UAGCCAAGGAUGAUUUGCCUG	CAUUCAGAUCAUCCUUGGUUA	Cleavage	similar to UniRef100_Q94C70 Cluster: Nucleobase-ascorbate transporter 2; n=1; Arabidopsis thaliana|Rep: Nucleobase-ascorbate transporter 2 - Arabidopsis thaliana (Mouse-ear cress), partial (38%)	1
ttu-miR169f	TC377727	3.0	20117	1	20	506	525	UAGCCAAGGAUGAUUUGCCU	UGGCAAUUCAUCCUUGGCUU	Cleavage	similar to UniRef100_O49915 Cluster: RAPB protein; n=1; Oryza sativa|Rep: RAPB protein - Oryza sativa (Rice), partial (29%)	1
ttu-miR169f	TC387436	3.0	20117	1	20	579	598	UAGCCAAGGAUGAUUUGCCU	UGGCAAUUCAUCCUUGGCUU	Cleavage	similar to UniRef100_Q6Q1B9 Cluster: CCAAT-box transcription factor complex WHAP12; n=1; Triticum aestivum|Rep: CCAAT-box transcription factor complex WHAP12 - Triticum aestivum (Wheat), partial (15%)	1
ttu-miR169f	TC399072	3.0	21.62	1	20	1128	1147	UAGCCAAGGAUGAUUUGCCU	UGGCAAUUCAUCCUUGGCUU	Cleavage		1
ttu-miR169f	TC380679	3.0	21.5	1	20	1113	1132	UAGCCAAGGAUGAUUUGCCU	UGGCAAUUCAUCCUUGGCUU	Cleavage		1
ttu-miR169f	CA610491	2.5	12701	1	20	108	127	UAGCCAAGGAUGAUUUGCCU	AUGCAAAUCAUGCUUGGUUA	Translation	similar to UniRef100_A9TMZ6 Cluster: Predicted protein; n=1; Physcomitrella patens subsp. patens|Rep: Predicted protein - Physcomitrella patens subsp. patens, partial (3%)	1
ttu-miR169g	TC434241	3.0	24227	1	20	244	263	UGGGCAAGUCACCCUGGCUA	UCGCUAGGGUGACUUGGCCA	Cleavage		1
ttu-miR169g	NP234448	3.0	11935	1	20	636	655	UGGGCAAGUCACCCUGGCUA	UAGCUAGCGUGCCUUGCCUA	Translation	GB|X79130.1|CAA55731.1 unnamed protein product	1
ttu-miR171a	TC460317	2.5	20108	1	20	63	82	UGAGCCGAACCAAUAUCACU	GGUGGUGUUGGUUUGGCUCG	Cleavage	similar to UniRef100_UPI0001631E35 Cluster: sensor histidine kinase; n=1; Burkholderia pseudomallei 1710a|Rep: sensor histidine kinase - Burkholderia pseudomallei 1710a, partial (6%)	1
ttu-miR171a	CA624788	3.0	14494	1	21	202	222	UGAGCCGAACCAAUAUCACUC	GAGAGAGAUUUGUUCGGCUCA	Translation		1
ttu-miR171a	CJ529083	3.0	21235	1	20	614	633	UGAGCCGAACCAAUAUCACU	AGUGAAAAUGCUUCGGCUCA	Translation	weakly similar to UniRef100_A7RL46 Cluster: Oxysterol-binding protein; n=1; Nematostella vectensis|Rep: Oxysterol-binding protein - Nematostella vectensis (Starlet sea anemone), partial (4%)	1
ttu-miR171c	CA718722	3.0	20.29	1	21	36	56	UGAUUGAGCCGUGCCAAUAUC	GAUGUUGGCACUGCUCGGUUA	Translation		1
ttu-miR171c	CA617304	3.0	8854	1	20	338	357	UGAUUGAGCCGUGCCAAUAU	AUAUUGGCAUGGAACAAUCA	Cleavage	UniRef100_Q8C355 Cluster: Superoxide dismutase [Cu-Zn]; n=1; Mus musculus|Rep: Superoxide dismutase [Cu-Zn] - Mus musculus (Mouse), partial (9%)	1
ttu-miR171c	TC391856	3.0	20611	1	20	494	513	UGAUUGAGCCGUGCCAAUAU	AUGUUGGCACUGCUCGGUUA	Translation	similar to UniRef100_Q8H4R8 Cluster: Pentatricopeptide repeat-containing protein-like protein; n=1; Oryza sativa Japonica Group|Rep: Pentatricopeptide repeat-containing protein-like protein - Oryza sativa subsp. japonica (Rice), partial (4%)	1
ttu-miR171c	TC418522	3.0	18776	1	21	519	539	UGAUUGAGCCGUGCCAAUAUC	GAUACUGGCACAGAUCAAUCA	Translation		1
ttu-miR171c	TC448847	3.0	16724	1	20	800	819	UGAUUGAGCCGUGCCAAUAU	AUAUUAGUAGGGCUUAAUCA	Translation	similar to UniRef100_Q9SV42 Cluster: Cysteine proteinase-like protein; n=3; Arabidopsis thaliana|Rep: Cysteine proteinase-like protein - Arabidopsis thaliana (Mouse-ear cress), partial (61%)	1
ttu-miR171c	BQ237104	3.0	12.77	1	20	193	212	UGAUUGAGCCGUGCCAAUAU	ACAUUGGGAGGGCUCAAUCA	Translation		1
ttu-miR171d	BG275038	3.0	22716	1	21	33	53	UGUUGGCUCGACUCACUCAGA	UUUGAGUGAGUCGAGCGAGCG	Cleavage	similar to UniRef100_Q6DD56 Cluster: LOC445881 protein; n=1; Xenopus laevis|Rep: LOC445881 protein - Xenopus laevis (African clawed frog), partial (3%)	1
ttu-miR171d	TC385160	2.5	19165	1	20	939	958	UGUUGGCUCGACUCACUCAG	CUGAGUGGGUUGAGUUAGCA	Cleavage	similar to UniRef100_A7PJC5 Cluster: Chromosome chr12 scaffold_18, whole genome shotgun sequence; n=1; Vitis vinifera|Rep: Chromosome chr12 scaffold_18, whole genome shotgun sequence - Vitis vinifera (Grape), partial (36%)	1
ttu-miR171d	TC383361	3.0	17007	1	21	221	241	UGUUGGCUCGACUCACUCAGA	UCUGAGAGAGUUGAGCUGAUA	Cleavage	weakly similar to UniRef100_Q0DW91 Cluster: Os02g0826000 protein; n=1; Oryza sativa Japonica Group|Rep: Os02g0826000 protein - Oryza sativa subsp. japonica (Rice), partial (26%)	1
ttu-miR171d	TC461185	3.0	16137	1	20	330	349	UGUUGGCUCGACUCACUCAG	CUGAGUGACUUGAGUCAACC	Cleavage	weakly similar to UniRef100_A7PF55 Cluster: Chromosome chr11 scaffold_13, whole genome shotgun sequence; n=1; Vitis vinifera|Rep: Chromosome chr11 scaffold_13, whole genome shotgun sequence - Vitis vinifera (Grape), partial (12%)	1
ttu-miR171d	TC437349	2.5	15411	1	20	1786	1805	UGUUGGCUCGACUCACUCAG	CUGAUUUAGUUGAGCCAACA	Cleavage	similar to UniRef100_Q9LV62 Cluster: Gb|AAB97010.1; n=1; Arabidopsis thaliana|Rep: Gb|AAB97010.1 - Arabidopsis thaliana (Mouse-ear cress), partial (65%)	1
ttu-miR171d	BJ218889	3.0	19.69	1	20	28	47	UGUUGGCUCGACUCACUCAG	CUAAGCAAGUCGAGCCAACA	Cleavage	homologue to UniRef100_Q3LVI1 Cluster: TO71-3; n=1; Taraxacum officinale|Rep: TO71-3 - Taraxacum officinale (Common dandelion), partial (37%)	1
ttu-miR171e	TC398770	1.5	22458	1	21	426	446	UUGAGCCGUGCCAAUAUCACG	UGAGAUAUUGGCGCGGCUCAA	Cleavage	similar to UniRef100_Q6H6L2 Cluster: Scl1 protein; n=2; Oryza sativa Japonica Group|Rep: Scl1 protein - Oryza sativa subsp. japonica (Rice), partial (50%)	1
ttu-miR171e	CA618067	3.0	18209	1	21	411	431	UUGAGCCGUGCCAAUAUCACG	UGUGAUCUUGGCGUGGCUCAN	Cleavage	similar to UniRef100_Q4RP97 Cluster: Chromosome 1 SCAF15008, whole genome shotgun sequence; n=1; Tetraodon nigroviridis|Rep: Chromosome 1 SCAF15008, whole genome shotgun sequence - Tetraodon nigroviridis (Green puffer), partial (4%)	1
ttu-miR171e	CA639131	3.0	20087	1	21	12	32	UUGAGCCGUGCCAAUAUCACG	CGUGGUUGUGGCACGGUUCAA	Cleavage	similar to UniRef100_A7QB21 Cluster: 6,7-dimethyl-8-ribityllumazine synthase; n=1; Vitis vinifera|Rep: 6,7-dimethyl-8-ribityllumazine synthase - Vitis vinifera (Grape), partial (60%)	1
ttu-miR171e	CA643136	3.0	15198	1	21	3	23	UUGAGCCGUGCCAAUAUCACG	CGUGGUUGUGGCACGGUUCAA	Cleavage	weakly similar to UniRef100_Q9XH13 Cluster: 6,7-dimethyl-8-ribityllumazine synthase; n=1; Nicotiana tabacum|Rep: 6,7-dimethyl-8-ribityllumazine synthase - Nicotiana tabacum (Common tobacco), partial (55%)	1
ttu-miR171e	CA651547	3.0	19141	1	21	42	62	UUGAGCCGUGCCAAUAUCACG	CGUGGUUGUGGCACGGUUCAA	Cleavage	similar to UniRef100_A7QB21 Cluster: 6,7-dimethyl-8-ribityllumazine synthase; n=1; Vitis vinifera|Rep: 6,7-dimethyl-8-ribityllumazine synthase - Vitis vinifera (Grape), partial (77%)	1
ttu-miR171e	TC394984	3.0	18564	1	21	145	165	UUGAGCCGUGCCAAUAUCACG	CGUGAUAUUUGGAUGGCUCAG	Translation		1
ttu-miR171e	CA606407	3.0	22177	1	21	20	40	UUGAGCCGUGCCAAUAUCACG	CGUGGUUGUGGCACGGUUCAA	Cleavage	similar to UniRef100_A7QB21 Cluster: 6,7-dimethyl-8-ribityllumazine synthase; n=1; Vitis vinifera|Rep: 6,7-dimethyl-8-ribityllumazine synthase - Vitis vinifera (Grape), partial (46%)	1
ttu-miR171e	TC402104	3.0	16186	1	21	454	474	UUGAGCCGUGCCAAUAUCACG	CGUGAUAUUUGGAUGGCUCAG	Translation		1
ttu-miR171e	TC392190	3.0	23.31	1	21	329	349	UUGAGCCGUGCCAAUAUCACG	CGUGGUUGUGGCACGGUUCAA	Cleavage	similar to UniRef100_A7QB21 Cluster: 6,7-dimethyl-8-ribityllumazine synthase; n=1; Vitis vinifera|Rep: 6,7-dimethyl-8-ribityllumazine synthase - Vitis vinifera (Grape), partial (68%)	1
ttu-miR171e	TC406741	3.0	17031	1	21	676	696	UUGAGCCGUGCCAAUAUCACG	CGUGAUAUUUGGAUGGCUCAG	Translation		1
ttu-miR171e	TC437136	3.0	23.31	1	21	303	323	UUGAGCCGUGCCAAUAUCACG	CGUGGUUGUGGCACGGUUCAA	Cleavage	similar to UniRef100_A7QB21 Cluster: 6,7-dimethyl-8-ribityllumazine synthase; n=1; Vitis vinifera|Rep: 6,7-dimethyl-8-ribityllumazine synthase - Vitis vinifera (Grape), partial (82%)	1
ttu-miR171e	TC379884	3.0	20129	1	21	308	328	UUGAGCCGUGCCAAUAUCACG	CGUGGUUGUGGCACGGUUCAA	Cleavage	similar to UniRef100_A7QB21 Cluster: 6,7-dimethyl-8-ribityllumazine synthase; n=1; Vitis vinifera|Rep: 6,7-dimethyl-8-ribityllumazine synthase - Vitis vinifera (Grape), partial (82%)	1
ttu-miR171e	TC388350	3.0	17445	1	21	724	744	UUGAGCCGUGCCAAUAUCACG	CGUGAUAUUUGGAUGGCUCAG	Translation	similar to UniRef100_Q2PF39 Cluster: Aminoacyl-tRNA synthetase; n=1; Trifolium pratense|Rep: Aminoacyl-tRNA synthetase - Trifolium pratense (Red clover), partial (5%)	1
ttu-miR171e	CK209300	3.0	21748	1	20	99	118	UUGAGCCGUGCCAAUAUCAC	GUGACAUUGGCAUGCCUCAA	Cleavage		1
ttu-miR1847	TC406319	3.0	20832	1	20	318	337	ACCUGCAGUUGGGCCAAUGA	UCAUUUGCCCAGCAGCAGGU	Cleavage	weakly similar to UniRef100_A7PNE0 Cluster: Chromosome chr1 scaffold_22, whole genome shotgun sequence; n=1; Vitis vinifera|Rep: Chromosome chr1 scaffold_22, whole genome shotgun sequence - Vitis vinifera (Grape), partial (61%)	1
ttu-miR319a	TC452976	3.0	21314	1	20	440	459	AGAGCGUCCUUCAGUCCACU	AGUGAACUGGAGGGCGCUCC	Cleavage	similar to UniRef100_Q93YS4 Cluster: White-brown complex homolog protein 23; n=1; Arabidopsis thaliana|Rep: White-brown complex homolog protein 23 - Arabidopsis thaliana (Mouse-ear cress), partial (11%)	1
ttu-miR319a	TC433793	3.0	23457	1	20	381	400	AGAGCGUCCUUCAGUCCACU	AGUCGACUGAAGGGUGUUUU	Cleavage	similar to UniRef100_Q9SPM2 Cluster: Monodehydroascorbate reductase; n=1; Zantedeschia aethiopica|Rep: Monodehydroascorbate reductase - Zantedeschia aethiopica (White calla lily), partial (37%)	1
ttu-miR319a	CA623631	3.0	23922	1	20	91	110	AGAGCGUCCUUCAGUCCACU	AGUGUGCUGAACGAUGCUCU	Translation	similar to UniRef100_Q9SBL9 Cluster: Wrp15a; n=1; Citrullus lanatus|Rep: Wrp15a - Citrullus lanatus (Watermelon) (Citrullus vulgaris), partial (31%)	1
ttu-miR319a	CA709484	3.0	16721	1	20	104	123	AGAGCGUCCUUCAGUCCACU	AGUGUGCUGAACGAUGCUCU	Translation	homologue to UniRef100_A6N079 Cluster: 40S ribosomal protein S15a; n=2; Oryza sativa|Rep: 40S ribosomal protein S15a - Oryza sativa subsp. indica (Rice), partial (45%)	1
ttu-miR319a	CA694338	3.0	23473	1	20	98	117	AGAGCGUCCUUCAGUCCACU	AGUGUGCUGAACGAUGCUCU	Translation	homologue to UniRef100_P42798 Cluster: 40S ribosomal protein S15a-1; n=1; Arabidopsis thaliana|Rep: 40S ribosomal protein S15a-1 - Arabidopsis thaliana (Mouse-ear cress), partial (40%)	1
ttu-miR319a	BQ608410	3.0	22291	1	20	65	84	AGAGCGUCCUUCAGUCCACU	AGUGUGCUGAACGAUGCUCU	Translation	UniRef100_P42798 Cluster: 40S ribosomal protein S15a-1; n=1; Arabidopsis thaliana|Rep: 40S ribosomal protein S15a-1 - Arabidopsis thaliana (Mouse-ear cress), partial (92%)	1
ttu-miR319a	CA616057	3.0	23.05	1	20	104	123	AGAGCGUCCUUCAGUCCACU	AGUGUGCUGAACGAUGCUCU	Translation	similar to UniRef100_P42798 Cluster: 40S ribosomal protein S15a-1; n=1; Arabidopsis thaliana|Rep: 40S ribosomal protein S15a-1 - Arabidopsis thaliana (Mouse-ear cress), partial (78%)	1
ttu-miR319a	CA609064	3.0	23902	1	20	97	116	AGAGCGUCCUUCAGUCCACU	AGUGUGCUGAACGAUGCUCU	Translation	homologue to UniRef100_Q9SBL9 Cluster: Wrp15a; n=1; Citrullus lanatus|Rep: Wrp15a - Citrullus lanatus (Watermelon) (Citrullus vulgaris), partial (37%)	1
ttu-miR319a	CA699020	3.0	22958	1	20	106	125	AGAGCGUCCUUCAGUCCACU	AGUGUGCUGAACGAUGCUCU	Translation	homologue to UniRef100_P42798 Cluster: 40S ribosomal protein S15a-1; n=1; Arabidopsis thaliana|Rep: 40S ribosomal protein S15a-1 - Arabidopsis thaliana (Mouse-ear cress), partial (85%)	1
ttu-miR319a	CA665076	3.0	23832	1	20	85	104	AGAGCGUCCUUCAGUCCACU	AGUGUGCUGAACGAUGCUCU	Translation	homologue to UniRef100_P42798 Cluster: 40S ribosomal protein S15a-1; n=1; Arabidopsis thaliana|Rep: 40S ribosomal protein S15a-1 - Arabidopsis thaliana (Mouse-ear cress), partial (57%)	1
ttu-miR319a	CK201344	3.0	22958	1	20	109	128	AGAGCGUCCUUCAGUCCACU	AGUGUGCUGAACGAUGCUCU	Translation	UniRef100_P42798 Cluster: 40S ribosomal protein S15a-1; n=1; Arabidopsis thaliana|Rep: 40S ribosomal protein S15a-1 - Arabidopsis thaliana (Mouse-ear cress), partial (95%)	1
ttu-miR319a	CV766580	3.0	22436	1	20	111	130	AGAGCGUCCUUCAGUCCACU	AGUGUGCUGAACGAUGCUCU	Translation	homologue to UniRef100_P42798 Cluster: 40S ribosomal protein S15a-1; n=1; Arabidopsis thaliana|Rep: 40S ribosomal protein S15a-1 - Arabidopsis thaliana (Mouse-ear cress), complete	1
ttu-miR319a	CD910971	3.0	21001	1	20	174	193	AGAGCGUCCUUCAGUCCACU	AGUGUGCUGAACGAUGCUCU	Translation	UniRef100_P42798 Cluster: 40S ribosomal protein S15a-1; n=1; Arabidopsis thaliana|Rep: 40S ribosomal protein S15a-1 - Arabidopsis thaliana (Mouse-ear cress), complete	1
ttu-miR319a	TC378588	3.0	22958	1	20	110	129	AGAGCGUCCUUCAGUCCACU	AGUGUGCUGAACGAUGCUCU	Translation	UniRef100_P42798 Cluster: 40S ribosomal protein S15a-1; n=1; Arabidopsis thaliana|Rep: 40S ribosomal protein S15a-1 - Arabidopsis thaliana (Mouse-ear cress), complete	1
ttu-miR319a	TC427341	3.0	23585	1	20	154	173	AGAGCGUCCUUCAGUCCACU	AGUGUGCUGAACGAUGCUCU	Translation	UniRef100_P42798 Cluster: 40S ribosomal protein S15a-1; n=1; Arabidopsis thaliana|Rep: 40S ribosomal protein S15a-1 - Arabidopsis thaliana (Mouse-ear cress), complete	1
ttu-miR319a	TC426998	3.0	23585	1	20	177	196	AGAGCGUCCUUCAGUCCACU	AGUGUGCUGAACGAUGCUCU	Translation	UniRef100_P42798 Cluster: 40S ribosomal protein S15a-1; n=1; Arabidopsis thaliana|Rep: 40S ribosomal protein S15a-1 - Arabidopsis thaliana (Mouse-ear cress), complete	1
ttu-miR319a	TC398055	3.0	23585	1	20	666	685	AGAGCGUCCUUCAGUCCACU	AGUGUGCUGAACGAUGCUCU	Translation	UniRef100_P42798 Cluster: 40S ribosomal protein S15a-1; n=1; Arabidopsis thaliana|Rep: 40S ribosomal protein S15a-1 - Arabidopsis thaliana (Mouse-ear cress), complete	1
ttu-miR319a	CA501406	3.0	16457	1	19	20	39	AGAGCGUCCUUCAG-UCCAC	GUGGAUCUGAAGGAUGCUUU	Cleavage	UniRef100_Q9AXN2 Cluster: RNA-binding protein; n=1; Triticum aestivum|Rep: RNA-binding protein - Triticum aestivum (Wheat), partial (63%)	1
ttu-miR319a	CV771973	3.0	24807	1	19	169	188	AGAGCGUCCUUCAG-UCCAC	GUGGAUCUGAAGGAUGCUUU	Cleavage	homologue to UniRef100_Q9AXN2 Cluster: RNA-binding protein; n=1; Triticum aestivum|Rep: RNA-binding protein - Triticum aestivum (Wheat), partial (45%)	1
ttu-miR319a	TC378740	3.0	24931	1	19	160	179	AGAGCGUCCUUCAG-UCCAC	GUGGAUCUGAAGGAUGCUUU	Cleavage	UniRef100_Q9AXN2 Cluster: RNA-binding protein; n=1; Triticum aestivum|Rep: RNA-binding protein - Triticum aestivum (Wheat), complete	1
ttu-miR319a	TC376084	3.0	24931	1	19	177	196	AGAGCGUCCUUCAG-UCCAC	GUGGAUCUGAAGGAUGCUUU	Cleavage	UniRef100_Q9AXN2 Cluster: RNA-binding protein; n=1; Triticum aestivum|Rep: RNA-binding protein - Triticum aestivum (Wheat), complete	1
ttu-miR319a	DR741554	3.0	24931	1	19	149	168	AGAGCGUCCUUCAG-UCCAC	GUGGAUCUGAAGGAUGCUUU	Cleavage	homologue to UniRef100_Q9AXN2 Cluster: RNA-binding protein; n=1; Triticum aestivum|Rep: RNA-binding protein - Triticum aestivum (Wheat), partial (96%)	1
ttu-miR319a	TC384653	3.0	24931	1	19	158	177	AGAGCGUCCUUCAG-UCCAC	GUGGAUCUGAAGGAUGCUUU	Cleavage	UniRef100_Q9AXN2 Cluster: RNA-binding protein; n=1; Triticum aestivum|Rep: RNA-binding protein - Triticum aestivum (Wheat), complete	1
ttu-miR319b	TC368630	1.5	21864	1	20	1240	1259	CUUGGACUGAAGGGAGCUCC	GGAGCUCCCUUCACUCCAAG	Cleavage	UniRef100_Q6IX76 Cluster: Transcription factor Myb3; n=1; Triticum aestivum|Rep: Transcription factor Myb3 - Triticum aestivum (Wheat), complete	1
ttu-miR319b	TC421314	2.5	22222	1	20	876	895	CUUGGACUGAAGGGAGCUCC	GGAGCUCCCUUCAUUCCAAU	Cleavage	weakly similar to UniRef100_Q6IX76 Cluster: Transcription factor Myb3; n=1; Triticum aestivum|Rep: Transcription factor Myb3 - Triticum aestivum (Wheat), partial (61%)	1
ttu-miR319b	CK212140	3.0	17976	1	21	35	55	CUUGGACUGAAGGGAGCUCCC	GGGGGCUGCCUUCAGUUCAAA	Cleavage	homologue to UniRef100_P05621 Cluster: Histone H2B.2; n=1; Triticum aestivum|Rep: Histone H2B.2 - Triticum aestivum (Wheat), partial (72%)	1
ttu-miR319b	CA484819	3.0	23075	1	20	230	249	CUUGGACUGAAGGGAGCUCC	UGAGCUCCUUUCGGUCCAAA	Cleavage	similar to UniRef100_Q2UNS7 Cluster: Acyl-CoA synthetase; n=1; Aspergillus oryzae|Rep: Acyl-CoA synthetase - Aspergillus oryzae, partial (5%)	1
ttu-miR319b	TC455115	2.5	16.87	1	20	228	247	CUUGGACUGAAGGGAGCUCC	GGAGCUCCCUUCCGUUCAAU	Cleavage		1
ttu-miR319b	CA679070	3.0	22383	1	20	82	101	CUUGGACUGAAGGGAGCUCC	GGAGCUUCUUUUAGUGCAAG	Cleavage	homologue to UniRef100_Q0INC5 Cluster: DEAD-box ATP-dependent RNA helicase 28; n=1; Oryza sativa Japonica Group|Rep: DEAD-box ATP-dependent RNA helicase 28 - Oryza sativa subsp. japonica (Rice), partial (12%)	1
ttu-miR319b	CA630893	2.0	23767	1	20	38	57	CUUGGACUGAAGGGAGCUCC	GUAGCUCACUUCAGUCCAAG	Cleavage	homologue to UniRef100_Q2PCD1 Cluster: Type 1 non specific lipid transfer protein precursor; n=1; Triticum aestivum|Rep: Type 1 non specific lipid transfer protein precursor - Triticum aestivum (Wheat), partial (93%)	1
ttu-miR319b	TC447027	3.0	19233	1	20	597	616	CUUGGACUGAAGGGAGCUCC	GGAGCUCCCUUCUGUUCAGU	Cleavage	similar to UniRef100_A7JT18 Cluster: Possible hemin ABC superfamily ATP binding cassette transporter, binding protein HbpA; n=1; Mannheimia haemolytica PHL213|Rep: Possible hemin ABC superfamily ATP binding cassette transporter, binding protein HbpA - Mannheimia haemolytica PHL213, partial (4%)	1
ttu-miR319b	CA724773	3.0	19088	1	20	90	109	CUUGGACUGAAGGGAGCUCC	GGAGCUUCCUCCAGUUUGAG	Translation	similar to UniRef100_A2EYI5 Cluster: AGC family protein kinase; n=1; Trichomonas vaginalis G3|Rep: AGC family protein kinase - Trichomonas vaginalis G3, partial (5%)	1
ttu-miR319b	CD914385	3.0	16244	1	20	251	270	CUUGGACUGAAGGGAGCUCC	GGAGCUCCCAUUAUUCCAAG	Translation	similar to UniRef100_Q5C5W6 Cluster: SJCHGC04416 protein; n=1; Schistosoma japonicum|Rep: SJCHGC04416 protein - Schistosoma japonicum (Blood fluke), partial (6%)	1
ttu-miR319b	TC452938	3.0	19091	1	20	151	170	CUUGGACUGAAGGGAGCUCC	GGAGCUUCCUCCAGUUUGAG	Translation	homologue to UniRef100_Q3HNF6 Cluster: Light-induced protein 1-like; n=1; Lolium perenne|Rep: Light-induced protein 1-like - Lolium perenne (Perennial ryegrass), partial (18%)	1
ttu-miR319b	TC425345	2.5	18397	1	20	644	663	CUUGGACUGAAGGGAGCUCC	GGAGGACUCUUCAGUCCAAG	Cleavage		1
ttu-miR319b	TC443113	3.0	19134	1	20	78	97	CUUGGACUGAAGGGAGCUCC	GGAGCUUCCUCCAGUUUGAG	Translation	homologue to UniRef100_Q3S832 Cluster: Delta-1-pyrroline-5-carboxylate dehydrogenase; n=1; Triticum turgidum|Rep: Delta-1-pyrroline-5-carboxylate dehydrogenase - Triticum turgidum (Poulard wheat) (Rivet wheat), partial (26%)	1
ttu-miR319b	CK213217	3.0	19.49	1	20	149	168	CUUGGACUGAAGGGAGCUCC	GGAGCUUCCUCCAGUUUGAG	Translation	similar to UniRef100_Q03200 Cluster: Light-regulated protein precursor; n=3; Oryza sativa|Rep: Light-regulated protein precursor - Oryza sativa subsp. japonica (Rice), partial (66%)	1
ttu-miR319b	TC392431	3.0	18896	1	20	53	72	CUUGGACUGAAGGGAGCUCC	GGAGCUUCCUCCAGUUUGAG	Translation	UniRef100_Q3HNF6 Cluster: Light-induced protein 1-like; n=1; Lolium perenne|Rep: Light-induced protein 1-like - Lolium perenne (Perennial ryegrass), partial (11%)	1
ttu-miR319b	TC395804	3.0	21224	1	20	349	368	CUUGGACUGAAGGGAGCUCC	GGAGCUUCAUUCAGUGCAAG	Cleavage	homologue to UniRef100_Q0INC5 Cluster: DEAD-box ATP-dependent RNA helicase 28; n=1; Oryza sativa Japonica Group|Rep: DEAD-box ATP-dependent RNA helicase 28 - Oryza sativa subsp. japonica (Rice), partial (35%)	1
ttu-miR319b	TC398226	3.0	11735	1	20	43	62	CUUGGACUGAAGGGAGCUCC	GGAGCACACUUCAGUCCAAC	Cleavage	similar to UniRef100_Q0ILW5 Cluster: Os12g0616400 protein; n=1; Oryza sativa Japonica Group|Rep: Os12g0616400 protein - Oryza sativa subsp. japonica (Rice), partial (27%)	1
ttu-miR319b	TC432120	3.0	19119	1	20	579	598	CUUGGACUGAAGGGAGCUCC	GGAGCACACUUCAGUCCAAC	Cleavage	similar to UniRef100_Q8LP97 Cluster: Transcription factor PCF8; n=1; Oryza sativa Japonica Group|Rep: Transcription factor PCF8 - Oryza sativa subsp. japonica (Rice), partial (44%)	1
ttu-miR319c	TC407332	2.0	22703	1	20	8	27	UUGGACUGAAGGGAGCUCCC	GGGAGCUCACUUCAGUCCAC	Cleavage	similar to UniRef100_Q07IQ9 Cluster: Glycosyl transferase, group 1; n=1; Rhodopseudomonas palustris BisA53|Rep: Glycosyl transferase, group 1 - Rhodopseudomonas palustris (strain BisA53), partial (5%)	1
ttu-miR319c	TC421314	2.5	22.7	1	20	875	894	UUGGACUGAAGGGAGCUCCC	UGGAGCUCCCUUCAUUCCAA	Cleavage	weakly similar to UniRef100_Q6IX76 Cluster: Transcription factor Myb3; n=1; Triticum aestivum|Rep: Transcription factor Myb3 - Triticum aestivum (Wheat), partial (61%)	1
ttu-miR319c	TC368630	2.5	21882	1	20	1239	1258	UUGGACUGAAGGGAGCUCCC	UGGAGCUCCCUUCACUCCAA	Cleavage	UniRef100_Q6IX76 Cluster: Transcription factor Myb3; n=1; Triticum aestivum|Rep: Transcription factor Myb3 - Triticum aestivum (Wheat), complete	1
ttu-miR319c	CK212140	2.0	16827	1	20	35	54	UUGGACUGAAGGGAGCUCCC	GGGGGCUGCCUUCAGUUCAA	Cleavage	homologue to UniRef100_P05621 Cluster: Histone H2B.2; n=1; Triticum aestivum|Rep: Histone H2B.2 - Triticum aestivum (Wheat), partial (72%)	1
ttu-miR319c	CA484819	3.0	23.44	1	20	229	248	UUGGACUGAAGGGAGCUCCC	UUGAGCUCCUUUCGGUCCAA	Cleavage	similar to UniRef100_Q2UNS7 Cluster: Acyl-CoA synthetase; n=1; Aspergillus oryzae|Rep: Acyl-CoA synthetase - Aspergillus oryzae, partial (5%)	1
ttu-miR319c	TC455115	3.0	16234	1	20	227	246	UUGGACUGAAGGGAGCUCCC	AGGAGCUCCCUUCCGUUCAA	Cleavage		1
ttu-miR319c	BF485310	3.0	22037	1	20	275	294	UUGGACUGAAGGGAGCUCCC	GGAAGUUCCCUUCAGUGCAA	Cleavage	similar to UniRef100_A7NUR6 Cluster: Chromosome chr18 scaffold_1, whole genome shotgun sequence; n=1; Vitis vinifera|Rep: Chromosome chr18 scaffold_1, whole genome shotgun sequence - Vitis vinifera (Grape), partial (5%)	1
ttu-miR319c	BE517710	3.0	24092	1	20	363	382	UUGGACUGAAGGGAGCUCCC	GGGACCUCCCUUCGGUUCGG	Cleavage	weakly similar to UniRef100_Q0J7Q8 Cluster: Os08g0170800 protein; n=2; Oryza sativa Japonica Group|Rep: Os08g0170800 protein - Oryza sativa subsp. japonica (Rice), partial (9%)	1
ttu-miR319c	GH728978	3.0	20495	1	20	11	30	UUGGACUGAAGGGAGCUCCC	GGGGGCUCUUAUUAGUCCAA	Translation		1
ttu-miR319c	TC438746	3.0	23715	1	20	996	1015	UUGGACUGAAGGGAGCUCCC	GGGGGCUCCUUUAGGUCCGA	Cleavage	homologue to UniRef100_Q43240 Cluster: Trans-cinnamate 4-monooxygenase; n=1; Zinnia elegans|Rep: Trans-cinnamate 4-monooxygenase - Zinnia elegans (Zinnia), partial (10%)	1
ttu-miR319c	CA630893	3.0	22816	1	20	37	56	UUGGACUGAAGGGAGCUCCC	AGUAGCUCACUUCAGUCCAA	Cleavage	homologue to UniRef100_Q2PCD1 Cluster: Type 1 non specific lipid transfer protein precursor; n=1; Triticum aestivum|Rep: Type 1 non specific lipid transfer protein precursor - Triticum aestivum (Wheat), partial (93%)	1
ttu-miR319c	TC398226	3.0	12149	1	20	42	61	UUGGACUGAAGGGAGCUCCC	AGGAGCACACUUCAGUCCAA	Cleavage	similar to UniRef100_Q0ILW5 Cluster: Os12g0616400 protein; n=1; Oryza sativa Japonica Group|Rep: Os12g0616400 protein - Oryza sativa subsp. japonica (Rice), partial (27%)	1
ttu-miR319c	TC432120	3.0	19841	1	20	578	597	UUGGACUGAAGGGAGCUCCC	AGGAGCACACUUCAGUCCAA	Cleavage	similar to UniRef100_Q8LP97 Cluster: Transcription factor PCF8; n=1; Oryza sativa Japonica Group|Rep: Transcription factor PCF8 - Oryza sativa subsp. japonica (Rice), partial (44%)	1
ttu-miR319c	CK215833	3.0	24197	1	20	48	66	UUGGACUGAAGGGAGCUCCC	GGGAGC-CUCUUCAGUUCAA	Cleavage	homologue to UniRef100_A1YE28 Cluster: Ribosomal protein L3-A2-II; n=1; Triticum aestivum|Rep: Ribosomal protein L3-A2-II - Triticum aestivum (Wheat), partial (44%)	1
ttu-miR319c	CJ863381	3.0	19763	1	19	669	688	UUGGACUGAAGG-GAGCUCC	GGAGUUUGCCUUCAGUCCAA	Cleavage		1
ttu-miR319d	TC407332	2.0	22703	1	21	7	27	UUGGACUGAAGGGAGCUCCCU	AGGGAGCUCACUUCAGUCCAC	Cleavage	similar to UniRef100_Q07IQ9 Cluster: Glycosyl transferase, group 1; n=1; Rhodopseudomonas palustris BisA53|Rep: Glycosyl transferase, group 1 - Rhodopseudomonas palustris (strain BisA53), partial (5%)	1
ttu-miR319d	CK212140	2.0	16827	1	21	34	54	UUGGACUGAAGGGAGCUCCCU	GGGGGGCUGCCUUCAGUUCAA	Cleavage	homologue to UniRef100_P05621 Cluster: Histone H2B.2; n=1; Triticum aestivum|Rep: Histone H2B.2 - Triticum aestivum (Wheat), partial (72%)	1
ttu-miR319d	TC421314	2.5	22.7	1	21	874	894	UUGGACUGAAGGGAGCUCCCU	AUGGAGCUCCCUUCAUUCCAA	Cleavage	weakly similar to UniRef100_Q6IX76 Cluster: Transcription factor Myb3; n=1; Triticum aestivum|Rep: Transcription factor Myb3 - Triticum aestivum (Wheat), partial (61%)	1
ttu-miR319d	TC368630	2.5	21882	1	21	1238	1258	UUGGACUGAAGGGAGCUCCCU	AUGGAGCUCCCUUCACUCCAA	Cleavage	UniRef100_Q6IX76 Cluster: Transcription factor Myb3; n=1; Triticum aestivum|Rep: Transcription factor Myb3 - Triticum aestivum (Wheat), complete	1
ttu-miR319d	BF485310	3.0	22037	1	21	274	294	UUGGACUGAAGGGAGCUCCCU	AGGAAGUUCCCUUCAGUGCAA	Cleavage	similar to UniRef100_A7NUR6 Cluster: Chromosome chr18 scaffold_1, whole genome shotgun sequence; n=1; Vitis vinifera|Rep: Chromosome chr18 scaffold_1, whole genome shotgun sequence - Vitis vinifera (Grape), partial (5%)	1
ttu-miR319d	CA484819	3.0	23.44	1	20	229	248	UUGGACUGAAGGGAGCUCCC	UUGAGCUCCUUUCGGUCCAA	Cleavage	similar to UniRef100_Q2UNS7 Cluster: Acyl-CoA synthetase; n=1; Aspergillus oryzae|Rep: Acyl-CoA synthetase - Aspergillus oryzae, partial (5%)	1
ttu-miR319d	TC455115	3.0	16234	1	21	226	246	UUGGACUGAAGGGAGCUCCCU	AAGGAGCUCCCUUCCGUUCAA	Cleavage		1
ttu-miR319d	BE517710	3.0	24092	1	21	362	382	UUGGACUGAAGGGAGCUCCCU	GGGGACCUCCCUUCGGUUCGG	Cleavage	weakly similar to UniRef100_Q0J7Q8 Cluster: Os08g0170800 protein; n=2; Oryza sativa Japonica Group|Rep: Os08g0170800 protein - Oryza sativa subsp. japonica (Rice), partial (9%)	1
ttu-miR319d	GH728978	3.0	20495	1	20	11	30	UUGGACUGAAGGGAGCUCCC	GGGGGCUCUUAUUAGUCCAA	Translation		1
ttu-miR319d	TC438746	3.0	23715	1	20	996	1015	UUGGACUGAAGGGAGCUCCC	GGGGGCUCCUUUAGGUCCGA	Cleavage	homologue to UniRef100_Q43240 Cluster: Trans-cinnamate 4-monooxygenase; n=1; Zinnia elegans|Rep: Trans-cinnamate 4-monooxygenase - Zinnia elegans (Zinnia), partial (10%)	1
ttu-miR319d	CA630893	3.0	22816	1	20	37	56	UUGGACUGAAGGGAGCUCCC	AGUAGCUCACUUCAGUCCAA	Cleavage	homologue to UniRef100_Q2PCD1 Cluster: Type 1 non specific lipid transfer protein precursor; n=1; Triticum aestivum|Rep: Type 1 non specific lipid transfer protein precursor - Triticum aestivum (Wheat), partial (93%)	1
ttu-miR319d	TC398226	3.0	12149	1	20	42	61	UUGGACUGAAGGGAGCUCCC	AGGAGCACACUUCAGUCCAA	Cleavage	similar to UniRef100_Q0ILW5 Cluster: Os12g0616400 protein; n=1; Oryza sativa Japonica Group|Rep: Os12g0616400 protein - Oryza sativa subsp. japonica (Rice), partial (27%)	1
ttu-miR319d	TC432120	3.0	19841	1	20	578	597	UUGGACUGAAGGGAGCUCCC	AGGAGCACACUUCAGUCCAA	Cleavage	similar to UniRef100_Q8LP97 Cluster: Transcription factor PCF8; n=1; Oryza sativa Japonica Group|Rep: Transcription factor PCF8 - Oryza sativa subsp. japonica (Rice), partial (44%)	1
ttu-miR319d	CK215833	3.0	24197	1	21	47	66	UUGGACUGAAGGGAGCUCCCU	GGGGAGC-CUCUUCAGUUCAA	Cleavage	homologue to UniRef100_A1YE28 Cluster: Ribosomal protein L3-A2-II; n=1; Triticum aestivum|Rep: Ribosomal protein L3-A2-II - Triticum aestivum (Wheat), partial (44%)	1
ttu-miR319d	CJ863381	3.0	19763	1	19	669	688	UUGGACUGAAGG-GAGCUCC	GGAGUUUGCCUUCAGUCCAA	Cleavage		1
ttu-miR319e	TC398226	2.0	12149	1	20	42	61	UUGGACUGAAGGGUGCUCCC	AGGAGCACACUUCAGUCCAA	Cleavage	similar to UniRef100_Q0ILW5 Cluster: Os12g0616400 protein; n=1; Oryza sativa Japonica Group|Rep: Os12g0616400 protein - Oryza sativa subsp. japonica (Rice), partial (27%)	1
ttu-miR319e	TC432120	2.0	19841	1	20	578	597	UUGGACUGAAGGGUGCUCCC	AGGAGCACACUUCAGUCCAA	Cleavage	similar to UniRef100_Q8LP97 Cluster: Transcription factor PCF8; n=1; Oryza sativa Japonica Group|Rep: Transcription factor PCF8 - Oryza sativa subsp. japonica (Rice), partial (44%)	1
ttu-miR319e	CA716330	2.5	23485	1	20	244	263	UUGGACUGAAGGGUGCUCCC	AGGGGGACCCUUCAGUCCAA	Cleavage	similar to UniRef100_Q0D8K4 Cluster: Os07g0152000 protein; n=2; Oryza sativa|Rep: Os07g0152000 protein - Oryza sativa subsp. japonica (Rice), partial (22%)	1
ttu-miR319e	CA688187	2.5	22575	1	20	90	109	UUGGACUGAAGGGUGCUCCC	AGGGGGACCCUUCAGUCCAA	Cleavage	similar to UniRef100_Q0D8K4 Cluster: Os07g0152000 protein; n=2; Oryza sativa|Rep: Os07g0152000 protein - Oryza sativa subsp. japonica (Rice), partial (18%)	1
ttu-miR319e	TC425345	2.5	18335	1	20	643	662	UUGGACUGAAGGGUGCUCCC	UGGAGGACUCUUCAGUCCAA	Cleavage		1
ttu-miR319e	TC456523	3.0	21772	1	20	128	147	UUGGACUGAAGGGUGCUCCC	GGGAGCACCUUGUAGUCCAU	Translation	similar to UniRef100_Q5WIN3 Cluster: Transporter; n=1; Bacillus clausii KSM-K16|Rep: Transporter - Bacillus clausii (strain KSM-K16), partial (6%)	1
ttu-miR319e	TC400154	3.0	21451	1	20	342	361	UUGGACUGAAGGGUGCUCCC	UGGAGCAUGCUUCAGUUCAA	Cleavage	similar to UniRef100_Q2U8D5 Cluster: Predicted protein; n=1; Aspergillus oryzae|Rep: Predicted protein - Aspergillus oryzae, partial (6%)	1
ttu-miR319e	TC442389	3.0	23132	1	20	653	672	UUGGACUGAAGGGUGCUCCC	CGGAGCAUGCUUCAGUUCAA	Cleavage	similar to UniRef100_Q1A0C8 Cluster: Gp89; n=1; Mycobacterium phage Che12|Rep: Gp89 - Mycobacterium phage Che12, partial (17%)	1
ttu-miR319e	DR737260	2.5	21806	1	20	437	456	UUGGACUGAAGGGUGCUCCC	GGGAACACCCAUCAGUUCAA	Translation	similar to UniRef100_A7QEI2 Cluster: Chromosome chr1 scaffold_84, whole genome shotgun sequence; n=1; Vitis vinifera|Rep: Chromosome chr1 scaffold_84, whole genome shotgun sequence - Vitis vinifera (Grape), partial (97%)	1
ttu-miR319e	TC407332	3.0	22703	1	20	8	27	UUGGACUGAAGGGUGCUCCC	GGGAGCUCACUUCAGUCCAC	Cleavage	similar to UniRef100_Q07IQ9 Cluster: Glycosyl transferase, group 1; n=1; Rhodopseudomonas palustris BisA53|Rep: Glycosyl transferase, group 1 - Rhodopseudomonas palustris (strain BisA53), partial (5%)	1
ttu-miR319e	CK212140	3.0	16827	1	20	35	54	UUGGACUGAAGGGUGCUCCC	GGGGGCUGCCUUCAGUUCAA	Cleavage	homologue to UniRef100_P05621 Cluster: Histone H2B.2; n=1; Triticum aestivum|Rep: Histone H2B.2 - Triticum aestivum (Wheat), partial (72%)	1
ttu-miR319e	CK215833	3.0	24197	1	20	48	66	UUGGACUGAAGGGUGCUCCC	GGGAGC-CUCUUCAGUUCAA	Cleavage	homologue to UniRef100_A1YE28 Cluster: Ribosomal protein L3-A2-II; n=1; Triticum aestivum|Rep: Ribosomal protein L3-A2-II - Triticum aestivum (Wheat), partial (44%)	1
ttu-miR319f	TC398226	2.0	12149	1	20	42	61	UUGGACUGAAGGGUGCUCCC	AGGAGCACACUUCAGUCCAA	Cleavage	similar to UniRef100_Q0ILW5 Cluster: Os12g0616400 protein; n=1; Oryza sativa Japonica Group|Rep: Os12g0616400 protein - Oryza sativa subsp. japonica (Rice), partial (27%)	1
ttu-miR319f	TC432120	2.0	19841	1	20	578	597	UUGGACUGAAGGGUGCUCCC	AGGAGCACACUUCAGUCCAA	Cleavage	similar to UniRef100_Q8LP97 Cluster: Transcription factor PCF8; n=1; Oryza sativa Japonica Group|Rep: Transcription factor PCF8 - Oryza sativa subsp. japonica (Rice), partial (44%)	1
ttu-miR319f	CA716330	2.5	23485	1	20	244	263	UUGGACUGAAGGGUGCUCCC	AGGGGGACCCUUCAGUCCAA	Cleavage	similar to UniRef100_Q0D8K4 Cluster: Os07g0152000 protein; n=2; Oryza sativa|Rep: Os07g0152000 protein - Oryza sativa subsp. japonica (Rice), partial (22%)	1
ttu-miR319f	CA688187	2.5	22575	1	20	90	109	UUGGACUGAAGGGUGCUCCC	AGGGGGACCCUUCAGUCCAA	Cleavage	similar to UniRef100_Q0D8K4 Cluster: Os07g0152000 protein; n=2; Oryza sativa|Rep: Os07g0152000 protein - Oryza sativa subsp. japonica (Rice), partial (18%)	1
ttu-miR319f	TC425345	2.5	18335	1	20	643	662	UUGGACUGAAGGGUGCUCCC	UGGAGGACUCUUCAGUCCAA	Cleavage		1
ttu-miR319f	TC407332	3.0	22703	1	21	7	27	UUGGACUGAAGGGUGCUCCCU	AGGGAGCUCACUUCAGUCCAC	Cleavage	similar to UniRef100_Q07IQ9 Cluster: Glycosyl transferase, group 1; n=1; Rhodopseudomonas palustris BisA53|Rep: Glycosyl transferase, group 1 - Rhodopseudomonas palustris (strain BisA53), partial (5%)	1
ttu-miR319f	TC456523	3.0	21772	1	20	128	147	UUGGACUGAAGGGUGCUCCC	GGGAGCACCUUGUAGUCCAU	Translation	similar to UniRef100_Q5WIN3 Cluster: Transporter; n=1; Bacillus clausii KSM-K16|Rep: Transporter - Bacillus clausii (strain KSM-K16), partial (6%)	1
ttu-miR319f	TC400154	3.0	21451	1	20	342	361	UUGGACUGAAGGGUGCUCCC	UGGAGCAUGCUUCAGUUCAA	Cleavage	similar to UniRef100_Q2U8D5 Cluster: Predicted protein; n=1; Aspergillus oryzae|Rep: Predicted protein - Aspergillus oryzae, partial (6%)	1
ttu-miR319f	TC442389	3.0	23132	1	20	653	672	UUGGACUGAAGGGUGCUCCC	CGGAGCAUGCUUCAGUUCAA	Cleavage	similar to UniRef100_Q1A0C8 Cluster: Gp89; n=1; Mycobacterium phage Che12|Rep: Gp89 - Mycobacterium phage Che12, partial (17%)	1
ttu-miR319f	DR737260	2.5	21806	1	20	437	456	UUGGACUGAAGGGUGCUCCC	GGGAACACCCAUCAGUUCAA	Translation	similar to UniRef100_A7QEI2 Cluster: Chromosome chr1 scaffold_84, whole genome shotgun sequence; n=1; Vitis vinifera|Rep: Chromosome chr1 scaffold_84, whole genome shotgun sequence - Vitis vinifera (Grape), partial (97%)	1
ttu-miR319f	CK212140	3.0	16827	1	21	34	54	UUGGACUGAAGGGUGCUCCCU	GGGGGGCUGCCUUCAGUUCAA	Cleavage	homologue to UniRef100_P05621 Cluster: Histone H2B.2; n=1; Triticum aestivum|Rep: Histone H2B.2 - Triticum aestivum (Wheat), partial (72%)	1
ttu-miR319f	CK215833	3.0	24197	1	21	47	66	UUGGACUGAAGGGUGCUCCCU	GGGGAGC-CUCUUCAGUUCAA	Cleavage	homologue to UniRef100_A1YE28 Cluster: Ribosomal protein L3-A2-II; n=1; Triticum aestivum|Rep: Ribosomal protein L3-A2-II - Triticum aestivum (Wheat), partial (44%)	1
ttu-miR390	GH721863	2.0	22858	1	21	97	117	AAGCUCAGGAGGGAUAGCGCC	GGCGCCAUCCCUCCUGAGCUC	Cleavage	weakly similar to UniRef100_Q0DN56 Cluster: Os03g0773700 protein; n=2; Oryza sativa Japonica Group|Rep: Os03g0773700 protein - Oryza sativa subsp. japonica (Rice), partial (6%)	1
ttu-miR390	CK197417	2.5	24.95	1	21	166	186	AAGCUCAGGAGGGAUAGCGCC	GGUGCCAUCCCUCCUGAGCUC	Cleavage	weakly similar to UniRef100_A7PFM0 Cluster: Chromosome chr11 scaffold_14, whole genome shotgun sequence; n=1; Vitis vinifera|Rep: Chromosome chr11 scaffold_14, whole genome shotgun sequence - Vitis vinifera (Grape), partial (5%)	1
ttu-miR390	CK210575	2.0	18423	1	21	62	82	AAGCUCAGGAGGGAUAGCGCC	GGCGCCCUCCCUCCUGAGCUU	Cleavage	similar to UniRef100_Q0JBF9 Cluster: Os04g0534200 protein; n=1; Oryza sativa Japonica Group|Rep: Os04g0534200 protein - Oryza sativa subsp. japonica (Rice), partial (42%)	1
ttu-miR390	TC372366	3.0	21273	1	21	62	82	AAGCUCAGGAGGGAUAGCGCC	GGUGCUAUUAUUUCUGAGCUU	Cleavage	UniRef100_A4K4Z1 Cluster: Alpha tubulin-5A; n=1; Triticum aestivum|Rep: Alpha tubulin-5A - Triticum aestivum (Wheat), complete	1
ttu-miR390	TC371242	3.0	21494	1	21	50	70	AAGCUCAGGAGGGAUAGCGCC	GGUGCUAUUAUUUCUGAGCUU	Cleavage	UniRef100_A4K4Z0 Cluster: Alpha tubulin-5D; n=1; Triticum aestivum|Rep: Alpha tubulin-5D - Triticum aestivum (Wheat), complete	1
ttu-miR390	TC378536	3.0	20.19	1	21	603	623	AAGCUCAGGAGGGAUAGCGCC	GGCGCCCUCCCUCCUGAGCUC	Cleavage	weakly similar to UniRef100_A7PFM0 Cluster: Chromosome chr11 scaffold_14, whole genome shotgun sequence; n=1; Vitis vinifera|Rep: Chromosome chr11 scaffold_14, whole genome shotgun sequence - Vitis vinifera (Grape), partial (6%)	1
ttu-miR390	CK210584	3.0	18939	1	21	58	78	AAGCUCAGGAGGGAUAGCGCC	GGCGCCCUCCCUCCUGAGCUC	Cleavage	similar to UniRef100_Q0JBF9 Cluster: Os04g0534200 protein; n=1; Oryza sativa Japonica Group|Rep: Os04g0534200 protein - Oryza sativa subsp. japonica (Rice), partial (86%)	1
ttu-miR390	BI750871	3.0	23156	1	21	454	474	AAGCUCAGGAGGGAUAGCGCC	GACGCUGUCCCUGUUGAGCUU	Translation		1
ttu-miR390	TC442415	3.0	14496	1	21	406	426	AAGCUCAGGAGGGAUAGCGCC	GGUGUUAUCCCGACUGAGCUU	Translation		1
ttu-miR390	CA622091	3.0	22123	1	20	37	56	AAGCUCAGGAGGGAUAGCGC	GCGCUGCCUCUCGUGAGCUU	Cleavage		1
ttu-miR393a	CA484228	2.0	21428	1	20	44	63	UCCAAAGGGAUCGCAUUGAU	GACAAUGCGAUCCCUUUGGA	Cleavage	weakly similar to UniRef100_A9RLM1 Cluster: TIRA2 TIR1-like auxin receptor protein; n=1; Physcomitrella patens subsp. patens|Rep: TIRA2 TIR1-like auxin receptor protein - Physcomitrella patens subsp. patens, partial (12%)	1
ttu-miR393a	TC422531	2.0	15674	1	20	8	27	UCCAAAGGGAUCGCAUUGAU	GACAAUGCGAUCCCUUUGGA	Cleavage	weakly similar to UniRef100_A9S306 Cluster: TIRA1 TIR1-like auxin receptor; n=1; Physcomitrella patens subsp. patens|Rep: TIRA1 TIR1-like auxin receptor - Physcomitrella patens subsp. patens, partial (10%)	1
ttu-miR393a	TC371524	2.0	18542	1	20	358	377	UCCAAAGGGAUCGCAUUGAU	GACAAUGCGAUCCCUUUGGA	Cleavage	similar to UniRef100_Q0DKP3 Cluster: Os05g0150500 protein; n=3; Oryza sativa|Rep: Os05g0150500 protein - Oryza sativa subsp. japonica (Rice), partial (28%)	1
ttu-miR393a	TC388306	2.0	20864	1	20	884	903	UCCAAAGGGAUCGCAUUGAU	GACAAUGCGAUCCCUUUGGA	Cleavage	homologue to UniRef100_Q0DKP3 Cluster: Os05g0150500 protein; n=3; Oryza sativa|Rep: Os05g0150500 protein - Oryza sativa subsp. japonica (Rice), partial (59%)	1
ttu-miR393a	TC403125	3.0	13007	1	21	925	945	UCCAAAGGGAUCGCAUUGAUC	GGUCAAUGCUAGUCCUUUGGA	Translation	similar to UniRef100_A7P622 Cluster: Chromosome chr4 scaffold_6, whole genome shotgun sequence; n=1; Vitis vinifera|Rep: Chromosome chr4 scaffold_6, whole genome shotgun sequence - Vitis vinifera (Grape), partial (31%)	1
ttu-miR393a	TC410444	3.0	13007	1	21	1451	1471	UCCAAAGGGAUCGCAUUGAUC	GGUCAAUGCUAGUCCUUUGGA	Translation	similar to UniRef100_Q0JPJ0 Cluster: Os01g0220200 protein; n=1; Oryza sativa Japonica Group|Rep: Os01g0220200 protein - Oryza sativa subsp. japonica (Rice), partial (88%)	1
ttu-miR393a	TC454545	2.5	21444	1	20	162	181	UCCAAAGGGAUCGCAUUGAU	AUCCAUGCGAUUGCUUUGGA	Cleavage		1
ttu-miR393a	TC432387	3.0	18936	1	20	362	381	UCCAAAGGGAUCGCAUUGAU	GUUGAUGGGAUUCCUUUGGA	Cleavage	similar to UniRef100_A7PMM8 Cluster: Chromosome chr14 scaffold_21, whole genome shotgun sequence; n=1; Vitis vinifera|Rep: Chromosome chr14 scaffold_21, whole genome shotgun sequence - Vitis vinifera (Grape), partial (43%)	1
ttu-miR393a	TC381513	3.0	18931	1	20	231	250	UCCAAAGGGAUCGCAUUGAU	GUUGAUGGGAUUCCUUUGGA	Cleavage	similar to UniRef100_A7PMM8 Cluster: Chromosome chr14 scaffold_21, whole genome shotgun sequence; n=1; Vitis vinifera|Rep: Chromosome chr14 scaffold_21, whole genome shotgun sequence - Vitis vinifera (Grape), partial (75%)	1
ttu-miR393a	TC461067	3.0	23659	1	20	971	990	UCCAAAGGGAUCGCAUUGAU	AUCAAUGCGAUCGCCUUGGG	Cleavage		1
ttu-miR393a	TC387372	3.0	18916	1	20	403	422	UCCAAAGGGAUCGCAUUGAU	GUUGAUGGGAUUCCUUUGGA	Cleavage	similar to UniRef100_A7PMM8 Cluster: Chromosome chr14 scaffold_21, whole genome shotgun sequence; n=1; Vitis vinifera|Rep: Chromosome chr14 scaffold_21, whole genome shotgun sequence - Vitis vinifera (Grape), partial (88%)	1
ttu-miR393a	CK198929	3.0	14474	1	20	429	448	UCCAAAGGGAUCGCAUUGAU	AUUCAUGCGCUCUCUUUGGA	Translation	similar to UniRef100_Q0J382 Cluster: Os09g0248900 protein; n=1; Oryza sativa Japonica Group|Rep: Os09g0248900 protein - Oryza sativa subsp. japonica (Rice), partial (27%)	1
ttu-miR393a	CK195094	3.0	16186	1	20	587	606	UCCAAAGGGAUCGCAUUGAU	AUCAAUGCCUUCUCUUUGGG	Translation	homologue to UniRef100_A8QQ02 Cluster: Bp5A protein; n=7; Triticum|Rep: Bp5A protein - Triticum aestivum (Wheat), partial (63%)	1
ttu-miR393b	CA484228	2.0	21441	1	20	45	64	UUCCAAAGGGAUCGCAUUGA	ACAAUGCGAUCCCUUUGGAU	Cleavage	weakly similar to UniRef100_A9RLM1 Cluster: TIRA2 TIR1-like auxin receptor protein; n=1; Physcomitrella patens subsp. patens|Rep: TIRA2 TIR1-like auxin receptor protein - Physcomitrella patens subsp. patens, partial (12%)	1
ttu-miR393b	TC422531	2.0	15674	1	20	9	28	UUCCAAAGGGAUCGCAUUGA	ACAAUGCGAUCCCUUUGGAU	Cleavage	weakly similar to UniRef100_A9S306 Cluster: TIRA1 TIR1-like auxin receptor; n=1; Physcomitrella patens subsp. patens|Rep: TIRA1 TIR1-like auxin receptor - Physcomitrella patens subsp. patens, partial (10%)	1
ttu-miR393b	TC371524	2.0	19184	1	20	359	378	UUCCAAAGGGAUCGCAUUGA	ACAAUGCGAUCCCUUUGGAU	Cleavage	similar to UniRef100_Q0DKP3 Cluster: Os05g0150500 protein; n=3; Oryza sativa|Rep: Os05g0150500 protein - Oryza sativa subsp. japonica (Rice), partial (28%)	1
ttu-miR393b	TC388306	2.0	21402	1	20	885	904	UUCCAAAGGGAUCGCAUUGA	ACAAUGCGAUCCCUUUGGAU	Cleavage	homologue to UniRef100_Q0DKP3 Cluster: Os05g0150500 protein; n=3; Oryza sativa|Rep: Os05g0150500 protein - Oryza sativa subsp. japonica (Rice), partial (59%)	1
ttu-miR393b	CK158797	2.5	23763	1	20	901	920	UUCCAAAGGGAUCGCAUUGA	UCAAUAUGGUCCCUUUGGGA	Cleavage	homologue to UniRef100_Q6PQ02 Cluster: Ubiquitin fusion degradation protein; n=1; Triticum aestivum|Rep: Ubiquitin fusion degradation protein - Triticum aestivum (Wheat), partial (59%)	1
ttu-miR393b	TC432387	3.0	18906	1	21	362	382	UUCCAAAGGGAUCGCAUUGAU	GUUGAUGGGAUUCCUUUGGAG	Cleavage	similar to UniRef100_A7PMM8 Cluster: Chromosome chr14 scaffold_21, whole genome shotgun sequence; n=1; Vitis vinifera|Rep: Chromosome chr14 scaffold_21, whole genome shotgun sequence - Vitis vinifera (Grape), partial (43%)	1
ttu-miR393b	TC403125	2.5	12514	1	21	926	946	UUCCAAAGGGAUCGCAUUGAU	GUCAAUGCUAGUCCUUUGGAA	Translation	similar to UniRef100_A7P622 Cluster: Chromosome chr4 scaffold_6, whole genome shotgun sequence; n=1; Vitis vinifera|Rep: Chromosome chr4 scaffold_6, whole genome shotgun sequence - Vitis vinifera (Grape), partial (31%)	1
ttu-miR393b	TC381513	3.0	18819	1	21	231	251	UUCCAAAGGGAUCGCAUUGAU	GUUGAUGGGAUUCCUUUGGAG	Cleavage	similar to UniRef100_A7PMM8 Cluster: Chromosome chr14 scaffold_21, whole genome shotgun sequence; n=1; Vitis vinifera|Rep: Chromosome chr14 scaffold_21, whole genome shotgun sequence - Vitis vinifera (Grape), partial (75%)	1
ttu-miR393b	TC387372	3.0	18762	1	21	403	423	UUCCAAAGGGAUCGCAUUGAU	GUUGAUGGGAUUCCUUUGGAG	Cleavage	similar to UniRef100_A7PMM8 Cluster: Chromosome chr14 scaffold_21, whole genome shotgun sequence; n=1; Vitis vinifera|Rep: Chromosome chr14 scaffold_21, whole genome shotgun sequence - Vitis vinifera (Grape), partial (88%)	1
ttu-miR393b	TC410444	2.5	12514	1	21	1452	1472	UUCCAAAGGGAUCGCAUUGAU	GUCAAUGCUAGUCCUUUGGAA	Translation	similar to UniRef100_Q0JPJ0 Cluster: Os01g0220200 protein; n=1; Oryza sativa Japonica Group|Rep: Os01g0220200 protein - Oryza sativa subsp. japonica (Rice), partial (88%)	1
ttu-miR393b	TC426992	3.0	19026	1	20	17	36	UUCCAAAGGGAUCGCAUUGA	UCGAUUCGAUCCCGUUGGAA	Cleavage	weakly similar to UniRef100_A7PEB8 Cluster: Chromosome chr11 scaffold_13, whole genome shotgun sequence; n=1; Vitis vinifera|Rep: Chromosome chr11 scaffold_13, whole genome shotgun sequence - Vitis vinifera (Grape), partial (15%)	1
ttu-miR393b	TC418913	3.0	17.29	1	20	658	677	UUCCAAAGGGAUCGCAUUGA	UCACUGUCAUCCUUUUGGAA	Cleavage	UniRef100_Q42841 Cluster: Cytochrome c oxidase polypeptide Vc; n=1; Hordeum vulgare|Rep: Cytochrome c oxidase polypeptide Vc - Hordeum vulgare (Barley), complete	1
ttu-miR393b	TC393172	3.0	15754	1	20	1120	1139	UUCCAAAGGGAUCGCAUUGA	UCACUGUCAUCCUUUUGGAA	Cleavage	UniRef100_Q42841 Cluster: Cytochrome c oxidase polypeptide Vc; n=1; Hordeum vulgare|Rep: Cytochrome c oxidase polypeptide Vc - Hordeum vulgare (Barley), complete	1
ttu-miR393c	CA484228	2.0	21441	1	20	45	64	UUCCAAAGGGAUCGCAUUGA	ACAAUGCGAUCCCUUUGGAU	Cleavage	weakly similar to UniRef100_A9RLM1 Cluster: TIRA2 TIR1-like auxin receptor protein; n=1; Physcomitrella patens subsp. patens|Rep: TIRA2 TIR1-like auxin receptor protein - Physcomitrella patens subsp. patens, partial (12%)	1
ttu-miR393c	TC422531	2.0	15674	1	20	9	28	UUCCAAAGGGAUCGCAUUGA	ACAAUGCGAUCCCUUUGGAU	Cleavage	weakly similar to UniRef100_A9S306 Cluster: TIRA1 TIR1-like auxin receptor; n=1; Physcomitrella patens subsp. patens|Rep: TIRA1 TIR1-like auxin receptor - Physcomitrella patens subsp. patens, partial (10%)	1
ttu-miR393c	TC371524	2.0	19184	1	20	359	378	UUCCAAAGGGAUCGCAUUGA	ACAAUGCGAUCCCUUUGGAU	Cleavage	similar to UniRef100_Q0DKP3 Cluster: Os05g0150500 protein; n=3; Oryza sativa|Rep: Os05g0150500 protein - Oryza sativa subsp. japonica (Rice), partial (28%)	1
ttu-miR393c	TC388306	2.0	21402	1	20	885	904	UUCCAAAGGGAUCGCAUUGA	ACAAUGCGAUCCCUUUGGAU	Cleavage	homologue to UniRef100_Q0DKP3 Cluster: Os05g0150500 protein; n=3; Oryza sativa|Rep: Os05g0150500 protein - Oryza sativa subsp. japonica (Rice), partial (59%)	1
ttu-miR393c	TC403125	2.5	12514	1	22	925	946	UUCCAAAGGGAUCGCAUUGAUC	GGUCAAUGCUAGUCCUUUGGAA	Translation	similar to UniRef100_A7P622 Cluster: Chromosome chr4 scaffold_6, whole genome shotgun sequence; n=1; Vitis vinifera|Rep: Chromosome chr4 scaffold_6, whole genome shotgun sequence - Vitis vinifera (Grape), partial (31%)	1
ttu-miR393c	TC410444	2.5	12514	1	22	1451	1472	UUCCAAAGGGAUCGCAUUGAUC	GGUCAAUGCUAGUCCUUUGGAA	Translation	similar to UniRef100_Q0JPJ0 Cluster: Os01g0220200 protein; n=1; Oryza sativa Japonica Group|Rep: Os01g0220200 protein - Oryza sativa subsp. japonica (Rice), partial (88%)	1
ttu-miR393c	CK158797	2.5	23763	1	20	901	920	UUCCAAAGGGAUCGCAUUGA	UCAAUAUGGUCCCUUUGGGA	Cleavage	homologue to UniRef100_Q6PQ02 Cluster: Ubiquitin fusion degradation protein; n=1; Triticum aestivum|Rep: Ubiquitin fusion degradation protein - Triticum aestivum (Wheat), partial (59%)	1
ttu-miR393c	TC432387	3.0	18906	1	21	362	382	UUCCAAAGGGAUCGCAUUGAU	GUUGAUGGGAUUCCUUUGGAG	Cleavage	similar to UniRef100_A7PMM8 Cluster: Chromosome chr14 scaffold_21, whole genome shotgun sequence; n=1; Vitis vinifera|Rep: Chromosome chr14 scaffold_21, whole genome shotgun sequence - Vitis vinifera (Grape), partial (43%)	1
ttu-miR393c	TC381513	3.0	18819	1	21	231	251	UUCCAAAGGGAUCGCAUUGAU	GUUGAUGGGAUUCCUUUGGAG	Cleavage	similar to UniRef100_A7PMM8 Cluster: Chromosome chr14 scaffold_21, whole genome shotgun sequence; n=1; Vitis vinifera|Rep: Chromosome chr14 scaffold_21, whole genome shotgun sequence - Vitis vinifera (Grape), partial (75%)	1
ttu-miR393c	TC387372	3.0	18762	1	21	403	423	UUCCAAAGGGAUCGCAUUGAU	GUUGAUGGGAUUCCUUUGGAG	Cleavage	similar to UniRef100_A7PMM8 Cluster: Chromosome chr14 scaffold_21, whole genome shotgun sequence; n=1; Vitis vinifera|Rep: Chromosome chr14 scaffold_21, whole genome shotgun sequence - Vitis vinifera (Grape), partial (88%)	1
ttu-miR393c	TC426992	3.0	19026	1	20	17	36	UUCCAAAGGGAUCGCAUUGA	UCGAUUCGAUCCCGUUGGAA	Cleavage	weakly similar to UniRef100_A7PEB8 Cluster: Chromosome chr11 scaffold_13, whole genome shotgun sequence; n=1; Vitis vinifera|Rep: Chromosome chr11 scaffold_13, whole genome shotgun sequence - Vitis vinifera (Grape), partial (15%)	1
ttu-miR393c	TC418913	3.0	17.29	1	20	658	677	UUCCAAAGGGAUCGCAUUGA	UCACUGUCAUCCUUUUGGAA	Cleavage	UniRef100_Q42841 Cluster: Cytochrome c oxidase polypeptide Vc; n=1; Hordeum vulgare|Rep: Cytochrome c oxidase polypeptide Vc - Hordeum vulgare (Barley), complete	1
ttu-miR393c	TC393172	3.0	15754	1	20	1120	1139	UUCCAAAGGGAUCGCAUUGA	UCACUGUCAUCCUUUUGGAA	Cleavage	UniRef100_Q42841 Cluster: Cytochrome c oxidase polypeptide Vc; n=1; Hordeum vulgare|Rep: Cytochrome c oxidase polypeptide Vc - Hordeum vulgare (Barley), complete	1
ttu-miR394	CV776318	0.0	17863	1	20	496	515	UUGGCAUUCUGUCCACCUCC	GGAGGUGGACAGAAUGCCAA	Cleavage	similar to UniRef100_Q0JGH1 Cluster: Os01g0923900 protein; n=1; Oryza sativa Japonica Group|Rep: Os01g0923900 protein - Oryza sativa subsp. japonica (Rice), partial (46%)	1
ttu-miR394	TC395717	0.0	19514	1	20	374	393	UUGGCAUUCUGUCCACCUCC	GGAGGUGGACAGAAUGCCAA	Cleavage	homologue to UniRef100_Q0JGH1 Cluster: Os01g0923900 protein; n=1; Oryza sativa Japonica Group|Rep: Os01g0923900 protein - Oryza sativa subsp. japonica (Rice), partial (45%)	1
ttu-miR394	TC415304	0.0	19287	1	20	395	414	UUGGCAUUCUGUCCACCUCC	GGAGGUGGACAGAAUGCCAA	Cleavage	homologue to UniRef100_Q0JGH1 Cluster: Os01g0923900 protein; n=1; Oryza sativa Japonica Group|Rep: Os01g0923900 protein - Oryza sativa subsp. japonica (Rice), partial (48%)	1
ttu-miR394	TC370960	0.0	19287	1	20	276	295	UUGGCAUUCUGUCCACCUCC	GGAGGUGGACAGAAUGCCAA	Cleavage	homologue to UniRef100_Q0JGH1 Cluster: Os01g0923900 protein; n=1; Oryza sativa Japonica Group|Rep: Os01g0923900 protein - Oryza sativa subsp. japonica (Rice), partial (40%)	1
ttu-miR394	TC387658	0.0	18422	1	20	1136	1155	UUGGCAUUCUGUCCACCUCC	GGAGGUGGACAGAAUGCCAA	Cleavage	similar to UniRef100_Q0JGH1 Cluster: Os01g0923900 protein; n=1; Oryza sativa Japonica Group|Rep: Os01g0923900 protein - Oryza sativa subsp. japonica (Rice), partial (83%)	1
ttu-miR394	CK216753	2.5	21563	1	20	1047	1066	UUGGCAUUCUGUCCACCUCC	GGGGGUGGGCAAAAUGUCAA	Translation	homologue to UniRef100_Q9ZRS5 Cluster: Ribulose bisphosphate carboxylase small chain; n=1; Secale cereale|Rep: Ribulose bisphosphate carboxylase small chain - Secale cereale (Rye), complete	1
ttu-miR394	TC425805	2.5	20543	1	20	899	918	UUGGCAUUCUGUCCACCUCC	GGAGCUGGACAGAACGCCAA	Cleavage	similar to UniRef100_Q8RWR8 Cluster: Sigma factor protein; n=1; Zea mays|Rep: Sigma factor protein - Zea mays (Maize), partial (59%)	1
ttu-miR394	TC443838	3.0	17499	1	20	6	25	UUGGCAUUCUGUCCACCUCC	CGUGGUGGACAGGGUGCCAA	Cleavage		1
ttu-miR394	TC416678	3.0	21995	1	20	894	913	UUGGCAUUCUGUCCACCUCC	GGAGUUGGAUGGAAUGCCGG	Cleavage		1
ttu-miR394	GR303762	3.0	22152	1	20	523	542	UUGGCAUUCUGUCCACCUCC	GAACGUGGACGGAAUGCUAA	Cleavage	weakly similar to UniRef100_A9V6Q7 Cluster: Predicted protein; n=1; Monosiga brevicollis MX1|Rep: Predicted protein - Monosiga brevicollis MX1, partial (53%)	1
ttu-miR394	TC377460	3.0	13881	1	20	2840	2859	UUGGCAUUCUGUCCACCUCC	GGAGCUGUACAGCAUGCCAA	Cleavage	UniRef100_Q41524 Cluster: DNA-directed RNA polymerase; n=2; Triticum aestivum|Rep: DNA-directed RNA polymerase - Triticum aestivum (Wheat), complete	1
ttu-miR396a	CA484455	2.5	14683	1	21	179	199	GGUCAAGAAAGCUGUGGGAAG	UUUCUUACAGUUGUCUUGACC	Translation	similar to UniRef100_A1UA91 Cluster: Na+/H+ antiporter precursor; n=2; Mycobacterium|Rep: Na+/H+ antiporter precursor - Mycobacterium sp. (strain KMS), partial (3%)	1
ttu-miR396a	BQ242409	3.0	14651	1	21	73	93	GGUCAAGAAAGCUGUGGGAAG	UUUCCCACUGCUUUAUUGAUC	Cleavage	weakly similar to UniRef100_A5A4L5 Cluster: Avenin-like protein; n=1; Triticum aestivum|Rep: Avenin-like protein - Triticum aestivum (Wheat), partial (19%)	1
ttu-miR396a	BJ283356	3.0	20373	1	21	442	462	GGUCAAGAAAGCUGUGGGAAG	CUUCCCAGAGUUUGCUUGAUC	Cleavage	similar to UniRef100_Q5VRF5 Cluster: Ribonucleoside-diphosphate reductase; n=1; Oryza sativa Japonica Group|Rep: Ribonucleoside-diphosphate reductase - Oryza sativa subsp. japonica (Rice), partial (17%)	1
ttu-miR396a	DR733204	2.5	23789	1	21	229	249	GGUCAAGAAAGCUGUGGGAAG	UUACCGACAGCUUUCUUGGCC	Cleavage	similar to UniRef100_Q69S84 Cluster: Kelch repeat-containing F-box-like protein; n=1; Oryza sativa Japonica Group|Rep: Kelch repeat-containing F-box-like protein - Oryza sativa subsp. japonica (Rice), partial (41%)	1
ttu-miR396a	TC395979	3.0	15665	1	21	777	797	GGUCAAGAAAGCUGUGGGAAG	UUUUCUGCAGAUUUCUUGACU	Translation	similar to UniRef100_A7PCE7 Cluster: Chromosome chr2 scaffold_11, whole genome shotgun sequence; n=1; Vitis vinifera|Rep: Chromosome chr2 scaffold_11, whole genome shotgun sequence - Vitis vinifera (Grape), complete	1
ttu-miR396a	AL816325	3.0	22.0	1	20	352	371	GGUCAAGAAAGCUGUGGGAA	UUCCCAUGGCAUUCUUGACA	Translation		1
ttu-miR396a	TC410865	3.0	17675	1	20	464	483	GGUCAAGAAAGCUGUGGGAA	UACCCGCAGUUUUCUUGAUU	Cleavage	similar to UniRef100_Q2R9I2 Cluster: BRCA1 C Terminus domain containing protein, expressed; n=1; Oryza sativa Japonica Group|Rep: BRCA1 C Terminus domain containing protein, expressed - Oryza sativa subsp. japonica (Rice), partial (4%)	1
ttu-miR396a	TC386413	2.5	19.26	1	20	528	547	GGUCAAGAAAGCUGUGGGAA	UUCCCACAUGUUUCUUGAUC	Translation		1
ttu-miR396a	BE418596	3.0	17867	1	21	552	572	GGUCAAGAAAGCUGUGGGAAG	UUGCCCUCAGCUUUCUUGACA	Cleavage	similar to UniRef100_Q3I0N3 Cluster: P23; n=1; Dactylis glomerata|Rep: P23 - Dactylis glomerata (Orchard grass) (Cock's-foot grass), partial (45%)	1
ttu-miR396a	CA618969	3.0	17839	1	20	172	191	GGUCAAGAAAGCUGUGGGAA	UUCCUGAAACUUUCUUGACC	Cleavage	homologue to UniRef100_A4RS62 Cluster: Histone H4; n=1; Ostreococcus lucimarinus CCE9901|Rep: Histone H4 - Ostreococcus lucimarinus (strain CCE9901), partial (34%)	1
ttu-miR396a	CA611653	3.0	18739	1	20	467	486	GGUCAAGAAAGCUGUGGGAA	UUUCGACGGCUUGCUUGACC	Cleavage	homologue to UniRef100_Q9XET4 Cluster: 40S ribosomal protein S7; n=1; Secale cereale|Rep: 40S ribosomal protein S7 - Secale cereale (Rye), partial (42%)	1
ttu-miR396a	TC456441	3.0	8595	1	20	697	716	GGUCAAGAAAGCUGUGGGAA	UUAUCGGAGCUUUCUUGACC	Cleavage	similar to UniRef100_O81241 Cluster: Dc3 promoter-binding factor-3; n=1; Helianthus annuus|Rep: Dc3 promoter-binding factor-3 - Helianthus annuus (Common sunflower), partial (38%)	1
ttu-miR396b	TC455554	2.5	17222	1	20	600	619	GUUCAAUAAAGCUGUGGGAA	UUCCUGCAGUUUUGUUGAGC	Cleavage	similar to UniRef100_Q0J0M4 Cluster: Os09g0493400 protein; n=1; Oryza sativa Japonica Group|Rep: Os09g0493400 protein - Oryza sativa subsp. japonica (Rice), partial (17%)	1
ttu-miR396b	BQ242409	2.5	14651	1	20	74	93	GUUCAAUAAAGCUGUGGGAA	UUCCCACUGCUUUAUUGAUC	Cleavage	weakly similar to UniRef100_A5A4L5 Cluster: Avenin-like protein; n=1; Triticum aestivum|Rep: Avenin-like protein - Triticum aestivum (Wheat), partial (19%)	1
ttu-miR396b	CA655664	3.0	14284	1	20	427	446	GUUCAAUAAAGCUGUGGGAA	UUCCCCCAGAUUUAUUGAAA	Translation	similar to UniRef100_Q9THU2 Cluster: Ribulose bisphosphate carboxylase large chain; n=1; Kalmia procumbens|Rep: Ribulose bisphosphate carboxylase large chain - Loiseleuria procumbens (Alpine azalea) (Azalea procumbens), partial (24%)	1
ttu-miR396b	BQ903612	3.0	14393	1	20	79	98	GUUCAAUAAAGCUGUGGGAA	UUCAUAUAGCUGUAUUGAAC	Translation	weakly similar to UniRef100_Q0ITI4 Cluster: Os11g0250400 protein; n=1; Oryza sativa Japonica Group|Rep: Os11g0250400 protein - Oryza sativa subsp. japonica (Rice), partial (40%)	1
ttu-miR396b	TC369785	3.0	17241	1	20	364	383	GUUCAAUAAAGCUGUGGGAA	UUCAUAUAGCUGUAUUGAAC	Translation	weakly similar to UniRef100_Q0J2Q1 Cluster: Os09g0317600 protein; n=2; Oryza sativa Japonica Group|Rep: Os09g0317600 protein - Oryza sativa subsp. japonica (Rice), partial (20%)	1
ttu-miR396c	BQ242409	2.5	14651	1	21	73	93	GUUCAAUAAAGCUGUGGGAAA	UUUCCCACUGCUUUAUUGAUC	Cleavage	weakly similar to UniRef100_A5A4L5 Cluster: Avenin-like protein; n=1; Triticum aestivum|Rep: Avenin-like protein - Triticum aestivum (Wheat), partial (19%)	1
ttu-miR396c	TC455554	2.5	17222	1	20	600	619	GUUCAAUAAAGCUGUGGGAA	UUCCUGCAGUUUUGUUGAGC	Cleavage	similar to UniRef100_Q0J0M4 Cluster: Os09g0493400 protein; n=1; Oryza sativa Japonica Group|Rep: Os09g0493400 protein - Oryza sativa subsp. japonica (Rice), partial (17%)	1
ttu-miR396c	CA655664	3.0	14284	1	20	427	446	GUUCAAUAAAGCUGUGGGAA	UUCCCCCAGAUUUAUUGAAA	Translation	similar to UniRef100_Q9THU2 Cluster: Ribulose bisphosphate carboxylase large chain; n=1; Kalmia procumbens|Rep: Ribulose bisphosphate carboxylase large chain - Loiseleuria procumbens (Alpine azalea) (Azalea procumbens), partial (24%)	1
ttu-miR396c	BQ903612	3.0	14393	1	20	79	98	GUUCAAUAAAGCUGUGGGAA	UUCAUAUAGCUGUAUUGAAC	Translation	weakly similar to UniRef100_Q0ITI4 Cluster: Os11g0250400 protein; n=1; Oryza sativa Japonica Group|Rep: Os11g0250400 protein - Oryza sativa subsp. japonica (Rice), partial (40%)	1
ttu-miR396c	TC369785	3.0	17241	1	20	364	383	GUUCAAUAAAGCUGUGGGAA	UUCAUAUAGCUGUAUUGAAC	Translation	weakly similar to UniRef100_Q0J2Q1 Cluster: Os09g0317600 protein; n=2; Oryza sativa Japonica Group|Rep: Os09g0317600 protein - Oryza sativa subsp. japonica (Rice), partial (20%)	1
ttu-miR396d	CJ645826	0.0	24169	1	21	90	110	UCCACAGGCUUUCUUGAACGG	CCGUUCAAGAAAGCCUGUGGA	Cleavage	homologue to UniRef100_Q6AWY6 Cluster: Growth-regulating factor 3; n=1; Oryza sativa Japonica Group|Rep: Growth-regulating factor 3 - Oryza sativa subsp. japonica (Rice), partial (15%)	1
ttu-miR396d	TC421041	0.0	20317	1	21	242	262	UCCACAGGCUUUCUUGAACGG	UCGUUCAAGAAAGCCUGUGGA	Cleavage		1
ttu-miR396d	CK209519	1.5	19563	1	21	536	556	UCCACAGGCUUUCUUGAACGG	CCGAUCAAGAGAGCCUGUGGA	Cleavage	homologue to UniRef100_Q6AWY8 Cluster: Growth-regulating factor 1; n=2; Oryza sativa Japonica Group|Rep: Growth-regulating factor 1 - Oryza sativa subsp. japonica (Rice), partial (34%)	1
ttu-miR396d	CA720022	3.0	19314	1	20	258	277	UCCACAGGCUUUCUUGAACG	AGUUCAAGAAAGUUUGUGGU	Cleavage	similar to UniRef100_Q0J0Q8 Cluster: Os09g0502000 protein; n=2; Oryza sativa|Rep: Os09g0502000 protein - Oryza sativa subsp., partial (74%)	1
ttu-miR396d	CK216766	3.0	23917	1	21	752	772	UCCACAGGCUUUCUUGAACGG	UUGUACGAGAAGGCUUGUGGA	Cleavage	similar to UniRef100_Q9FYG5 Cluster: F1N21.10; n=1; Arabidopsis thaliana|Rep: F1N21.10 - Arabidopsis thaliana (Mouse-ear cress), partial (54%)	1
ttu-miR396d	TC419289	3.0	22541	1	20	690	709	UCCACAGGCUUUCUUGAACG	UGCUCAAGAAGCCCUGUGGA	Translation	similar to UniRef100_Q6PU50 Cluster: RING/C3HC4/PHD zinc finger-like protein; n=2; Oryza sativa Japonica Group|Rep: RING/C3HC4/PHD zinc finger-like protein - Oryza sativa subsp. japonica (Rice), partial (13%)	1
ttu-miR396e	CJ645826	1.0	24169	1	21	90	110	UCCACAGGCUUUCUUGAACUG	CCGUUCAAGAAAGCCUGUGGA	Cleavage	homologue to UniRef100_Q6AWY6 Cluster: Growth-regulating factor 3; n=1; Oryza sativa Japonica Group|Rep: Growth-regulating factor 3 - Oryza sativa subsp. japonica (Rice), partial (15%)	1
ttu-miR396e	TC421041	1.0	20317	1	20	243	262	UCCACAGGCUUUCUUGAACU	CGUUCAAGAAAGCCUGUGGA	Cleavage		1
ttu-miR396e	CA720022	2.0	19314	1	20	258	277	UCCACAGGCUUUCUUGAACU	AGUUCAAGAAAGUUUGUGGU	Cleavage	similar to UniRef100_Q0J0Q8 Cluster: Os09g0502000 protein; n=2; Oryza sativa|Rep: Os09g0502000 protein - Oryza sativa subsp., partial (74%)	1
ttu-miR396e	CK209519	2.5	19563	1	21	536	556	UCCACAGGCUUUCUUGAACUG	CCGAUCAAGAGAGCCUGUGGA	Cleavage	homologue to UniRef100_Q6AWY8 Cluster: Growth-regulating factor 1; n=2; Oryza sativa Japonica Group|Rep: Growth-regulating factor 1 - Oryza sativa subsp. japonica (Rice), partial (34%)	1
ttu-miR396e	CA701270	3.0	24787	1	20	115	134	UCCACAGGCUUUCUUGAACU	AUUUCGAGGAAACCUGUGGA	Translation	similar to UniRef100_Q10MW5 Cluster: DnaJ domain containing protein, expressed; n=1; Oryza sativa Japonica Group|Rep: DnaJ domain containing protein, expressed - Oryza sativa subsp. japonica (Rice), partial (18%)	1
ttu-miR396e	GD186442	3.0	22293	1	20	474	493	UCCACAGGCUUUCUUGAACU	AUUUCGAGGAAACCUGUGGA	Translation	similar to UniRef100_Q10MW5 Cluster: DnaJ domain containing protein, expressed; n=1; Oryza sativa Japonica Group|Rep: DnaJ domain containing protein, expressed - Oryza sativa subsp. japonica (Rice), partial (51%)	1
ttu-miR396e	TC426844	3.0	24053	1	20	752	771	UCCACAGGCUUUCUUGAACU	AUUUCGAGGAAACCUGUGGA	Translation	similar to UniRef100_Q10MW5 Cluster: DnaJ domain containing protein, expressed; n=1; Oryza sativa Japonica Group|Rep: DnaJ domain containing protein, expressed - Oryza sativa subsp. japonica (Rice), partial (69%)	1
ttu-miR396e	TC416049	3.0	24219	1	20	487	506	UCCACAGGCUUUCUUGAACU	AUUUCGAGGAAACCUGUGGA	Translation	similar to UniRef100_Q10MW5 Cluster: DnaJ domain containing protein, expressed; n=1; Oryza sativa Japonica Group|Rep: DnaJ domain containing protein, expressed - Oryza sativa subsp. japonica (Rice), partial (63%)	1
ttu-miR396e	CA603835	3.0	19164	1	21	311	331	UCCACAGGCUUUCUUGAACUG	UAGUUCAAGACAAGCUGUGGA	Translation		1
ttu-miR396e	TC384164	3.0	19049	1	21	927	947	UCCACAGGCUUUCUUGAACUG	UAGUUCAAGACAAGCUGUGGA	Translation	weakly similar to UniRef100_Q109I2 Cluster: Expressed protein; n=1; Oryza sativa Japonica Group|Rep: Expressed protein - Oryza sativa subsp. japonica (Rice), partial (26%)	1
ttu-miR396f	GH726140	2.5	10006	1	20	697	716	UUCCACAGCUUUCUUGAACU	UGUUGGAGAAAGCUGUGGAA	Cleavage	similar to UniRef100_A8IEA8 Cluster: Low molecular weight glutenin subunit; n=1; Thinopyrum ponticum x Triticum aestivum|Rep: Low molecular weight glutenin subunit - Thinopyrum ponticum x Triticum aestivum, partial (61%)	1
ttu-miR396f	TC384255	3.0	19279	1	20	460	479	UUCCACAGCUUUCUUGAACU	GGUUUAAGAGAGCUGUGGGC	Cleavage	similar to UniRef100_A7P0I4 Cluster: Chromosome chr19 scaffold_4, whole genome shotgun sequence; n=1; Vitis vinifera|Rep: Chromosome chr19 scaffold_4, whole genome shotgun sequence - Vitis vinifera (Grape), partial (78%)	1
ttu-miR396f	TC436282	3.0	13.22	1	20	492	511	UUCCACAGCUUUCUUGAACU	GGUUCAAGAGAGUUCUGGAA	Cleavage	similar to UniRef100_Q29JY9 Cluster: GA16348-PA; n=1; Drosophila pseudoobscura|Rep: GA16348-PA - Drosophila pseudoobscura (Fruit fly), partial (3%)	1
ttu-miR396f	CA642036	3.0	19377	1	20	434	453	UUCCACAGCUUUCUUGAACU	AGUUCAAGCAAGUUGUGGGC	Cleavage	similar to UniRef100_Q0IP68 Cluster: Os12g0241000 protein; n=1; Oryza sativa Japonica Group|Rep: Os12g0241000 protein - Oryza, partial (45%)	1
ttu-miR396f	CA603835	3.0	18564	1	20	312	332	UUCCACAGCUU-UCUUGAACU	AGUUCAAGACAAGCUGUGGAU	Cleavage		1
ttu-miR396f	TC390768	3.0	19797	1	20	281	300	UUCCACAGCUUUCUUGAACU	AGCUCAAGGAAGCUGUUGAA	Cleavage	weakly similar to UniRef100_A9SST9 Cluster: Predicted protein; n=1; Physcomitrella patens subsp. patens|Rep: Predicted protein - Physcomitrella patens subsp. patens, partial (6%)	1
ttu-miR396f	TC384164	3.0	18539	1	20	928	948	UUCCACAGCUU-UCUUGAACU	AGUUCAAGACAAGCUGUGGAU	Cleavage	weakly similar to UniRef100_Q109I2 Cluster: Expressed protein; n=1; Oryza sativa Japonica Group|Rep: Expressed protein - Oryza sativa subsp. japonica (Rice), partial (26%)	1
ttu-miR396f	TC421041	2.0	19825	1	19	244	263	UUCCACA-GCUUUCUUGAAC	GUUCAAGAAAGCCUGUGGAA	Cleavage		1
ttu-miR396f	CA682559	3.0	22632	1	20	3	22	UUCCACAGCUUUCUUGAACU	AGAGCAAGAAGGCUGUGGAG	Cleavage	homologue to UniRef100_Q00NU9 Cluster: Heat shock protein 90; n=1; Triticum aestivum|Rep: Heat shock protein 90 - Triticum aestivum (Wheat), partial (15%)	1
ttu-miR396f	CA613307	3.0	24747	1	20	29	48	UUCCACAGCUUUCUUGAACU	AGAGCAAGAAGGCUGUGGAG	Cleavage	homologue to UniRef100_Q00NU9 Cluster: Heat shock protein 90; n=1; Triticum aestivum|Rep: Heat shock protein 90 - Triticum aestivum (Wheat), partial (19%)	1
ttu-miR396f	TC456289	3.0	21346	1	20	1143	1163	UUCCACAGCUU-UCUUGAACU	GGUUCAAGACAAGCUGUGGAU	Cleavage	similar to UniRef100_A6XMY5 Cluster: Serine hydroxymethyltransferase; n=1; Triticum monococcum|Rep: Serine hydroxymethyltransferase - Triticum monococcum (Einkorn wheat) (Small spelt), partial (16%)	1
ttu-miR396f	TC398641	3.0	24597	1	20	1518	1537	UUCCACAGCUUUCUUGAACU	AGAGCAAGAAGGCUGUGGAG	Cleavage	homologue to UniRef100_Q9ZRG0 Cluster: Heat shock protein 80; n=3; Triticum aestivum|Rep: Heat shock protein 80 - Triticum aestivum (Wheat), complete	1
ttu-miR396g	TC384255	3.0	19279	1	21	459	479	UUCCACAGCUUUCUUGAACUG	CGGUUUAAGAGAGCUGUGGGC	Cleavage	similar to UniRef100_A7P0I4 Cluster: Chromosome chr19 scaffold_4, whole genome shotgun sequence; n=1; Vitis vinifera|Rep: Chromosome chr19 scaffold_4, whole genome shotgun sequence - Vitis vinifera (Grape), partial (78%)	1
ttu-miR396g	TC436282	3.0	13.22	1	21	491	511	UUCCACAGCUUUCUUGAACUG	UGGUUCAAGAGAGUUCUGGAA	Cleavage	similar to UniRef100_Q29JY9 Cluster: GA16348-PA; n=1; Drosophila pseudoobscura|Rep: GA16348-PA - Drosophila pseudoobscura (Fruit fly), partial (3%)	1
ttu-miR396g	GH726140	2.5	10006	1	20	697	716	UUCCACAGCUUUCUUGAACU	UGUUGGAGAAAGCUGUGGAA	Cleavage	similar to UniRef100_A8IEA8 Cluster: Low molecular weight glutenin subunit; n=1; Thinopyrum ponticum x Triticum aestivum|Rep: Low molecular weight glutenin subunit - Thinopyrum ponticum x Triticum aestivum, partial (61%)	1
ttu-miR396g	CA603835	3.0	18564	1	21	311	332	UUCCACAGCUU-UCUUGAACUG	UAGUUCAAGACAAGCUGUGGAU	Cleavage		1
ttu-miR396g	TC384164	3.0	18539	1	21	927	948	UUCCACAGCUU-UCUUGAACUG	UAGUUCAAGACAAGCUGUGGAU	Cleavage	weakly similar to UniRef100_Q109I2 Cluster: Expressed protein; n=1; Oryza sativa Japonica Group|Rep: Expressed protein - Oryza sativa subsp. japonica (Rice), partial (26%)	1
ttu-miR396g	CA642036	3.0	19377	1	20	434	453	UUCCACAGCUUUCUUGAACU	AGUUCAAGCAAGUUGUGGGC	Cleavage	similar to UniRef100_Q0IP68 Cluster: Os12g0241000 protein; n=1; Oryza sativa Japonica Group|Rep: Os12g0241000 protein - Oryza, partial (45%)	1
ttu-miR396g	TC390768	3.0	19797	1	20	281	300	UUCCACAGCUUUCUUGAACU	AGCUCAAGGAAGCUGUUGAA	Cleavage	weakly similar to UniRef100_A9SST9 Cluster: Predicted protein; n=1; Physcomitrella patens subsp. patens|Rep: Predicted protein - Physcomitrella patens subsp. patens, partial (6%)	1
ttu-miR396g	TC421041	2.0	19825	1	19	244	263	UUCCACA-GCUUUCUUGAAC	GUUCAAGAAAGCCUGUGGAA	Cleavage		1
ttu-miR396g	TC456289	3.0	21346	1	21	1142	1163	UUCCACAGCUU-UCUUGAACUG	UGGUUCAAGACAAGCUGUGGAU	Cleavage	similar to UniRef100_A6XMY5 Cluster: Serine hydroxymethyltransferase; n=1; Triticum monococcum|Rep: Serine hydroxymethyltransferase - Triticum monococcum (Einkorn wheat) (Small spelt), partial (16%)	1
ttu-miR396g	CA682559	3.0	22632	1	20	3	22	UUCCACAGCUUUCUUGAACU	AGAGCAAGAAGGCUGUGGAG	Cleavage	homologue to UniRef100_Q00NU9 Cluster: Heat shock protein 90; n=1; Triticum aestivum|Rep: Heat shock protein 90 - Triticum aestivum (Wheat), partial (15%)	1
ttu-miR396g	CA613307	3.0	24747	1	20	29	48	UUCCACAGCUUUCUUGAACU	AGAGCAAGAAGGCUGUGGAG	Cleavage	homologue to UniRef100_Q00NU9 Cluster: Heat shock protein 90; n=1; Triticum aestivum|Rep: Heat shock protein 90 - Triticum aestivum (Wheat), partial (19%)	1
ttu-miR396g	TC398641	3.0	24597	1	20	1518	1537	UUCCACAGCUUUCUUGAACU	AGAGCAAGAAGGCUGUGGAG	Cleavage	homologue to UniRef100_Q9ZRG0 Cluster: Heat shock protein 80; n=3; Triticum aestivum|Rep: Heat shock protein 80 - Triticum aestivum (Wheat), complete	1
ttu-miR396h	TC384255	3.0	19279	1	22	458	479	UUCCACAGCUUUCUUGAACUGU	GCGGUUUAAGAGAGCUGUGGGC	Cleavage	similar to UniRef100_A7P0I4 Cluster: Chromosome chr19 scaffold_4, whole genome shotgun sequence; n=1; Vitis vinifera|Rep: Chromosome chr19 scaffold_4, whole genome shotgun sequence - Vitis vinifera (Grape), partial (78%)	1
ttu-miR396h	TC436282	3.0	13.22	1	22	490	511	UUCCACAGCUUUCUUGAACUGU	AUGGUUCAAGAGAGUUCUGGAA	Cleavage	similar to UniRef100_Q29JY9 Cluster: GA16348-PA; n=1; Drosophila pseudoobscura|Rep: GA16348-PA - Drosophila pseudoobscura (Fruit fly), partial (3%)	1
ttu-miR396h	GH726140	2.5	10006	1	20	697	716	UUCCACAGCUUUCUUGAACU	UGUUGGAGAAAGCUGUGGAA	Cleavage	similar to UniRef100_A8IEA8 Cluster: Low molecular weight glutenin subunit; n=1; Thinopyrum ponticum x Triticum aestivum|Rep: Low molecular weight glutenin subunit - Thinopyrum ponticum x Triticum aestivum, partial (61%)	1
ttu-miR396h	TC373202	3.0	22738	1	22	330	351	UUCCACAGCUUUCUUGAACUGU	AUGUUUCAAGAGACCUGUGGAA	Translation	similar to UniRef100_Q7XSA5 Cluster: OJ000126_13.11 protein; n=1; Oryza sativa Japonica Group|Rep: OJ000126_13.11 protein - Oryza sativa subsp. japonica (Rice), partial (25%)	1
ttu-miR396h	TC410218	3.0	22423	1	22	1024	1045	UUCCACAGCUUUCUUGAACUGU	AUGUUUCAAGAGACCUGUGGAA	Translation	similar to UniRef100_Q7XSA5 Cluster: OJ000126_13.11 protein; n=1; Oryza sativa Japonica Group|Rep: OJ000126_13.11 protein - Oryza sativa subsp. japonica (Rice), partial (65%)	1
ttu-miR396h	CA603835	3.0	18564	1	21	311	332	UUCCACAGCUU-UCUUGAACUG	UAGUUCAAGACAAGCUGUGGAU	Cleavage		1
ttu-miR396h	TC421041	2.0	19825	1	22	241	263	UUCCACA-GCUUUCUUGAACUGU	AUCGUUCAAGAAAGCCUGUGGAA	Cleavage		1
ttu-miR396h	TC384164	3.0	18539	1	21	927	948	UUCCACAGCUU-UCUUGAACUG	UAGUUCAAGACAAGCUGUGGAU	Cleavage	weakly similar to UniRef100_Q109I2 Cluster: Expressed protein; n=1; Oryza sativa Japonica Group|Rep: Expressed protein - Oryza sativa subsp. japonica (Rice), partial (26%)	1
ttu-miR396h	CA642036	3.0	19377	1	20	434	453	UUCCACAGCUUUCUUGAACU	AGUUCAAGCAAGUUGUGGGC	Cleavage	similar to UniRef100_Q0IP68 Cluster: Os12g0241000 protein; n=1; Oryza sativa Japonica Group|Rep: Os12g0241000 protein - Oryza, partial (45%)	1
ttu-miR396h	TC390768	3.0	19797	1	20	281	300	UUCCACAGCUUUCUUGAACU	AGCUCAAGGAAGCUGUUGAA	Cleavage	weakly similar to UniRef100_A9SST9 Cluster: Predicted protein; n=1; Physcomitrella patens subsp. patens|Rep: Predicted protein - Physcomitrella patens subsp. patens, partial (6%)	1
ttu-miR396h	TC456289	3.0	21346	1	21	1142	1163	UUCCACAGCUU-UCUUGAACUG	UGGUUCAAGACAAGCUGUGGAU	Cleavage	similar to UniRef100_A6XMY5 Cluster: Serine hydroxymethyltransferase; n=1; Triticum monococcum|Rep: Serine hydroxymethyltransferase - Triticum monococcum (Einkorn wheat) (Small spelt), partial (16%)	1
ttu-miR396h	CA682559	3.0	22632	1	20	3	22	UUCCACAGCUUUCUUGAACU	AGAGCAAGAAGGCUGUGGAG	Cleavage	homologue to UniRef100_Q00NU9 Cluster: Heat shock protein 90; n=1; Triticum aestivum|Rep: Heat shock protein 90 - Triticum aestivum (Wheat), partial (15%)	1
ttu-miR396h	CA613307	3.0	24747	1	20	29	48	UUCCACAGCUUUCUUGAACU	AGAGCAAGAAGGCUGUGGAG	Cleavage	homologue to UniRef100_Q00NU9 Cluster: Heat shock protein 90; n=1; Triticum aestivum|Rep: Heat shock protein 90 - Triticum aestivum (Wheat), partial (19%)	1
ttu-miR396h	TC398641	3.0	24597	1	20	1518	1537	UUCCACAGCUUUCUUGAACU	AGAGCAAGAAGGCUGUGGAG	Cleavage	homologue to UniRef100_Q9ZRG0 Cluster: Heat shock protein 80; n=3; Triticum aestivum|Rep: Heat shock protein 80 - Triticum aestivum (Wheat), complete	1
ttu-miR396i	CA642036	3.0	19377	1	21	433	453	UUCCACAGCUUUCUUGAACUU	AAGUUCAAGCAAGUUGUGGGC	Cleavage	similar to UniRef100_Q0IP68 Cluster: Os12g0241000 protein; n=1; Oryza sativa Japonica Group|Rep: Os12g0241000 protein - Oryza, partial (45%)	1
ttu-miR396i	GH726140	2.5	10006	1	20	697	716	UUCCACAGCUUUCUUGAACU	UGUUGGAGAAAGCUGUGGAA	Cleavage	similar to UniRef100_A8IEA8 Cluster: Low molecular weight glutenin subunit; n=1; Thinopyrum ponticum x Triticum aestivum|Rep: Low molecular weight glutenin subunit - Thinopyrum ponticum x Triticum aestivum, partial (61%)	1
ttu-miR396i	TC384255	3.0	19279	1	20	460	479	UUCCACAGCUUUCUUGAACU	GGUUUAAGAGAGCUGUGGGC	Cleavage	similar to UniRef100_A7P0I4 Cluster: Chromosome chr19 scaffold_4, whole genome shotgun sequence; n=1; Vitis vinifera|Rep: Chromosome chr19 scaffold_4, whole genome shotgun sequence - Vitis vinifera (Grape), partial (78%)	1
ttu-miR396i	TC436282	3.0	13.22	1	20	492	511	UUCCACAGCUUUCUUGAACU	GGUUCAAGAGAGUUCUGGAA	Cleavage	similar to UniRef100_Q29JY9 Cluster: GA16348-PA; n=1; Drosophila pseudoobscura|Rep: GA16348-PA - Drosophila pseudoobscura (Fruit fly), partial (3%)	1
ttu-miR396i	TC390768	3.0	19797	1	21	280	300	UUCCACAGCUUUCUUGAACUU	GAGCUCAAGGAAGCUGUUGAA	Cleavage	weakly similar to UniRef100_A9SST9 Cluster: Predicted protein; n=1; Physcomitrella patens subsp. patens|Rep: Predicted protein - Physcomitrella patens subsp. patens, partial (6%)	1
ttu-miR396i	CA603835	3.0	18564	1	20	312	332	UUCCACAGCUU-UCUUGAACU	AGUUCAAGACAAGCUGUGGAU	Cleavage		1
ttu-miR396i	CA682559	3.0	22632	1	21	2	22	UUCCACAGCUUUCUUGAACUU	GAGAGCAAGAAGGCUGUGGAG	Cleavage	homologue to UniRef100_Q00NU9 Cluster: Heat shock protein 90; n=1; Triticum aestivum|Rep: Heat shock protein 90 - Triticum aestivum (Wheat), partial (15%)	1
ttu-miR396i	TC384164	3.0	18539	1	20	928	948	UUCCACAGCUU-UCUUGAACU	AGUUCAAGACAAGCUGUGGAU	Cleavage	weakly similar to UniRef100_Q109I2 Cluster: Expressed protein; n=1; Oryza sativa Japonica Group|Rep: Expressed protein - Oryza sativa subsp. japonica (Rice), partial (26%)	1
ttu-miR396i	TC421041	2.0	19825	1	19	244	263	UUCCACA-GCUUUCUUGAAC	GUUCAAGAAAGCCUGUGGAA	Cleavage		1
ttu-miR396i	CA613307	3.0	24747	1	21	28	48	UUCCACAGCUUUCUUGAACUU	GAGAGCAAGAAGGCUGUGGAG	Cleavage	homologue to UniRef100_Q00NU9 Cluster: Heat shock protein 90; n=1; Triticum aestivum|Rep: Heat shock protein 90 - Triticum aestivum (Wheat), partial (19%)	1
ttu-miR396i	TC398641	3.0	24597	1	21	1517	1537	UUCCACAGCUUUCUUGAACUU	GAGAGCAAGAAGGCUGUGGAG	Cleavage	homologue to UniRef100_Q9ZRG0 Cluster: Heat shock protein 80; n=3; Triticum aestivum|Rep: Heat shock protein 80 - Triticum aestivum (Wheat), complete	1
ttu-miR396i	TC456289	3.0	21346	1	20	1143	1163	UUCCACAGCUU-UCUUGAACU	GGUUCAAGACAAGCUGUGGAU	Cleavage	similar to UniRef100_A6XMY5 Cluster: Serine hydroxymethyltransferase; n=1; Triticum monococcum|Rep: Serine hydroxymethyltransferase - Triticum monococcum (Einkorn wheat) (Small spelt), partial (16%)	1
ttu-miR397	TC429481	0.0	22965	1	21	499	519	UCACCGGCGCUGCACACAAUG	CAUUGUGUGCAGCGCCGGUGA	Cleavage	similar to UniRef100_Q0DA19 Cluster: Os06g0683600 protein; n=1; Oryza sativa Japonica Group|Rep: Os06g0683600 protein - Oryza sativa subsp. japonica (Rice), partial (28%)	1
ttu-miR397	BQ842793	3.0	24995	1	20	316	335	UCACCGGCGCUGCACACAAU	AUGGCGUCCAGCGCCGGUGA	Cleavage	similar to UniRef100_Q0DQ42 Cluster: Os03g0638800 protein; n=1; Oryza sativa Japonica Group|Rep: Os03g0638800 protein - Oryza sativa subsp. japonica (Rice), partial (6%)	1
ttu-miR398a	CA702164	3.0	21.95	1	21	85	105	UGUGUUCUCAGGUCGCCCCCG	CGGGGGUCACCUGAGAUCACA	Cleavage	similar to UniRef100_Q9SQL5 Cluster: Superoxide dismutase [Cu-Zn]; n=1; Ananas comosus|Rep: Superoxide dismutase [Cu-Zn] - Ananas comosus (Pineapple), partial (29%)	1
ttu-miR398a	CA671304	3.0	20645	1	21	76	96	UGUGUUCUCAGGUCGCCCCCG	CGGGGGUCACCUGAGAUCACA	Cleavage	similar to UniRef100_P23345 Cluster: Superoxide dismutase [Cu-Zn] 4A; n=2; Zea mays|Rep: Superoxide dismutase [Cu-Zn] 4A - Zea mays (Maize), partial (62%)	1
ttu-miR398a	CA709966	3.0	21988	1	21	86	106	UGUGUUCUCAGGUCGCCCCCG	CGGGGGUCACCUGAGAUCACA	Cleavage	similar to UniRef100_Q8S3V1 Cluster: Superoxide dismutase [Cu-Zn]; n=1; Sandersonia aurantiaca|Rep: Superoxide dismutase [Cu-Zn] - Sandersonia aurantiaca (Christmas-bells) (Chinese-lantern lily), partial (50%)	1
ttu-miR398a	CA635382	3.0	20509	1	21	78	98	UGUGUUCUCAGGUCGCCCCCG	CGGGGGUCACCUGAGAUCACA	Cleavage	similar to UniRef100_Q9SW98 Cluster: Superoxide dismutase [Cu-Zn]; n=1; Manihot esculenta|Rep: Superoxide dismutase [Cu-Zn] - Manihot esculenta (Cassava) (Manioc), partial (53%)	1
ttu-miR398a	CA669113	3.0	21212	1	21	99	119	UGUGUUCUCAGGUCGCCCCCG	CGGGGGUCACCUGAGAUCACA	Cleavage	similar to UniRef100_Q8S3V1 Cluster: Superoxide dismutase [Cu-Zn]; n=1; Sandersonia aurantiaca|Rep: Superoxide dismutase [Cu-Zn] - Sandersonia aurantiaca (Christmas-bells) (Chinese-lantern lily), partial (40%)	1
ttu-miR398a	CA665414	3.0	20034	1	21	68	88	UGUGUUCUCAGGUCGCCCCCG	CGGGGGUCACCUGAGAUCACA	Cleavage	homologue to UniRef100_Q8S3V1 Cluster: Superoxide dismutase [Cu-Zn]; n=1; Sandersonia aurantiaca|Rep: Superoxide dismutase [Cu-Zn] - Sandersonia aurantiaca (Christmas-bells) (Chinese-lantern lily), partial (26%)	1
ttu-miR398a	CA614433	3.0	21424	1	21	86	106	UGUGUUCUCAGGUCGCCCCCG	CGGGGGUCACCUGAGAUCACA	Cleavage	homologue to UniRef100_Q8S3V1 Cluster: Superoxide dismutase [Cu-Zn]; n=1; Sandersonia aurantiaca|Rep: Superoxide dismutase [Cu-Zn] - Sandersonia aurantiaca (Christmas-bells) (Chinese-lantern lily), partial (54%)	1
ttu-miR398a	CA606891	3.0	20509	1	21	78	98	UGUGUUCUCAGGUCGCCCCCG	CGGGGGUCACCUGAGAUCACA	Cleavage	homologue to UniRef100_Q8S3V1 Cluster: Superoxide dismutase [Cu-Zn]; n=1; Sandersonia aurantiaca|Rep: Superoxide dismutase [Cu-Zn] - Sandersonia aurantiaca (Christmas-bells) (Chinese-lantern lily), partial (44%)	1
ttu-miR398a	CA700248	3.0	20121	1	21	69	89	UGUGUUCUCAGGUCGCCCCCG	CGGGGGUCACCUGAGAUCACA	Cleavage	similar to UniRef100_Q9SQL5 Cluster: Superoxide dismutase [Cu-Zn]; n=1; Ananas comosus|Rep: Superoxide dismutase [Cu-Zn] - Ananas comosus (Pineapple), partial (43%)	1
ttu-miR398a	CA598436	3.0	22012	1	21	93	113	UGUGUUCUCAGGUCGCCCCCG	CGGGGGUCACCUGAGAUCACA	Cleavage	similar to UniRef100_Q58ZE5 Cluster: Superoxide dismutase [Cu-Zn]; n=2; Manihot esculenta|Rep: Superoxide dismutase [Cu-Zn] - Manihot esculenta (Cassava) (Manioc), partial (43%)	1
ttu-miR398a	CA682577	3.0	21.41	1	21	87	107	UGUGUUCUCAGGUCGCCCCCG	CGGGGGUCACCUGAGAUCACA	Cleavage	similar to UniRef100_Q8S3V1 Cluster: Superoxide dismutase [Cu-Zn]; n=1; Sandersonia aurantiaca|Rep: Superoxide dismutase [Cu-Zn] - Sandersonia aurantiaca (Christmas-bells) (Chinese-lantern lily), partial (47%)	1
ttu-miR398a	CA598953	3.0	21038	1	21	75	95	UGUGUUCUCAGGUCGCCCCCG	CGGGGGUCACCUGAGAUCACA	Cleavage	similar to UniRef100_Q8S3V1 Cluster: Superoxide dismutase [Cu-Zn]; n=1; Sandersonia aurantiaca|Rep: Superoxide dismutase [Cu-Zn] - Sandersonia aurantiaca (Christmas-bells) (Chinese-lantern lily), partial (57%)	1
ttu-miR398a	CA712263	3.0	20292	1	21	72	92	UGUGUUCUCAGGUCGCCCCCG	CGGGGGUCACCUGAGAUCACA	Cleavage	similar to UniRef100_P23345 Cluster: Superoxide dismutase [Cu-Zn] 4A; n=2; Zea mays|Rep: Superoxide dismutase [Cu-Zn] 4A - Zea mays (Maize), partial (76%)	1
ttu-miR398a	CA663864	3.0	16716	1	21	62	82	UGUGUUCUCAGGUCGCCCCCG	CGGGGGUCACCUGAGAUCACA	Cleavage	similar to UniRef100_Q9SW98 Cluster: Superoxide dismutase [Cu-Zn]; n=1; Manihot esculenta|Rep: Superoxide dismutase [Cu-Zn] - Manihot esculenta (Cassava) (Manioc), partial (52%)	1
ttu-miR398a	CA613247	3.0	18642	1	21	5	25	UGUGUUCUCAGGUCGCCCCCG	CGGGGGUCACCUGAGAUCACA	Cleavage	similar to UniRef100_P23345 Cluster: Superoxide dismutase [Cu-Zn] 4A; n=2; Zea mays|Rep: Superoxide dismutase [Cu-Zn] 4A - Zea mays (Maize), partial (69%)	1
ttu-miR398a	CA602586	3.0	20292	1	21	73	93	UGUGUUCUCAGGUCGCCCCCG	CGGGGGUCACCUGAGAUCACA	Cleavage	similar to UniRef100_P23345 Cluster: Superoxide dismutase [Cu-Zn] 4A; n=2; Zea mays|Rep: Superoxide dismutase [Cu-Zn] 4A - Zea mays (Maize), partial (59%)	1
ttu-miR398a	CA650645	3.0	19963	1	21	8	28	UGUGUUCUCAGGUCGCCCCCG	CGGGGGUCACCUGAGAUCACA	Cleavage	similar to UniRef100_Q58ZE5 Cluster: Superoxide dismutase [Cu-Zn]; n=2; Manihot esculenta|Rep: Superoxide dismutase [Cu-Zn] - Manihot esculenta (Cassava) (Manioc), partial (80%)	1
ttu-miR398a	CA609950	3.0	19.12	1	21	43	63	UGUGUUCUCAGGUCGCCCCCG	CGGGGGUCACCUGAGAUCACA	Cleavage	similar to UniRef100_P23345 Cluster: Superoxide dismutase [Cu-Zn] 4A; n=2; Zea mays|Rep: Superoxide dismutase [Cu-Zn] 4A - Zea mays (Maize), partial (70%)	1
ttu-miR398a	CA707648	3.0	22002	1	21	88	108	UGUGUUCUCAGGUCGCCCCCG	CGGGGGUCACCUGAGAUCACA	Cleavage	similar to UniRef100_Q9SQL5 Cluster: Superoxide dismutase [Cu-Zn]; n=1; Ananas comosus|Rep: Superoxide dismutase [Cu-Zn] - Ananas comosus (Pineapple), partial (51%)	1
ttu-miR398a	TC419428	3.0	21445	1	21	101	121	UGUGUUCUCAGGUCGCCCCCG	CGGGGGUCACCUGAGAUCACA	Cleavage	similar to UniRef100_P23345 Cluster: Superoxide dismutase [Cu-Zn] 4A; n=2; Zea mays|Rep: Superoxide dismutase [Cu-Zn] 4A - Zea mays (Maize), partial (65%)	1
ttu-miR398a	CA607185	3.0	23.41	1	21	101	121	UGUGUUCUCAGGUCGCCCCCG	CGGGGGUCACCUGAGAUCACA	Cleavage	homologue to UniRef100_Q8S3V1 Cluster: Superoxide dismutase [Cu-Zn]; n=1; Sandersonia aurantiaca|Rep: Superoxide dismutase [Cu-Zn] - Sandersonia aurantiaca (Christmas-bells) (Chinese-lantern lily), partial (27%)	1
ttu-miR398a	CA647068	3.0	20121	1	21	69	89	UGUGUUCUCAGGUCGCCCCCG	CGGGGGUCACCUGAGAUCACA	Cleavage	similar to UniRef100_Q9SQL5 Cluster: Superoxide dismutase [Cu-Zn]; n=1; Ananas comosus|Rep: Superoxide dismutase [Cu-Zn] - Ananas comosus (Pineapple), partial (52%)	1
ttu-miR398a	CA606248	3.0	20272	1	21	71	91	UGUGUUCUCAGGUCGCCCCCG	CGGGGGUCACCUGAGAUCACA	Cleavage	similar to UniRef100_P23345 Cluster: Superoxide dismutase [Cu-Zn] 4A; n=2; Zea mays|Rep: Superoxide dismutase [Cu-Zn] 4A - Zea mays (Maize), partial (45%)	1
ttu-miR398a	TC425515	3.0	21352	1	21	89	109	UGUGUUCUCAGGUCGCCCCCG	CGGGGGUCACCUGAGAUCACA	Cleavage	homologue to UniRef100_Q8S3V1 Cluster: Superoxide dismutase [Cu-Zn]; n=1; Sandersonia aurantiaca|Rep: Superoxide dismutase [Cu-Zn] - Sandersonia aurantiaca (Christmas-bells) (Chinese-lantern lily), partial (53%)	1
ttu-miR398a	CA610598	3.0	19453	1	21	3	23	UGUGUUCUCAGGUCGCCCCCG	CGGGGGUCACCUGAGAUCACA	Cleavage	similar to UniRef100_P23345 Cluster: Superoxide dismutase [Cu-Zn] 4A; n=2; Zea mays|Rep: Superoxide dismutase [Cu-Zn] 4A - Zea mays (Maize), partial (64%)	1
ttu-miR398a	CA635763	3.0	21514	1	21	92	112	UGUGUUCUCAGGUCGCCCCCG	CGGGGGUCACCUGAGAUCACA	Cleavage	similar to UniRef100_P23345 Cluster: Superoxide dismutase [Cu-Zn] 4A; n=2; Zea mays|Rep: Superoxide dismutase [Cu-Zn] 4A - Zea mays (Maize), partial (45%)	1
ttu-miR398a	CV777343	3.0	21726	1	21	103	123	UGUGUUCUCAGGUCGCCCCCG	CGGGGGUCACCUGAGAUCACA	Cleavage	similar to UniRef100_P23345 Cluster: Superoxide dismutase [Cu-Zn] 4A; n=2; Zea mays|Rep: Superoxide dismutase [Cu-Zn] 4A - Zea mays (Maize), partial (72%)	1
ttu-miR398a	TC432426	3.0	21445	1	21	130	150	UGUGUUCUCAGGUCGCCCCCG	CGGGGGUCACCUGAGAUCACA	Cleavage	homologue to UniRef100_P23345 Cluster: Superoxide dismutase [Cu-Zn] 4A; n=2; Zea mays|Rep: Superoxide dismutase [Cu-Zn] 4A - Zea mays (Maize), partial (60%)	1
ttu-miR398a	CV773177	3.0	21005	1	21	75	95	UGUGUUCUCAGGUCGCCCCCG	CGGGGGUCACCUGAGAUCACA	Cleavage	similar to UniRef100_A4ZYP8 Cluster: Superoxide dismutase [Cu-Zn]; n=1; Pennisetum glaucum|Rep: Superoxide dismutase [Cu-Zn] - Pennisetum americanum (Pearl millet), partial (92%)	1
ttu-miR398a	TC435152	3.0	19.66	1	21	80	100	UGUGUUCUCAGGUCGCCCCCG	CGGGGGUCACCUGAGAUCACA	Cleavage	homologue to UniRef100_P23345 Cluster: Superoxide dismutase [Cu-Zn] 4A; n=2; Zea mays|Rep: Superoxide dismutase [Cu-Zn] 4A - Zea mays (Maize), partial (92%)	1
ttu-miR398a	TC418537	3.0	22595	1	21	213	233	UGUGUUCUCAGGUCGCCCCCG	CGGGGGUCACCUGAGAUCACA	Cleavage	similar to UniRef100_P23345 Cluster: Superoxide dismutase [Cu-Zn] 4A; n=2; Zea mays|Rep: Superoxide dismutase [Cu-Zn] 4A - Zea mays (Maize), partial (98%)	1
ttu-miR398a	TC386320	3.0	21352	1	21	119	139	UGUGUUCUCAGGUCGCCCCCG	CGGGGGUCACCUGAGAUCACA	Cleavage	homologue to UniRef100_P23345 Cluster: Superoxide dismutase [Cu-Zn] 4A; n=2; Zea mays|Rep: Superoxide dismutase [Cu-Zn] 4A - Zea mays (Maize), complete	1
ttu-miR398a	TC388772	3.0	22331	1	21	113	133	UGUGUUCUCAGGUCGCCCCCG	CGGGGGUCACCUGAGAUCACA	Cleavage	homologue to UniRef100_P23345 Cluster: Superoxide dismutase [Cu-Zn] 4A; n=2; Zea mays|Rep: Superoxide dismutase [Cu-Zn] 4A - Zea mays (Maize), complete	1
ttu-miR398a	TC420799	3.0	17917	1	21	600	620	UGUGUUCUCAGGUCGCCCCCG	CGGGGGUCACCUGAGAUCACA	Cleavage	homologue to UniRef100_P23345 Cluster: Superoxide dismutase [Cu-Zn] 4A; n=2; Zea mays|Rep: Superoxide dismutase [Cu-Zn] 4A - Zea mays (Maize), partial (64%)	1
ttu-miR398a	TC398059	3.0	24825	1	21	250	270	UGUGUUCUCAGGUCGCCCCCG	CGGGGGUCACCUGAGAUCACA	Cleavage	similar to UniRef100_P23345 Cluster: Superoxide dismutase [Cu-Zn] 4A; n=2; Zea mays|Rep: Superoxide dismutase [Cu-Zn] 4A - Zea mays (Maize), complete	1
ttu-miR398a	TC429688	3.0	18731	1	21	498	518	UGUGUUCUCAGGUCGCCCCCG	CGGGGGUCACCUGAGAUCACA	Cleavage	similar to UniRef100_P23345 Cluster: Superoxide dismutase [Cu-Zn] 4A; n=2; Zea mays|Rep: Superoxide dismutase [Cu-Zn] 4A - Zea mays (Maize), complete	1
ttu-miR398a	DR735568	3.0	24138	1	21	69	89	UGUGUUCUCAGGUCGCCCCCG	CGGGGGUCACCUGAGAUCACA	Cleavage	similar to UniRef100_P23345 Cluster: Superoxide dismutase [Cu-Zn] 4A; n=2; Zea mays|Rep: Superoxide dismutase [Cu-Zn] 4A - Zea mays (Maize), complete	1
ttu-miR398a	TC377169	3.0	22595	1	21	300	320	UGUGUUCUCAGGUCGCCCCCG	CGGGGGUCACCUGAGAUCACA	Cleavage	homologue to UniRef100_P23345 Cluster: Superoxide dismutase [Cu-Zn] 4A; n=2; Zea mays|Rep: Superoxide dismutase [Cu-Zn] 4A - Zea mays (Maize), complete	1
ttu-miR398a	TC376476	3.0	20505	1	21	438	458	UGUGUUCUCAGGUCGCCCCCG	CGGGGGUCACCUGAGAUCACA	Cleavage	homologue to UniRef100_P23345 Cluster: Superoxide dismutase [Cu-Zn] 4A; n=2; Zea mays|Rep: Superoxide dismutase [Cu-Zn] 4A - Zea mays (Maize), complete	1
ttu-miR398a	TC411166	3.0	16496	1	20	1	20	UGUGUUCUCAGGUCGCCCCC	GGGGGAGAGCAGAGAACACA	Translation	homologue to UniRef100_A2Z9B8 Cluster: Glycine cleavage system H protein, mitochondrial precursor; n=2; Oryza sativa|Rep: Glycine cleavage system H protein, mitochondrial precursor - Oryza sativa subsp. indica (Rice), complete	1
ttu-miR398b	BJ214695	3.0	13089	1	21	23	43	UUGUGUUCUCAGGUCACCCCU	AAGGGUGACAUGUGAACACAA	Translation		1
ttu-miR398b	CJ642433	3.0	15837	1	20	460	479	UUGUGUUCUCAGGUCACCCC	AGGGUUACCUGAAAACACAA	Cleavage	similar to UniRef100_Q0J7N5 Cluster: Os08g0176100 protein; n=1; Oryza sativa Japonica Group|Rep: Os08g0176100 protein - Oryza sativa subsp. japonica (Rice), partial (15%)	1
ttu-miR398b	TC369845	3.0	18701	1	20	1124	1143	UUGUGUUCUCAGGUCACCCC	GGCGUGAGCUGUGAACACAA	Translation		1
ttu-miR399a	CK210056	1.5	15322	1	21	481	501	UGCCAAAGGAGAAUUGCCCUG	UAGGGCAAAUCUCCUUUGGCG	Cleavage	similar to UniRef100_A8MRA1 Cluster: Uncharacterized protein At1g11850.3; n=1; Arabidopsis thaliana|Rep: Uncharacterized protein At1g11850.3 - Arabidopsis thaliana (Mouse-ear cress), partial (36%)	1
ttu-miR399a	TC429934	3.0	17062	1	21	668	688	UGCCAAAGGAGAAUUGCCCUG	CAGGGCAGUUUUUCUUAGGCA	Cleavage	similar to UniRef100_A7QB54 Cluster: Chromosome chr4 scaffold_73, whole genome shotgun sequence; n=1; Vitis vinifera|Rep: Chromosome chr4 scaffold_73, whole genome shotgun sequence - Vitis vinifera (Grape), partial (9%)	1
ttu-miR399a	TC434302	2.5	20368	1	21	386	406	UGCCAAAGGAGAAUUGCCCUG	UAGGGCAGUAUUCUUUUGGCA	Cleavage	similar to UniRef100_A8UFK3 Cluster: Peptidoglycan-associated lipoprotein; n=1; Flavobacteriales bacterium ALC-1|Rep: Peptidoglycan-associated lipoprotein - Flavobacteriales bacterium ALC-1, partial (5%)	1
ttu-miR399a	CK164434	3.0	24571	1	20	462	481	UGCCAAAGGAGAAUUGCCCU	AGGGAAAUUCUUCUUUGGUU	Cleavage	similar to UniRef100_Q5C6Q1 Cluster: SJCHGC01964 protein; n=1; Schistosoma japonicum|Rep: SJCHGC01964 protein - Schistosoma japonicum (Blood fluke), partial (22%)	1
ttu-miR399a	TC398128	3.0	13042	1	20	362	381	UGCCAAAGGAGAAUUGCCCU	AGGGCUAUUCUUCUUUGACA	Cleavage	similar to UniRef100_Q75HA3 Cluster: Expressed protein; n=1; Oryza sativa Japonica Group|Rep: Expressed protein - Oryza sativa subsp. japonica (Rice), complete	1
ttu-miR399b	CK210056	1.5	15322	1	21	481	501	UGCCAAAGGAGAGUUGCCCUG	UAGGGCAAAUCUCCUUUGGCG	Cleavage	similar to UniRef100_A8MRA1 Cluster: Uncharacterized protein At1g11850.3; n=1; Arabidopsis thaliana|Rep: Uncharacterized protein At1g11850.3 - Arabidopsis thaliana (Mouse-ear cress), partial (36%)	1
ttu-miR399b	CK156995	3.0	13388	1	20	622	641	UGCCAAAGGAGAGUUGCCCU	AGGGCAGCUUUCUUUUAGCA	Cleavage	similar to UniRef100_A2Q2W7 Cluster: 4Fe-4S ferredoxin, iron-sulfur binding; n=1; Medicago truncatula|Rep: 4Fe-4S ferredoxin, iron-sulfur binding - Medicago truncatula (Barrel medic), partial (10%)	1
ttu-miR399b	CA682916	3.0	10591	1	21	371	391	UGCCAAAGGAGAGUUGCCCUG	UAGGGUAUCUUUNCUUUGGCA	Translation	similar to UniRef100_A9VBV0 Cluster: Predicted protein; n=1; Monosiga brevicollis MX1|Rep: Predicted protein - Monosiga brevicollis MX1, partial (5%)	1
ttu-miR399b	TC434302	3.0	20368	1	21	386	406	UGCCAAAGGAGAGUUGCCCUG	UAGGGCAGUAUUCUUUUGGCA	Cleavage	similar to UniRef100_A8UFK3 Cluster: Peptidoglycan-associated lipoprotein; n=1; Flavobacteriales bacterium ALC-1|Rep: Peptidoglycan-associated lipoprotein - Flavobacteriales bacterium ALC-1, partial (5%)	1
ttu-miR399b	BE403144	3.0	20117	1	21	175	195	UGCCAAAGGAGAGUUGCCCUG	UAGUACAGCUCUUCUUUGGCA	Cleavage	homologue to UniRef100_Q20JS9 Cluster: Non-structural protein 5A; n=1; Hepatitis C virus|Rep: Non-structural protein 5A - Hepatitis C virus, partial (11%)	1
ttu-miR399b	CA681100	3.0	24083	1	20	384	404	UGCCAAAGG-AGAGUUGCCCU	AGGGCAACCCUUCCUUUGGCA	Translation	homologue to UniRef100_A2W3M2 Cluster: ABC-type bacteriocin/lantibiotic exporter; n=1; Burkholderia cenocepacia PC184|Rep: ABC-type bacteriocin/lantibiotic exporter - Burkholderia cenocepacia PC184, partial (5%)	1
ttu-miR408	TC411642	1.5	23908	1	20	832	851	UGCACUGCCUCUUCCCUGGC	GCCAGGGUGGAGGCAGUGCA	Cleavage	weakly similar to UniRef100_Q41001 Cluster: Blue copper protein precursor; n=1; Pisum sativum|Rep: Blue copper protein precursor - Pisum sativum (Garden pea), partial (48%)	1
ttu-miR408	TC388428	3.0	15493	1	20	319	338	UGCACUGCCUCUUCCCUGGC	GCCAGGGAGGAGGUGGUGUU	Cleavage	homologue to UniRef100_Q5UDB6 Cluster: INDETERMINATE-related protein 9; n=1; Zea mays|Rep: INDETERMINATE-related protein 9 - Zea mays (Maize), partial (21%)	1
ttu-miR408	TC424250	3.0	15493	1	20	701	720	UGCACUGCCUCUUCCCUGGC	GCCAGGGAGGAGGUGGUGUU	Cleavage	similar to UniRef100_Q5UDB6 Cluster: INDETERMINATE-related protein 9; n=1; Zea mays|Rep: INDETERMINATE-related protein 9 - Zea mays (Maize), partial (38%)	1
ttu-miR408	TC395266	3.0	24258	1	20	107	126	UGCACUGCCUCUUCCCUGGC	GCCGGGGGGGGGGUAGUGUA	Cleavage	homologue to UniRef100_Q40048 Cluster: ORF1 protein; n=1; Hordeum vulgare|Rep: ORF1 protein - Hordeum vulgare (Barley), complete	1
ttu-miR408	TC402803	3.0	23713	1	20	64	83	UGCACUGCCUCUUCCCUGGC	GCUAGUGAAGAGGCCGUGCA	Cleavage	weakly similar to UniRef100_A7QGX8 Cluster: Chromosome chr3 scaffold_95, whole genome shotgun sequence; n=1; Vitis vinifera|Rep: Chromosome chr3 scaffold_95, whole genome shotgun sequence - Vitis vinifera (Grape), partial (13%)	1
ttu-miR408	TC406007	3.0	23.87	1	20	718	737	UGCACUGCCUCUUCCCUGGC	GCUAGUGAAGAGGCCGUGCA	Cleavage	similar to UniRef100_Q10FD6 Cluster: Helix-loop-helix DNA-binding domain containing protein, expressed; n=1; Oryza sativa Japonica Group|Rep: Helix-loop-helix DNA-binding domain containing protein, expressed - Oryza sativa subsp. japonica (Rice), partial (29%)	1
ttu-miR414	CJ779969	0.5	13344	1	20	467	486	UCAUCCUCAUCAUCAUCGUC	GAUGAUGAUGAUGAGGAUGA	Cleavage	similar to UniRef100_Q2IMJ3 Cluster: LigA; n=1; Anaeromyxobacter dehalogenans 2CP-C|Rep: LigA - Anaeromyxobacter dehalogenans (strain 2CP-C), partial (5%)	1
ttu-miR414	GH728313	0.5	4741	1	20	296	315	UCAUCCUCAUCAUCAUCGUC	GAUGAUGAUGAUGAGGAUGA	Cleavage	similar to UniRef100_Q75KV5 Cluster: Expressed protein; n=1; Oryza sativa Japonica Group|Rep: Expressed protein - Oryza sativa subsp. japonica (Rice), partial (22%)	1
ttu-miR414	GR303541	0.5	9.86	1	20	338	357	UCAUCCUCAUCAUCAUCGUC	GAUGAUGAUGAUGAGGAUGA	Cleavage	weakly similar to UniRef100_P87498 Cluster: Vitellogenin-1 precursor (Vitellogenin I) (Minor vitellogenin) [Contains: Lipovitellin-1 (Lipovitellin I) (LVI); Phosvitin (PV); Lipovitellin-2 (Lipovitellin II) (LVII); YGP42]; n=1; Gallus gallus|Rep: Vitellogenin-1 precursor (Vitellogenin I) (Minor vitellogenin) [Contains: Lipovitellin-1 (Lipovitellin I) (LVI); Phosvitin (PV); Lipovitellin-2 (Lipovite…	1
ttu-miR414	CA685789	1.0	9735	1	21	44	64	UCAUCCUCAUCAUCAUCGUCC	GGACGACGAUGAUGAGGAUGA	Cleavage	similar to UniRef100_Q4R4J7 Cluster: Nucleolin; n=1; Macaca fascicularis|Rep: Nucleolin - Macaca fascicularis (Crab eating macaque) (Cynomolgus monkey), partial (4%)	1
ttu-miR414	TC399060	1.5	10796	1	21	266	286	UCAUCCUCAUCAUCAUCGUCC	GGAUGAUGGUGAUGGGGAUGA	Cleavage	similar to UniRef100_A7R038 Cluster: Chromosome undetermined scaffold_296, whole genome shotgun sequence; n=2; Vitis vinifera|Rep: Chromosome undetermined scaffold_296, whole genome shotgun sequence - Vitis vinifera (Grape), partial (28%)	1
ttu-miR414	TC444569	1.0	11861	1	21	394	414	UCAUCCUCAUCAUCAUCGUCC	GGACGACGAUGAUGAGGAUGA	Cleavage	weakly similar to UniRef100_A6ZV12 Cluster: Mid2p-like protein; n=1; Saccharomyces cerevisiae YJM789|Rep: Mid2p-like protein - Saccharomyces cerevisiae (strain YJM789) (Baker's yeast), partial (15%)	1
ttu-miR414	TC412856	1.5	10637	1	21	505	525	UCAUCCUCAUCAUCAUCGUCC	GGAUGAUGGUGAUGGGGAUGA	Cleavage	similar to UniRef100_A7R038 Cluster: Chromosome undetermined scaffold_296, whole genome shotgun sequence; n=2; Vitis vinifera|Rep: Chromosome undetermined scaffold_296, whole genome shotgun sequence - Vitis vinifera (Grape), partial (67%)	1
ttu-miR414	TC384560	1.0	6903	1	21	473	493	UCAUCCUCAUCAUCAUCGUCC	GGACGAUGAUGAUAAGGAUGA	Cleavage		1
ttu-miR414	TC448384	1.0	6903	1	21	172	192	UCAUCCUCAUCAUCAUCGUCC	GGACGAUGAUGAUAAGGAUGA	Cleavage		1
ttu-miR414	TC393231	1.0	13268	1	21	923	943	UCAUCCUCAUCAUCAUCGUCC	GGACGAUGAGGAUGAGGAUGA	Cleavage		1
ttu-miR414	TC420819	1.0	11267	1	21	800	820	UCAUCCUCAUCAUCAUCGUCC	GGACGAUGACGAUGAGGAUGA	Cleavage	similar to UniRef100_Q2RBQ1 Cluster: IBR domain containing protein; n=1; Oryza sativa Japonica Group|Rep: IBR domain containing protein - Oryza sativa subsp. japonica (Rice), partial (30%)	1
ttu-miR414	BE517005	2.0	9414	1	21	156	176	UCAUCCUCAUCAUCAUCGUCC	GGAUGAUGAUGAUGAGGAAGA	Cleavage	weakly similar to UniRef100_Q0DIP0 Cluster: Os05g0373700 protein; n=2; Oryza sativa Japonica Group|Rep: Os05g0373700 protein - Oryza sativa subsp. japonica (Rice), partial (25%)	2
ttu-miR414	BE517005	1.5	5146	1	21	180	200	UCAUCCUCAUCAUCAUCGUCC	GGAUGAUGAUGACGAGGAUGA	Translation	weakly similar to UniRef100_Q0DIP0 Cluster: Os05g0373700 protein; n=2; Oryza sativa Japonica Group|Rep: Os05g0373700 protein - Oryza sativa subsp. japonica (Rice), partial (25%)	2
ttu-miR414	BJ301728	2.0	24329	1	21	271	291	UCAUCCUCAUCAUCAUCGUCC	GGAUGAUGAUGAUGAUGAUGA	Cleavage	similar to UniRef100_UPI00006A1722 Cluster: G patch domain-containing protein 8.; n=1; Xenopus tropicalis|Rep: G patch, partial (1%)	1
ttu-miR414	CA650017	2.0	9766	1	21	96	116	UCAUCCUCAUCAUCAUCGUCC	GGAUGAUGAUGAUGAGGAAGA	Cleavage	similar to UniRef100_Q2HUT9 Cluster: Nascent polypeptide-associated complex NAC; UBA-like; n=1; Medicago truncatula|Rep: Nascent polypeptide-associated complex NAC; UBA-like - Medicago truncatula (Barrel medic), partial (37%)	1
ttu-miR414	BQ294637	2.0	10.9	1	21	173	193	UCAUCCUCAUCAUCAUCGUCC	GGAUGAUGAUGAUGAGGAAGA	Cleavage		1
ttu-miR414	GH722043	1.5	7737	1	21	506	526	UCAUCCUCAUCAUCAUCGUCC	GGAUGAAGAUGAUGAGGAUGA	Cleavage	similar to UniRef100_A7A051 Cluster: Nucleolar, serine-rich protein with a role in preribosome assembly or transport; n=1; Saccharomyces cerevisiae YJM789|Rep: Nucleolar, serine-rich protein with a role in preribosome assembly or transport - Saccharomyces cerevisiae (strain YJM789) (Baker's yeast), partial (14%)	1
ttu-miR414	CJ696042	2.0	12767	1	21	345	365	UCAUCCUCAUCAUCAUCGUCC	GGAUGAUGAUGAUGAUGAUGA	Cleavage	weakly similar to UniRef100_A7P5Q4 Cluster: Chromosome chr4 scaffold_6, whole genome shotgun sequence; n=1; Vitis vinifera|Rep: Chromosome chr4 scaffold_6, whole genome shotgun sequence - Vitis vinifera (Grape), partial (25%)	1
ttu-miR414	TC394378	2.0	3845	1	21	237	257	UCAUCCUCAUCAUCAUCGUCC	GGAUGAUGAUGAUGAUGAUGA	Cleavage	similar to UniRef100_Q70Z21 Cluster: Nucleosome assembly protein 1-like protein 1; n=1; Oryza sativa|Rep: Nucleosome assembly protein 1-like protein 1 - Oryza sativa (Rice), partial (33%)	1
ttu-miR414	TC392020	2.0	12518	1	21	218	238	UCAUCCUCAUCAUCAUCGUCC	GGAUGAUGAUGAUGAUGAUGA	Cleavage	similar to UniRef100_Q0DIP0 Cluster: Os05g0373700 protein; n=2; Oryza sativa Japonica Group|Rep: Os05g0373700 protein - Oryza sativa subsp. japonica (Rice), partial (66%)	1
ttu-miR414	CJ887372	2.0	19.16	1	21	343	363	UCAUCCUCAUCAUCAUCGUCC	GGACGAUGGUGAUGAUGAUGA	Cleavage	similar to UniRef100_Q0J3T6 Cluster: Os08g0554300 protein; n=1; Oryza sativa Japonica Group|Rep: Os08g0554300 protein - Oryza sativa subsp. japonica (Rice), partial (28%)	1
ttu-miR414	TC447495	2.0	11135	1	21	400	420	UCAUCCUCAUCAUCAUCGUCC	GGAUGAUGAUGAUGAUGAUGA	Cleavage	similar to UniRef100_Q32SG5 Cluster: Protein RIK; n=1; Zea mays|Rep: Protein RIK - Zea mays (Maize), partial (5%)	1
ttu-miR414	CV766088	2.0	23.52	1	21	401	421	UCAUCCUCAUCAUCAUCGUCC	GGAUGAUGAUGAUGAUGAUGA	Cleavage		1
ttu-miR414	CV782213	2.0	10189	1	21	174	194	UCAUCCUCAUCAUCAUCGUCC	GGAUGAUGAUGAUGAGGAAGA	Cleavage		1
ttu-miR414	TC408270	2.0	24329	1	21	531	551	UCAUCCUCAUCAUCAUCGUCC	GGAUGAUGAUGAUGAUGAUGA	Cleavage	UniRef100_A5DTS4 Cluster: Predicted protein; n=1; Lodderomyces elongisporus NRRL YB-4239|Rep: Predicted protein - Lodderomyces elongisporus (Yeast) (Saccharomyces elongisporus), partial (8%)	1
ttu-miR414	CK160860	2.0	13994	1	21	396	416	UCAUCCUCAUCAUCAUCGUCC	GGAUGAUGAUGAUGAUGAUGA	Cleavage		1
ttu-miR414	TC375190	2.0	6123	1	21	19	39	UCAUCCUCAUCAUCAUCGUCC	GGAUGAUGAUGAUGAGGAGGA	Cleavage	similar to UniRef100_Q6YSF3 Cluster: Acidic leucine-rich nuclear phosphoprotein 32-related protein 1; n=2; Oryza sativa Japonica Group|Rep: Acidic leucine-rich nuclear phosphoprotein 32-related protein 1 - Oryza sativa subsp. japonica (Rice), partial (33%)	1
ttu-miR414	TC379195	2.0	12387	1	21	67	87	UCAUCCUCAUCAUCAUCGUCC	GGAUGAUGAUGAUGAUGAUGA	Cleavage		1
ttu-miR414	TC374325	2.0	12518	1	21	200	220	UCAUCCUCAUCAUCAUCGUCC	GGAUGAUGAUGAUGAUGAUGA	Cleavage	similar to UniRef100_Q2HUT9 Cluster: Nascent polypeptide-associated complex NAC; UBA-like; n=1; Medicago truncatula|Rep: Nascent polypeptide-associated complex NAC; UBA-like - Medicago truncatula (Barrel medic), partial (89%)	1
ttu-miR414	TC444650	2.0	17164	1	21	447	467	UCAUCCUCAUCAUCAUCGUCC	GGAUGAUGAUGAUGAUGAUGA	Cleavage		1
ttu-miR414	TC396289	2.0	23.52	1	21	305	325	UCAUCCUCAUCAUCAUCGUCC	GGAUGAUGAUGAUGAUGAUGA	Cleavage	weakly similar to UniRef100_Q948Y7 Cluster: VMP3 protein; n=1; Volvox carteri f. nagariensis|Rep: VMP3 protein - Volvox carteri f. nagariensis, partial (4%)	1
ttu-miR414	TC458086	2.0	8603	1	21	217	237	UCAUCCUCAUCAUCAUCGUCC	GGAUGAUGAUGAUGAGGAAGA	Cleavage	similar to UniRef100_Q0DIP0 Cluster: Os05g0373700 protein; n=2; Oryza sativa Japonica Group|Rep: Os05g0373700 protein - Oryza sativa subsp. japonica (Rice), partial (77%)	2
ttu-miR414	TC458086	1.5	4245	1	21	241	261	UCAUCCUCAUCAUCAUCGUCC	GGAUGAUGAUGACGAGGAUGA	Translation	similar to UniRef100_Q0DIP0 Cluster: Os05g0373700 protein; n=2; Oryza sativa Japonica Group|Rep: Os05g0373700 protein - Oryza sativa subsp. japonica (Rice), partial (77%)	2
ttu-miR414	TC407903	2.0	23.52	1	21	547	567	UCAUCCUCAUCAUCAUCGUCC	GGAUGAUGAUGAUGAUGAUGA	Cleavage	homologue to UniRef100_O81506 Cluster: T7M24.7 protein; n=1; Arabidopsis thaliana|Rep: T7M24.7 protein - Arabidopsis thaliana (Mouse-ear cress), partial (4%)	1
ttu-miR414	TC429416	2.0	22325	1	21	164	184	UCAUCCUCAUCAUCAUCGUCC	GGAUGAUGAUGAUGAUGAUGA	Cleavage		1
ttu-miR414	TC389221	2.0	23.52	1	21	402	422	UCAUCCUCAUCAUCAUCGUCC	GGAUGAUGAUGAUGAUGAUGA	Cleavage		1
ttu-miR414	TC416374	1.5	12836	1	21	611	631	UCAUCCUCAUCAUCAUCGUCC	GGACGACGAUGAUGAGGAUGG	Cleavage		1
ttu-miR414	TC370543	2.0	11.92	1	21	643	663	UCAUCCUCAUCAUCAUCGUCC	GGAUGAUGAUGAUGAAGAUGA	Cleavage	similar to UniRef100_A7Q8S9 Cluster: Chromosome chr5 scaffold_64, whole genome shotgun sequence; n=1; Vitis vinifera|Rep: Chromosome chr5 scaffold_64, whole genome shotgun sequence - Vitis vinifera (Grape), partial (43%)	1
ttu-miR414	TC384656	2.0	9206	1	21	244	264	UCAUCCUCAUCAUCAUCGUCC	GGAUGAUGAUGAUGAGGAAGA	Cleavage	similar to UniRef100_Q0DIP0 Cluster: Os05g0373700 protein; n=2; Oryza sativa Japonica Group|Rep: Os05g0373700 protein - Oryza sativa subsp. japonica (Rice), partial (78%)	2
ttu-miR414	TC384656	1.5	3803	1	21	268	288	UCAUCCUCAUCAUCAUCGUCC	GGAUGAUGAUGACGAGGAUGA	Translation	similar to UniRef100_Q0DIP0 Cluster: Os05g0373700 protein; n=2; Oryza sativa Japonica Group|Rep: Os05g0373700 protein - Oryza sativa subsp. japonica (Rice), partial (78%)	2
ttu-miR414	TC452249	2.0	6666	1	21	287	307	UCAUCCUCAUCAUCAUCGUCC	GGAUGAUGAUGAUGAGGAGGA	Cleavage	similar to UniRef100_Q6YSF3 Cluster: Acidic leucine-rich nuclear phosphoprotein 32-related protein 1; n=2; Oryza sativa Japonica Group|Rep: Acidic leucine-rich nuclear phosphoprotein 32-related protein 1 - Oryza sativa subsp. japonica (Rice), partial (38%)	1
ttu-miR414	TC369633	2.0	9766	1	21	205	225	UCAUCCUCAUCAUCAUCGUCC	GGAUGAUGAUGAUGAGGAAGA	Cleavage	similar to UniRef100_Q0DIP0 Cluster: Os05g0373700 protein; n=2; Oryza sativa Japonica Group|Rep: Os05g0373700 protein - Oryza sativa subsp. japonica (Rice), partial (78%)	1
ttu-miR414	TC424365	2.0	9731	1	21	421	441	UCAUCCUCAUCAUCAUCGUCC	GGAUGAUGAUGAUGAGGAAGA	Cleavage	similar to UniRef100_Q0DIP0 Cluster: Os05g0373700 protein; n=2; Oryza sativa Japonica Group|Rep: Os05g0373700 protein - Oryza sativa subsp. japonica (Rice), partial (78%)	1
ttu-miR414	TC374512	2.0	9206	1	21	163	183	UCAUCCUCAUCAUCAUCGUCC	GGAUGAUGAUGAUGAGGAAGA	Cleavage	similar to UniRef100_Q0DIP0 Cluster: Os05g0373700 protein; n=2; Oryza sativa Japonica Group|Rep: Os05g0373700 protein - Oryza sativa subsp. japonica (Rice), partial (78%)	2
ttu-miR414	TC374512	1.5	3803	1	21	187	207	UCAUCCUCAUCAUCAUCGUCC	GGAUGAUGAUGACGAGGAUGA	Translation	similar to UniRef100_Q0DIP0 Cluster: Os05g0373700 protein; n=2; Oryza sativa Japonica Group|Rep: Os05g0373700 protein - Oryza sativa subsp. japonica (Rice), partial (78%)	2
ttu-miR414	TC451292	2.0	10476	1	21	70	90	UCAUCCUCAUCAUCAUCGUCC	GGAUGAUGAUGAUGAGGAAGA	Cleavage	similar to UniRef100_Q0DIP0 Cluster: Os05g0373700 protein; n=2; Oryza sativa Japonica Group|Rep: Os05g0373700 protein - Oryza sativa subsp. japonica (Rice), partial (77%)	2
ttu-miR414	TC451292	1.5	4972	1	21	94	114	UCAUCCUCAUCAUCAUCGUCC	GGAUGAUGAUGACGAGGAUGA	Translation	similar to UniRef100_Q0DIP0 Cluster: Os05g0373700 protein; n=2; Oryza sativa Japonica Group|Rep: Os05g0373700 protein - Oryza sativa subsp. japonica (Rice), partial (77%)	2
ttu-miR414	TC461435	2.0	17164	1	21	1095	1115	UCAUCCUCAUCAUCAUCGUCC	GGAUGAUGAUGAUGAUGAUGA	Cleavage		1
ttu-miR414	CJ828662	2.0	12981	1	21	167	187	UCAUCCUCAUCAUCAUCGUCC	GGACAAUGAUGAUGAGGAUGU	Cleavage	weakly similar to UniRef100_A6QLW4 Cluster: MGC148486 protein; n=1; Bos taurus|Rep: MGC148486 protein - Bos taurus (Bovine), partial (5%)	1
ttu-miR414	CA624693	1.0	6839	1	20	163	182	UCAUCCUCAUCAUCAUCGUC	GACGAGGAUGAUGAGGAUGA	Cleavage	similar to UniRef100_Q2HUT9 Cluster: Nascent polypeptide-associated complex NAC; UBA-like; n=1; Medicago truncatula|Rep: Nascent polypeptide-associated complex NAC; UBA-like - Medicago truncatula (Barrel medic), partial (33%)	1
ttu-miR414	TC450927	1.0	7867	1	20	165	184	UCAUCCUCAUCAUCAUCGUC	GACGAGGAUGAUGAGGAUGA	Cleavage	similar to UniRef100_Q9M612 Cluster: Nascent polypeptide-associated complex subunit alpha-like protein; n=1; Pinus taeda|Rep: Nascent polypeptide-associated complex subunit alpha-like protein - Pinus taeda (Loblolly pine), partial (29%)	1
ttu-miR414	TC451832	1.0	18012	1	20	223	242	UCAUCCUCAUCAUCAUCGUC	GAAGAUGAUGAUGAGGAUGA	Cleavage		1
ttu-miR414	TC418117	1.0	7845	1	20	165	184	UCAUCCUCAUCAUCAUCGUC	GACGAGGAUGAUGAGGAUGA	Cleavage	similar to UniRef100_Q2HUT9 Cluster: Nascent polypeptide-associated complex NAC; UBA-like; n=1; Medicago truncatula|Rep: Nascent polypeptide-associated complex NAC; UBA-like - Medicago truncatula (Barrel medic), partial (49%)	1
ttu-miR414	TC413926	1.5	11817	1	20	323	342	UCAUCCUCAUCAUCAUCGUC	GACGAUGAUGAUGAUGAUGA	Cleavage		1
ttu-miR414	TC396344	1.0	13791	1	20	105	124	UCAUCCUCAUCAUCAUCGUC	GACGAUGAGGAUGAGGAUGA	Cleavage	homologue to UniRef100_Q9ZRG0 Cluster: Heat shock protein 80; n=3; Triticum aestivum|Rep: Heat shock protein 80 - Triticum aestivum (Wheat), partial (27%)	1
ttu-miR414	GD186640	1.0	10877	1	20	110	129	UCAUCCUCAUCAUCAUCGUC	GACGAUGAAGAUGAGGAUGA	Cleavage	similar to UniRef100_Q9ZRG0 Cluster: Heat shock protein 80; n=3; Triticum aestivum|Rep: Heat shock protein 80 - Triticum aestivum (Wheat), partial (20%)	1
ttu-miR414	TC388829	1.5	11093	1	20	341	360	UCAUCCUCAUCAUCAUCGUC	GAUGAUGGUGAUGGGGAUGA	Cleavage	similar to UniRef100_A7R038 Cluster: Chromosome undetermined scaffold_296, whole genome shotgun sequence; n=2; Vitis vinifera|Rep: Chromosome undetermined scaffold_296, whole genome shotgun sequence - Vitis vinifera (Grape), partial (41%)	1
ttu-miR414	CD937645	1.5	13629	1	20	481	500	UCAUCCUCAUCAUCAUCGUC	GACGAUGAUGAUGAUGAUGA	Cleavage	similar to UniRef100_Q0JLM7 Cluster: Os01g0588700 protein; n=1; Oryza sativa Japonica Group|Rep: Os01g0588700 protein - Oryza sativa subsp. japonica (Rice), partial (36%)	1
ttu-miR414	TC408050	1.5	14504	1	20	155	174	UCAUCCUCAUCAUCAUCGUC	GACGAUGAUGAUGAGGAAGA	Cleavage	similar to UniRef100_Q2QZ89 Cluster: Expressed protein; n=1; Oryza sativa Japonica Group|Rep: Expressed protein - Oryza sativa subsp. japonica (Rice), partial (13%)	1
ttu-miR414	TC425284	1.0	15501	1	20	403	422	UCAUCCUCAUCAUCAUCGUC	GACGACGAUGAUGAGGAUGA	Cleavage	similar to UniRef100_A7QKT5 Cluster: Chromosome undetermined scaffold_114, whole genome shotgun sequence; n=1; Vitis vinifera|Rep: Chromosome undetermined scaffold_114, whole genome shotgun sequence - Vitis vinifera (Grape), partial (23%)	1
ttu-miR414	CV773000	1.5	6907	1	20	282	301	UCAUCCUCAUCAUCAUCGUC	GACGAUGAUGAUGAUGAUGA	Cleavage	similar to UniRef100_Q84UX6 Cluster: Nucleosome/chromatin assembly factor group A; n=1; Zea mays|Rep: Nucleosome/chromatin assembly factor group A - Zea mays (Maize), partial (32%)	1
ttu-miR414	TC384273	1.5	23644	1	20	97	116	UCAUCCUCAUCAUCAUCGUC	GACGAUGAUGAUGAUGAUGA	Cleavage	similar to UniRef100_A7P4N5 Cluster: Peptidyl-prolyl cis-trans isomerase; n=1; Vitis vinifera|Rep: Peptidyl-prolyl cis-trans isomerase - Vitis vinifera (Grape), partial (23%)	1
ttu-miR414	TC387707	1.5	14522	1	20	286	305	UCAUCCUCAUCAUCAUCGUC	GACGAUGAUGAUGAAGAUGA	Cleavage	similar to UniRef100_A9VVF7 Cluster: AAA ATPase containing von Willebrand factor type A (VWA)-like domain; n=1; Bacillus weihenstephanensis KBAB4|Rep: AAA ATPase containing von Willebrand factor type A (VWA)-like domain - Bacillus weihenstephanensis KBAB4, partial (20%)	1
ttu-miR414	TC424327	2.0	13564	1	21	661	681	UCAUCCUCAUCAUCAUCGUCC	GGACAAUGAUGAUGAGGAUGU	Cleavage	similar to UniRef100_Q109L5 Cluster: Expressed protein; n=1; Oryza sativa Japonica Group|Rep: Expressed protein - Oryza sativa subsp. japonica (Rice), partial (4%)	1
ttu-miR414	TC386037	1.0	15.09	1	20	330	349	UCAUCCUCAUCAUCAUCGUC	GACGACGAUGAUGAGGAUGA	Cleavage	similar to UniRef100_A7QKT5 Cluster: Chromosome undetermined scaffold_114, whole genome shotgun sequence; n=1; Vitis vinifera|Rep: Chromosome undetermined scaffold_114, whole genome shotgun sequence - Vitis vinifera (Grape), partial (15%)	1
ttu-miR414	TC390766	1.5	21155	1	20	640	659	UCAUCCUCAUCAUCAUCGUC	GAUGGUGGUGAUGAGGAUGA	Cleavage	similar to UniRef100_Q6H8J2 Cluster: 40S ribosomal protein S9; n=1; Catharanthus roseus|Rep: 40S ribosomal protein S9 - Catharanthus roseus (Rosy periwinkle) (Madagascar periwinkle), partial (97%)	1
ttu-miR414	TC453311	1.5	6331	1	20	377	396	UCAUCCUCAUCAUCAUCGUC	GACGAUGAUGAUGAUGAUGA	Cleavage	similar to UniRef100_Q84UX6 Cluster: Nucleosome/chromatin assembly factor group A; n=1; Zea mays|Rep: Nucleosome/chromatin assembly factor group A - Zea mays (Maize), partial (38%)	1
ttu-miR414	TC392825	1.0	19654	1	20	662	681	UCAUCCUCAUCAUCAUCGUC	GACGAUGAUCAUGAGGAUGA	Translation	UniRef100_A6DSK2 Cluster: RNA polymerase sigma factor; n=1; Lentisphaera araneosa HTCC2155|Rep: RNA polymerase sigma factor - Lentisphaera araneosa HTCC2155, partial (6%)	1
ttu-miR414	TC436394	1.0	23808	1	20	654	673	UCAUCCUCAUCAUCAUCGUC	GACGAUGAUCAUGAGGAUGA	Translation	weakly similar to UniRef100_A7QVK0 Cluster: Chromosome chr16 scaffold_189, whole genome shotgun sequence; n=1; Vitis vinifera|Rep: Chromosome chr16 scaffold_189, whole genome shotgun sequence - Vitis vinifera (Grape), partial (32%)	1
ttu-miR414	TC453312	2.0	13375	1	21	226	246	UCAUCCUCAUCAUCAUCGUCC	GGACAAUGAUGAUGAGGAUGU	Cleavage	similar to UniRef100_Q109L5 Cluster: Expressed protein; n=1; Oryza sativa Japonica Group|Rep: Expressed protein - Oryza sativa subsp. japonica (Rice), partial (5%)	1
ttu-miR414	TC372435	1.5	6331	1	20	753	772	UCAUCCUCAUCAUCAUCGUC	GACGAUGAUGAUGAUGAUGA	Cleavage	nucleosome assembly protein I	1
ttu-miR414	TC420036	1.0	11829	1	20	765	784	UCAUCCUCAUCAUCAUCGUC	GACGAUGAAGAUGAGGAUGA	Cleavage	homologue to UniRef100_Q9ZRG0 Cluster: Heat shock protein 80; n=3; Triticum aestivum|Rep: Heat shock protein 80 - Triticum aestivum (Wheat), partial (49%)	1
ttu-miR414	TC377577	1.5	12959	1	20	86	105	UCAUCCUCAUCAUCAUCGUC	GAUGGUGAUGGUGAGGAUGA	Cleavage	homologue to UniRef100_Q7G8Y3 Cluster: Probable chromatin-remodeling complex ATPase chain; n=1; Oryza sativa Japonica Group|Rep: Probable chromatin-remodeling complex ATPase chain - Oryza sativa subsp. japonica (Rice), partial (20%)	1
ttu-miR414	TC448552	1.0	11698	1	20	602	621	UCAUCCUCAUCAUCAUCGUC	GACGAUGAAGAUGAGGAUGA	Cleavage	homologue to UniRef100_Q9ZRG0 Cluster: Heat shock protein 80; n=3; Triticum aestivum|Rep: Heat shock protein 80 - Triticum aestivum (Wheat), partial (29%)	1
ttu-miR414	CA622606	2.5	17054	1	21	272	292	UCAUCCUCAUCAUCAUCGUCC	GGAUGAUGAUGAUGAUGAUGG	Cleavage	similar to UniRef100_P92683 Cluster: Cytochrome c oxidase subunit Vb; n=1; Oryza sativa Japonica Group|Rep: Cytochrome c oxidase subunit Vb - Oryza sativa subsp. japonica (Rice), partial (41%)	1
ttu-miR414	TC384582	1.5	18588	1	20	223	242	UCAUCCUCAUCAUCAUCGUC	GAUGGUGAUGGUGAGGAUGA	Cleavage	similar to UniRef100_Q7G8Y3 Cluster: Probable chromatin-remodeling complex ATPase chain; n=1; Oryza sativa Japonica Group|Rep: Probable chromatin-remodeling complex ATPase chain - Oryza sativa subsp. japonica (Rice), partial (19%)	1
ttu-miR414	CA728856	2.5	13286	1	21	386	406	UCAUCCUCAUCAUCAUCGUCC	GGAUGAUGAUGGUGAUGAUGA	Cleavage	weakly similar to UniRef100_Q0J3H0 Cluster: Os09g0114700 protein; n=1; Oryza sativa Japonica Group|Rep: Os09g0114700 protein - Oryza sativa subsp. japonica (Rice), partial (16%)	1
ttu-miR414	TC440316	1.5	10662	1	20	364	383	UCAUCCUCAUCAUCAUCGUC	GACGAUGAUGAUGACGAUGA	Cleavage	homologue to UniRef100_A7PZ38 Cluster: Chromosome chr4 scaffold_39, whole genome shotgun sequence; n=1; Vitis vinifera|Rep: Chromosome chr4 scaffold_39, whole genome shotgun sequence - Vitis vinifera (Grape), partial (10%)	1
ttu-miR414	TC369867	1.5	6331	1	20	1059	1078	UCAUCCUCAUCAUCAUCGUC	GACGAUGAUGAUGAUGAUGA	Cleavage	similar to UniRef100_Q70Z21 Cluster: Nucleosome assembly protein 1-like protein 1; n=1; Oryza sativa|Rep: Nucleosome assembly protein 1-like protein 1 - Oryza sativa (Rice), complete	1
ttu-miR414	TC428124	1.5	18843	1	20	619	638	UCAUCCUCAUCAUCAUCGUC	GGUGGUGAUGAUGAGGAUGA	Cleavage	similar to UniRef100_Q337M3 Cluster: Expressed protein; n=2; Oryza sativa Japonica Group|Rep: Expressed protein - Oryza sativa subsp. japonica (Rice), partial (32%)	1
ttu-miR414	CA485490	2.0	24085	1	21	658	678	UCAUCCUCAUCAUCAUCGUCC	GGAUGAUGGUGUUGAGGAUGA	Translation	similar to UniRef100_Q6Z382 Cluster: Coatomer subunit gamma-2; n=1; Oryza sativa Japonica Group|Rep: Coatomer subunit gamma-2 - Oryza sativa subsp. japonica (Rice), partial (27%)	1
ttu-miR414	TC452532	1.5	21263	1	20	487	506	UCAUCCUCAUCAUCAUCGUC	GACGAUGAUGAUGACGAUGA	Cleavage	weakly similar to UniRef100_A7L4A5 Cluster: Transducin family protein; n=1; Carica papaya|Rep: Transducin family protein - Carica papaya (Papaya), partial (77%)	1
ttu-miR414	TC426985	2.5	14913	1	21	140	160	UCAUCCUCAUCAUCAUCGUCC	GGGUGAUGAUGAUGAUGAUGA	Cleavage	homologue to UniRef100_Q0DJF8 Cluster: Os05g0292200 protein; n=2; Oryza sativa|Rep: Os05g0292200 protein - Oryza sativa subsp. japonica (Rice), partial (26%)	1
ttu-miR414	TC372619	2.5	14136	1	21	50	70	UCAUCCUCAUCAUCAUCGUCC	GGAUGAUGAUGGUGACGAUGA	Cleavage	similar to UniRef100_O73628 Cluster: Brain-2 gene; n=1; Anolis carolinensis|Rep: Brain-2 gene - Anolis carolinensis (Green anole) (American chameleon), partial (4%)	1
ttu-miR414	TC393667	2.0	12642	1	21	657	677	UCAUCCUCAUCAUCAUCGUCC	GGAUGAUGAUGCUGAGGAUGG	Translation	similar to UniRef100_Q0JN30 Cluster: Os01g0332900 protein; n=3; Oryza sativa|Rep: Os01g0332900 protein - Oryza sativa subsp. japonica (Rice), partial (55%)	1
ttu-miR414	TC375530	2.0	15434	1	21	514	534	UCAUCCUCAUCAUCAUCGUCC	GGAUGAUGAUGCUGAGGAUGG	Translation	similar to UniRef100_Q0JN30 Cluster: Os01g0332900 protein; n=3; Oryza sativa|Rep: Os01g0332900 protein - Oryza sativa subsp. japonica (Rice), partial (58%)	1
ttu-miR414	TC390797	2.0	12642	1	21	386	406	UCAUCCUCAUCAUCAUCGUCC	GGAUGAUGAUGCUGAGGAUGG	Translation	similar to UniRef100_Q0JN30 Cluster: Os01g0332900 protein; n=3; Oryza sativa|Rep: Os01g0332900 protein - Oryza sativa subsp. japonica (Rice), partial (39%)	1
ttu-miR414	TC398641	1.0	10877	1	20	770	789	UCAUCCUCAUCAUCAUCGUC	GACGAUGAAGAUGAGGAUGA	Cleavage	homologue to UniRef100_Q9ZRG0 Cluster: Heat shock protein 80; n=3; Triticum aestivum|Rep: Heat shock protein 80 - Triticum aestivum (Wheat), complete	1
ttu-miR414	TC432843	2.5	13.97	1	21	354	374	UCAUCCUCAUCAUCAUCGUCC	GGAUGAUGAUGGUGACGAUGA	Cleavage	weakly similar to UniRef100_Q0J3H0 Cluster: Os09g0114700 protein; n=1; Oryza sativa Japonica Group|Rep: Os09g0114700 protein - Oryza sativa subsp. japonica (Rice), partial (16%)	1
ttu-miR414	TC436672	2.5	14761	1	21	274	294	UCAUCCUCAUCAUCAUCGUCC	GGAUGAUGAUGAUGAAGAUGG	Cleavage	weakly similar to UniRef100_A7R112 Cluster: Chromosome chr4 scaffold_333, whole genome shotgun sequence; n=1; Vitis vinifera|Rep: Chromosome chr4 scaffold_333, whole genome shotgun sequence - Vitis vinifera (Grape), partial (11%)	1
ttu-miR414	CK207654	2.5	22199	1	21	377	397	UCAUCCUCAUCAUCAUCGUCC	GGAUGAUGGUGAUGAUGAUGA	Cleavage	weakly similar to UniRef100_Q70CE6 Cluster: Zinc finger protein; n=1; Fagus sylvatica|Rep: Zinc finger protein - Fagus sylvatica (Beechnut), partial (61%)	1
ttu-miR414	TC386408	2.0	15837	1	21	604	624	UCAUCCUCAUCAUCAUCGUCC	GGAUGAUGAUGCUGAGGAUGG	Translation	similar to UniRef100_Q0JN30 Cluster: Os01g0332900 protein; n=3; Oryza sativa|Rep: Os01g0332900 protein - Oryza sativa subsp. japonica (Rice), partial (59%)	1
ttu-miR414	CD916647	2.0	10247	1	20	16	35	UCAUCCUCAUCAUCAUCGUC	GAUGAUGAUGAUGAUGAUGA	Cleavage	similar to UniRef100_A8N589 Cluster: Predicted protein; n=1; Coprinopsis cinerea okayama7#130|Rep: Predicted protein - Coprinopsis cinerea okayama7#130, partial (3%)	1
ttu-miR414	CD883703	2.0	14.02	1	20	164	183	UCAUCCUCAUCAUCAUCGUC	GAUGAUGAUGAUGAUGAUGA	Cleavage	homologue to UniRef100_A7T6H4 Cluster: Predicted protein; n=1; Nematostella vectensis|Rep: Predicted protein - Nematostella vectensis (Starlet sea anemone), partial (15%)	1
ttu-miR414	CD862917	2.0	13.59	1	20	222	241	UCAUCCUCAUCAUCAUCGUC	GAUGAUGAUGAUGACGAUGA	Cleavage	similar to UniRef100_Q9U474 Cluster: VAB-2; n=1; Caenorhabditis elegans|Rep: VAB-2 - Caenorhabditis elegans, partial (6%)	1
ttu-miR414	TC372090	2.5	15736	1	21	1047	1067	UCAUCCUCAUCAUCAUCGUCC	GGGUGAUGAUGAUGAUGAUGA	Cleavage	similar to UniRef100_Q0DJF8 Cluster: Os05g0292200 protein; n=2; Oryza sativa|Rep: Os05g0292200 protein - Oryza sativa subsp. japonica (Rice), complete	1
ttu-miR414	BE590708	2.0	15044	1	20	20	39	UCAUCCUCAUCAUCAUCGUC	GAUGAUGAUGAUGAUGAUGA	Cleavage	UniRef100_O76970 Cluster: Aspartic acid-rich protein; n=1; Plasmodium falciparum|Rep: Aspartic acid-rich protein - Plasmodium falciparum, partial (8%)	2
ttu-miR414	BE590708	2.0	13691	1	20	41	60	UCAUCCUCAUCAUCAUCGUC	GAUGAUGAUGAUGAUGAUGA	Cleavage	UniRef100_O76970 Cluster: Aspartic acid-rich protein; n=1; Plasmodium falciparum|Rep: Aspartic acid-rich protein - Plasmodium falciparum, partial (8%)	2
ttu-miR414	TC457677	2.0	3687	1	20	1	20	UCAUCCUCAUCAUCAUCGUC	GAUGAUGAUGAUGAUGAUGA	Cleavage	similar to UniRef100_A9VVF7 Cluster: AAA ATPase containing von Willebrand factor type A (VWA)-like domain; n=1; Bacillus weihenstephanensis KBAB4|Rep: AAA ATPase containing von Willebrand factor type A (VWA)-like domain - Bacillus weihenstephanensis KBAB4, partial (9%)	2
ttu-miR414	TC457677	2.0	6483	1	20	22	41	UCAUCCUCAUCAUCAUCGUC	GAUGAUGAUGAUGACGAUGA	Cleavage	similar to UniRef100_A9VVF7 Cluster: AAA ATPase containing von Willebrand factor type A (VWA)-like domain; n=1; Bacillus weihenstephanensis KBAB4|Rep: AAA ATPase containing von Willebrand factor type A (VWA)-like domain - Bacillus weihenstephanensis KBAB4, partial (9%)	2
ttu-miR414	TC436811	2.0	13533	1	20	429	448	UCAUCCUCAUCAUCAUCGUC	GAUGAUGAUGAUGAUGAUGA	Cleavage		1
ttu-miR414	CD899529	2.0	8328	1	20	404	423	UCAUCCUCAUCAUCAUCGUC	GAUGAUGAUGAUGAUGAUGA	Cleavage		1
ttu-miR414	TC429168	2.0	10.3	1	20	465	484	UCAUCCUCAUCAUCAUCGUC	GAUGAUGAUGAUGAUGAUGA	Cleavage		1
ttu-miR414	CA694005	2.5	11107	1	21	144	164	UCAUCCUCAUCAUCAUCGUCC	GGACGAUGACGAUGAAGAUGA	Cleavage	similar to UniRef100_Q6H884 Cluster: Aspartic acid-rich protein aspolin1-like protein; n=1; Oryza sativa Japonica Group|Rep: Aspartic acid-rich protein aspolin1-like protein - Oryza sativa subsp. japonica (Rice), partial (13%)	1
ttu-miR414	CA626201	2.5	6692	1	21	538	558	UCAUCCUCAUCAUCAUCGUCC	GGAUGAUGAAGAUGAGGAUGN	Cleavage	similar to UniRef100_A7PEB2 Cluster: Chromosome chr11 scaffold_13, whole genome shotgun sequence; n=1; Vitis vinifera|Rep: Chromosome chr11 scaffold_13, whole genome shotgun sequence - Vitis vinifera (Grape), partial (51%)	1
ttu-miR414	GH727270	2.0	14819	1	20	356	375	UCAUCCUCAUCAUCAUCGUC	GAUGAUGAUGAUGACGAUGA	Cleavage	weakly similar to UniRef100_A7PCA3 Cluster: Chromosome chr2 scaffold_11, whole genome shotgun sequence; n=1; Vitis vinifera|Rep: Chromosome chr2 scaffold_11, whole genome shotgun sequence - Vitis vinifera (Grape), partial (35%)	1
ttu-miR414	TC439345	2.0	19022	1	20	362	381	UCAUCCUCAUCAUCAUCGUC	GAUGAUGAUGAUGAUGAUGA	Cleavage	weakly similar to UniRef100_A9XNI9 Cluster: Protein kinase family protein; n=1; Sonneratia apetala|Rep: Protein kinase family protein - Sonneratia apetala, partial (57%)	1
ttu-miR414	TC411192	2.0	10848	1	20	154	173	UCAUCCUCAUCAUCAUCGUC	GAUGAUGAUGAUGAUGAUGA	Cleavage	UniRef100_A7UTY6 Cluster: AGAP005940-PA; n=1; Anopheles gambiae str. PEST|Rep: AGAP005940-PA - Anopheles gambiae str. PEST, partial (3%)	1
ttu-miR414	CK204784	1.5	12405	1	20	274	293	UCAUCCUCAUCAUCAUCGUC	GAUGAUGAAGAUGAGGAUGA	Cleavage	similar to UniRef100_Q6H884 Cluster: Aspartic acid-rich protein aspolin1-like protein; n=1; Oryza sativa Japonica Group|Rep: Aspartic acid-rich protein aspolin1-like protein - Oryza sativa subsp. japonica (Rice), partial (25%)	1
ttu-miR414	CK205141	1.5	12405	1	20	274	293	UCAUCCUCAUCAUCAUCGUC	GAUGAUGAAGAUGAGGAUGA	Cleavage	similar to UniRef100_Q6H884 Cluster: Aspartic acid-rich protein aspolin1-like protein; n=1; Oryza sativa Japonica Group|Rep: Aspartic acid-rich protein aspolin1-like protein - Oryza sativa subsp. japonica (Rice), partial (25%)	1
ttu-miR414	TC442986	2.0	14769	1	20	489	508	UCAUCCUCAUCAUCAUCGUC	GAUGAUGAUGAUGAUGAUGA	Cleavage		1
ttu-miR414	CJ638988	2.0	16829	1	20	98	117	UCAUCCUCAUCAUCAUCGUC	GAUGAUGAUGAUGAGGAGGA	Cleavage	weakly similar to UniRef100_Q84TG5 Cluster: At1g03530; n=1; Arabidopsis thaliana|Rep: At1g03530 - Arabidopsis thaliana (Mouse-ear cress), partial (19%)	1
ttu-miR414	TC439713	1.5	9588	1	20	310	329	UCAUCCUCAUCAUCAUCGUC	GAUGAUGAUGACGAGGAUGA	Translation	weakly similar to UniRef100_A5K744 Cluster: Pv-fam-h protein; n=1; Plasmodium vivax|Rep: Pv-fam-h protein - Plasmodium vivax, partial (6%)	1
ttu-miR414	CD891478	2.0	10839	1	20	182	201	UCAUCCUCAUCAUCAUCGUC	GAUGAUGAUGAUGAUGAUGA	Cleavage		1
ttu-miR414	TC409523	2.0	9613	1	20	461	480	UCAUCCUCAUCAUCAUCGUC	GAUGAUGAUGAUGAAGAUGA	Cleavage	weakly similar to UniRef100_A9VVF7 Cluster: AAA ATPase containing von Willebrand factor type A (VWA)-like domain; n=1; Bacillus weihenstephanensis KBAB4|Rep: AAA ATPase containing von Willebrand factor type A (VWA)-like domain - Bacillus weihenstephanensis KBAB4, partial (20%)	2
ttu-miR414	TC409523	2.0	13234	1	20	611	630	UCAUCCUCAUCAUCAUCGUC	GACGAUGAUGAUGAUGGUGA	Cleavage	weakly similar to UniRef100_A9VVF7 Cluster: AAA ATPase containing von Willebrand factor type A (VWA)-like domain; n=1; Bacillus weihenstephanensis KBAB4|Rep: AAA ATPase containing von Willebrand factor type A (VWA)-like domain - Bacillus weihenstephanensis KBAB4, partial (20%)	2
ttu-miR414	TC387012	2.0	12058	1	20	270	289	UCAUCCUCAUCAUCAUCGUC	GAUGAUGAUGAUGAUGAUGA	Cleavage	weakly similar to UniRef100_A7PCA3 Cluster: Chromosome chr2 scaffold_11, whole genome shotgun sequence; n=1; Vitis vinifera|Rep: Chromosome chr2 scaffold_11, whole genome shotgun sequence - Vitis vinifera (Grape), partial (42%)	1
ttu-miR414	TC425409	2.0	10973	1	20	486	505	UCAUCCUCAUCAUCAUCGUC	GACGGUGAUGAUGAUGAUGA	Cleavage	similar to UniRef100_Q2TSD4 Cluster: Trehalose 6-phosphate synthase; n=1; Gossypium hirsutum|Rep: Trehalose 6-phosphate synthase - Gossypium hirsutum (Upland cotton) (Gossypium mexicanum), partial (13%)	1
ttu-miR414	TC400438	2.0	14709	1	20	587	606	UCAUCCUCAUCAUCAUCGUC	GAUGAUGAUGAUGACGAUGA	Cleavage	UniRef100_A9LRZ1 Cluster: Vacuolar H+-pyrophosphatase; n=1; Triticum aestivum|Rep: Vacuolar H+-pyrophosphatase - Triticum aestivum (Wheat), partial (14%)	1
ttu-miR414	TC392241	2.0	13649	1	20	291	310	UCAUCCUCAUCAUCAUCGUC	GAUGAUGAUGAUGAUGAUGA	Cleavage	similar to UniRef100_Q2R2Z3 Cluster: Expressed protein; n=1; Oryza sativa Japonica Group|Rep: Expressed protein - Oryza sativa subsp. japonica (Rice), partial (21%)	1
ttu-miR414	TC393941	2.0	20757	1	20	640	659	UCAUCCUCAUCAUCAUCGUC	GAUGAUGAUGAUGAUGAUGA	Cleavage	homologue to UniRef100_O81331 Cluster: Vacuolar invertase; n=1; Triticum aestivum|Rep: Vacuolar invertase - Triticum aestivum (Wheat), partial (27%)	1
ttu-miR414	TC406167	2.0	16735	1	20	59	78	UCAUCCUCAUCAUCAUCGUC	GAUGAUGAUGAUGAAGAUGA	Cleavage	similar to UniRef100_Q5N738 Cluster: Ribosomal protein-like; n=1; Oryza sativa Japonica Group|Rep: Ribosomal protein-like - Oryza sativa subsp. japonica (Rice), partial (32%)	1
ttu-miR414	CV771354	2.0	17868	1	20	417	436	UCAUCCUCAUCAUCAUCGUC	GAUGAUGAUGAUGACGAUGA	Cleavage	homologue to UniRef100_A3RCW1 Cluster: Translation initiation factor eIF5; n=1; Triticum aestivum|Rep: Translation initiation factor eIF5 - Triticum aestivum (Wheat), partial (42%)	1
ttu-miR414	TC394020	2.0	17317	1	20	448	467	UCAUCCUCAUCAUCAUCGUC	GACGAUGAUGAUGGUGAUGA	Cleavage	similar to UniRef100_A9VVF7 Cluster: AAA ATPase containing von Willebrand factor type A (VWA)-like domain; n=1; Bacillus weihenstephanensis KBAB4|Rep: AAA ATPase containing von Willebrand factor type A (VWA)-like domain - Bacillus weihenstephanensis KBAB4, partial (21%)	1
ttu-miR414	CJ720689	2.0	20151	1	20	167	186	UCAUCCUCAUCAUCAUCGUC	GGCGAUGAUGAUGAUGAUGA	Cleavage	UniRef100_Q77IW3 Cluster: ORF91; n=3; Nucleopolyhedrovirus|Rep: ORF91 - Helicoverpa zea SNPV, partial (7%)	1
ttu-miR414	TC386481	1.5	12.73	1	20	301	320	UCAUCCUCAUCAUCAUCGUC	GAUGAUGAAGAUGAGGAUGA	Cleavage	weakly similar to UniRef100_Q6H884 Cluster: Aspartic acid-rich protein aspolin1-like protein; n=1; Oryza sativa Japonica Group|Rep: Aspartic acid-rich protein aspolin1-like protein - Oryza sativa subsp. japonica (Rice), partial (40%)	2
ttu-miR414	TC386481	1.5	7665	1	20	499	518	UCAUCCUCAUCAUCAUCGUC	GAUGAUGAUGACGAGGAUGA	Translation	weakly similar to UniRef100_Q6H884 Cluster: Aspartic acid-rich protein aspolin1-like protein; n=1; Oryza sativa Japonica Group|Rep: Aspartic acid-rich protein aspolin1-like protein - Oryza sativa subsp. japonica (Rice), partial (40%)	2
ttu-miR414	TC459511	2.0	6365	1	20	471	490	UCAUCCUCAUCAUCAUCGUC	GAUGAUGAUGAUGACGAUGA	Cleavage	similar to UniRef100_Q80E23 Cluster: C3L protein; n=1; Cowpox virus|Rep: C3L protein - Cowpox virus (CPV), partial (7%)	1
ttu-miR414	TC379905	2.0	11.52	1	20	334	353	UCAUCCUCAUCAUCAUCGUC	GAUGAUGAUGAUGAUGAUGA	Cleavage	weakly similar to UniRef100_A7PCA3 Cluster: Chromosome chr2 scaffold_11, whole genome shotgun sequence; n=1; Vitis vinifera|Rep: Chromosome chr2 scaffold_11, whole genome shotgun sequence - Vitis vinifera (Grape), partial (72%)	1
ttu-miR414	TC451285	2.0	12533	1	20	755	774	UCAUCCUCAUCAUCAUCGUC	GAUGAUGAUGAUGAUGAUGA	Cleavage	similar to UniRef100_A7LH72 Cluster: GEM-like 1; n=1; Vitis vinifera|Rep: GEM-like 1 - Vitis vinifera (Grape), partial (51%)	1
ttu-miR414	TC420650	2.0	15827	1	20	400	419	UCAUCCUCAUCAUCAUCGUC	GAUGAUGAUGAUGAUGAUGA	Cleavage	similar to UniRef100_Q2R2Z3 Cluster: Expressed protein; n=1; Oryza sativa Japonica Group|Rep: Expressed protein - Oryza sativa subsp. japonica (Rice), partial (31%)	2
ttu-miR414	TC420650	2.0	13096	1	20	422	441	UCAUCCUCAUCAUCAUCGUC	GAUGAUGAUGAUGAUGAUGA	Cleavage	similar to UniRef100_Q2R2Z3 Cluster: Expressed protein; n=1; Oryza sativa Japonica Group|Rep: Expressed protein - Oryza sativa subsp. japonica (Rice), partial (31%)	2
ttu-miR414	TC436184	2.5	10212	1	21	350	370	UCAUCCUCAUCAUCAUCGUCC	GCACGAUGAUGAUGAUGAUGA	Cleavage		1
ttu-miR414	TC407834	2.0	14365	1	20	82	101	UCAUCCUCAUCAUCAUCGUC	GAUGAUGAUGAUGACGAUGA	Cleavage	weakly similar to UniRef100_A7PCA3 Cluster: Chromosome chr2 scaffold_11, whole genome shotgun sequence; n=1; Vitis vinifera|Rep: Chromosome chr2 scaffold_11, whole genome shotgun sequence - Vitis vinifera (Grape), partial (69%)	1
ttu-miR414	TC370812	1.5	8413	1	20	216	235	UCAUCCUCAUCAUCAUCGUC	GAUGAUGAGGAUGAGGAUGA	Cleavage	similar to UniRef100_Q0DIP0 Cluster: Os05g0373700 protein; n=2; Oryza sativa Japonica Group|Rep: Os05g0373700 protein - Oryza sativa subsp. japonica (Rice), partial (77%)	1
ttu-miR414	TC378391	2.0	16878	1	20	276	295	UCAUCCUCAUCAUCAUCGUC	GAUGAUGAUGAUGAGGAGGA	Cleavage		1
ttu-miR414	TC442810	2.5	21673	1	21	361	381	UCAUCCUCAUCAUCAUCGUCC	GGUUGGUGAUGGUGAGGAUGA	Cleavage	similar to UniRef100_Q42847 Cluster: Lipoxygenase 2; n=1; Hordeum vulgare subsp. vulgare|Rep: Lipoxygenase 2 - Hordeum vulgare var. distichum (Two-rowed barley), partial (5%)	1
ttu-miR414	TC419526	2.0	10645	1	20	897	916	UCAUCCUCAUCAUCAUCGUC	GAUGAUGAUGAUGAUGAUGA	Cleavage	similar to UniRef100_Q0JRC1 Cluster: Os01g0109300 protein; n=1; Oryza sativa Japonica Group|Rep: Os01g0109300 protein - Oryza sativa subsp. japonica (Rice), partial (26%)	1
ttu-miR414	TC432437	2.0	14566	1	20	373	392	UCAUCCUCAUCAUCAUCGUC	GAUGAUGAUGAUGAUGAUGA	Cleavage	similar to UniRef100_A7PYL2 Cluster: Chromosome chr12 scaffold_38, whole genome shotgun sequence; n=1; Vitis vinifera|Rep: Chromosome chr12 scaffold_38, whole genome shotgun sequence - Vitis vinifera (Grape), partial (29%)	1
ttu-miR414	TC380653	2.0	17805	1	20	133	152	UCAUCCUCAUCAUCAUCGUC	GAUGAUGAUGAUGACGAUGA	Cleavage	homologue to UniRef100_A3RCW1 Cluster: Translation initiation factor eIF5; n=1; Triticum aestivum|Rep: Translation initiation factor eIF5 - Triticum aestivum (Wheat), partial (59%)	1
ttu-miR414	TC374259	2.0	15842	1	20	316	335	UCAUCCUCAUCAUCAUCGUC	GAUGAUGAUGAUGACGAUGA	Cleavage	weakly similar to UniRef100_A7PCA3 Cluster: Chromosome chr2 scaffold_11, whole genome shotgun sequence; n=1; Vitis vinifera|Rep: Chromosome chr2 scaffold_11, whole genome shotgun sequence - Vitis vinifera (Grape), partial (73%)	1
ttu-miR414	TC374669	1.5	12405	1	20	522	541	UCAUCCUCAUCAUCAUCGUC	GAUGAUGAAGAUGAGGAUGA	Cleavage	similar to UniRef100_Q6VBJ4 Cluster: Epa5p; n=1; Candida glabrata|Rep: Epa5p - Candida glabrata (Yeast) (Torulopsis glabrata), partial (7%)	2
ttu-miR414	TC374669	1.5	7665	1	20	720	739	UCAUCCUCAUCAUCAUCGUC	GAUGAUGAUGACGAGGAUGA	Translation	similar to UniRef100_Q6VBJ4 Cluster: Epa5p; n=1; Candida glabrata|Rep: Epa5p - Candida glabrata (Yeast) (Torulopsis glabrata), partial (7%)	2
ttu-miR414	TC453645	2.0	12471	1	20	50	69	UCAUCCUCAUCAUCAUCGUC	GAUGAUGAUGAUGAUGAUGA	Cleavage	homologue to UniRef100_Q84LS4 Cluster: Superal1; n=1; Zea mays|Rep: Superal1 - Zea mays (Maize), partial (84%)	1
ttu-miR414	TC439104	2.0	9367	1	20	459	478	UCAUCCUCAUCAUCAUCGUC	GAUGAUGAUGAUGAUGAUGA	Cleavage		1
ttu-miR414	CK217689	1.5	9359	1	20	248	267	UCAUCCUCAUCAUCAUCGUC	GAUGAUGAAGAUGAGGAUGA	Cleavage	similar to UniRef100_A9VVF7 Cluster: AAA ATPase containing von Willebrand factor type A (VWA)-like domain; n=1; Bacillus weihenstephanensis KBAB4|Rep: AAA ATPase containing von Willebrand factor type A (VWA)-like domain - Bacillus weihenstephanensis KBAB4, partial (20%)	2
ttu-miR414	CK217689	2.0	15652	1	20	392	411	UCAUCCUCAUCAUCAUCGUC	GACGAUGAUGAUGGUGAUGA	Cleavage	similar to UniRef100_A9VVF7 Cluster: AAA ATPase containing von Willebrand factor type A (VWA)-like domain; n=1; Bacillus weihenstephanensis KBAB4|Rep: AAA ATPase containing von Willebrand factor type A (VWA)-like domain - Bacillus weihenstephanensis KBAB4, partial (20%)	2
ttu-miR414	CA663425	2.5	14371	1	21	306	326	UCAUCCUCAUCAUCAUCGUCC	GCACGAUGAUGAUGAUGAUGA	Cleavage	UniRef100_Q1ZY11 Cluster: Fgenesh protein 101; n=1; Beta vulgaris|Rep: Fgenesh protein 101 - Beta vulgaris, partial (1%)	1
ttu-miR414	CA629691	2.5	15808	1	21	321	341	UCAUCCUCAUCAUCAUCGUCC	GCACGAUGAUGAUGAUGAUGA	Cleavage		1
ttu-miR414	TC404930	1.5	9278	1	20	780	799	UCAUCCUCAUCAUCAUCGUC	GAUGAUGAAGAUGAGGAUGA	Cleavage	homologue to UniRef100_Q9ZRG0 Cluster: Heat shock protein 80; n=3; Triticum aestivum|Rep: Heat shock protein 80 - Triticum aestivum (Wheat), partial (38%)	1
ttu-miR414	TC452948	2.0	19727	1	20	507	526	UCAUCCUCAUCAUCAUCGUC	GAUGAUGAUGAUGAGGAGGA	Cleavage		1
ttu-miR414	TC450557	2.0	20908	1	21	172	192	UCAUCCUCAUCAUCAUCGUCC	GGACGAUGACGACGAGGAUGA	Translation		1
ttu-miR414	CA608707	2.5	24195	1	20	176	195	UCAUCCUCAUCAUCAUCGUC	CUCGAUGAUGAUGAGGAUGG	Cleavage	similar to UniRef100_Q8LRF5 Cluster: Autophagy-related protein 3; n=1; Oryza sativa Japonica Group|Rep: Autophagy-related, partial (35%)	1
ttu-miR414	TC374898	2.0	11739	1	20	824	843	UCAUCCUCAUCAUCAUCGUC	GAUGAUGAUGAUGACGAUGA	Cleavage	homologue to UniRef100_Q0Z9V9 Cluster: Histone acetyltransferase HAT2; n=1; Triticum aestivum|Rep: Histone acetyltransferase HAT2 - Triticum aestivum (Wheat), partial (23%)	1
ttu-miR414	TC419219	3.0	14468	1	21	1471	1491	UCAUCCUCAUCAUCAUCGUCC	GGAUGAUGAUGAUGAUGAUGC	Cleavage	homologue to UniRef100_Q9FXT9 Cluster: 26S protease regulatory subunit 7; n=4; Oryza sativa|Rep: 26S protease regulatory subunit 7 - Oryza sativa subsp. japonica (Rice), complete	1
ttu-miR414	TC409552	2.5	18149	1	21	417	437	UCAUCCUCAUCAUCAUCGUCC	GGACGAUGAGGAUGAUGAUGA	Cleavage		1
ttu-miR414	TC404134	2.0	12058	1	20	520	539	UCAUCCUCAUCAUCAUCGUC	GAUGAUGAUGAUGAUGAUGA	Cleavage	weakly similar to UniRef100_A7PCA3 Cluster: Chromosome chr2 scaffold_11, whole genome shotgun sequence; n=1; Vitis vinifera|Rep: Chromosome chr2 scaffold_11, whole genome shotgun sequence - Vitis vinifera (Grape), partial (54%)	1
ttu-miR414	GH727225	2.0	10809	1	21	388	408	UCAUCCUCAUCAUCAUCGUCC	GGACGAAGAUGAGGAGGAUGA	Translation	weakly similar to UniRef100_UPI0000141A8E Cluster: tetra-peptide repeat homeobox-like (TPRXL) on chromosome 3; n=1; Homo sapiens|Rep: tetra-peptide repeat homeobox-like (TPRXL) on chromosome 3 - Homo sapiens, partial (34%)	1
ttu-miR414	TC406415	2.0	9068	1	21	219	239	UCAUCCUCAUCAUCAUCGUCC	GGAGGAUGAGGAUGAGGAUGA	Cleavage	similar to UniRef100_Q7Y180 Cluster: Acidic leucine-rich nuclear phosphoprotein 32-related protein 2; n=3; Oryza sativa|Rep: Acidic leucine-rich nuclear phosphoprotein 32-related protein 2 - Oryza sativa subsp. japonica (Rice), partial (47%)	1
ttu-miR414	TC418998	2.0	10805	1	20	9	28	UCAUCCUCAUCAUCAUCGUC	GAUGAUGAUGAUGACGAUGA	Cleavage	homologue to UniRef100_A3RCW1 Cluster: Translation initiation factor eIF5; n=1; Triticum aestivum|Rep: Translation initiation factor eIF5 - Triticum aestivum (Wheat), partial (50%)	1
ttu-miR414	CJ655795	2.0	7037	1	21	457	477	UCAUCCUCAUCAUCAUCGUCC	GGACGACGAUGAUAAGGAUGA	Cleavage		2
ttu-miR414	CJ655795	2.5	6155	1	21	538	558	UCAUCCUCAUCAUCAUCGUCC	GGACGACGAUGAUGAGAAUGA	Cleavage		2
ttu-miR414	GH723346	2.5	15541	1	21	201	221	UCAUCCUCAUCAUCAUCGUCC	GCACGAUGAUGAUGAUGAUGA	Cleavage	similar to UniRef100_Q8RVZ8 Cluster: Ferredoxin-NADP(H) oxidoreductase; n=1; Triticum aestivum|Rep: Ferredoxin-NADP(H) oxidoreductase - Triticum aestivum (Wheat), partial (31%)	1
ttu-miR414	CA497801	3.0	11724	1	21	529	549	UCAUCCUCAUCAUCAUCGUCC	GGACGAUGAUGAUGACGACGA	Cleavage	similar to UniRef100_Q0DKN6 Cluster: Os05g0151400 protein; n=2; Oryza sativa Japonica Group|Rep: Os05g0151400 protein - Oryza sativa subsp. japonica (Rice), partial (14%)	1
ttu-miR414	TC387341	2.5	22072	1	21	466	486	UCAUCCUCAUCAUCAUCGUCC	GGACGAUGAGGAUGAUGAUGA	Cleavage	similar to UniRef100_A8ISY3 Cluster: Predicted protein; n=1; Chlamydomonas reinhardtii|Rep: Predicted protein - Chlamydomonas reinhardtii, partial (4%)	1
ttu-miR414	TC377992	2.5	18149	1	21	463	483	UCAUCCUCAUCAUCAUCGUCC	GGACGAUGAGGAUGAUGAUGA	Cleavage	similar to UniRef100_A8J5A8 Cluster: RING zinc finger protein; n=1; Chlamydomonas reinhardtii|Rep: RING zinc finger protein - Chlamydomonas reinhardtii, partial (3%)	1
ttu-miR414	TC383836	2.0	5083	1	21	331	351	UCAUCCUCAUCAUCAUCGUCC	GGAGGAUGAAGAUGAGGAUGA	Cleavage	similar to UniRef100_Q70Z20 Cluster: Nucleosome assembly protein 1-like protein 2; n=1; Oryza sativa|Rep: Nucleosome assembly protein 1-like protein 2 - Oryza sativa (Rice), partial (41%)	1
ttu-miR414	TC378636	2.0	23832	1	20	1721	1740	UCAUCCUCAUCAUCAUCGUC	GAUGAUGAUGAUGAUGAUGA	Cleavage	homologue to UniRef100_O81331 Cluster: Vacuolar invertase; n=1; Triticum aestivum|Rep: Vacuolar invertase - Triticum aestivum (Wheat), complete	1
ttu-miR414	TC393697	2.5	23475	1	21	485	505	UCAUCCUCAUCAUCAUCGUCC	GGACGAUGAGGAUGAUGAUGA	Cleavage	similar to UniRef100_Q7QEL7 Cluster: AGAP000049-PA; n=1; Anopheles gambiae str. PEST|Rep: AGAP000049-PA - Anopheles gambiae str. PEST, partial (8%)	1
ttu-miR414	TC415626	2.0	16011	1	20	20	39	UCAUCCUCAUCAUCAUCGUC	GAUGAUGAUGAUGAGGACGA	Cleavage	similar to UniRef100_A7NUJ6 Cluster: Chromosome chr18 scaffold_1, whole genome shotgun sequence; n=1; Vitis vinifera|Rep: Chromosome chr18 scaffold_1, whole genome shotgun sequence - Vitis vinifera (Grape), partial (17%)	1
ttu-miR414	TC460545	3.0	15571	1	21	673	693	UCAUCCUCAUCAUCAUCGUCC	GGAUGAUGGUGGUGAAGAUGA	Cleavage	similar to UniRef100_Q4T334 Cluster: Chromosome undetermined SCAF10125, whole genome shotgun sequence; n=1; Tetraodon nigroviridis|Rep: Chromosome undetermined SCAF10125, whole genome shotgun sequence - Tetraodon nigroviridis (Green puffer), partial (4%)	1
ttu-miR414	TC373667	2.5	13185	1	20	8	27	UCAUCCUCAUCAUCAUCGUC	UUCGAUGAUGAUGAGGAUGG	Cleavage	similar to UniRef100_A7PKE9 Cluster: Autophagy-related protein 3; n=1; Vitis vinifera|Rep: Autophagy-related protein 3 - Vitis vinifera (Grape), partial (53%)	1
ttu-miR414	TC414607	2.0	7944	1	20	1055	1074	UCAUCCUCAUCAUCAUCGUC	GAUGAUGAUGAUGAUGAUGA	Cleavage	similar to UniRef100_Q9LHS2 Cluster: Emb|CAB77600.1; n=1; Arabidopsis thaliana|Rep: Emb|CAB77600.1 - Arabidopsis thaliana (Mouse-ear cress), partial (45%)	1
ttu-miR414	TC390044	2.5	12107	1	20	959	978	UCAUCCUCAUCAUCAUCGUC	UCUGAUGAUGAUGAGGAUGA	Cleavage	similar to UniRef100_Q0JQ75 Cluster: Os01g0178100 protein; n=1; Oryza sativa Japonica Group|Rep: Os01g0178100 protein - Oryza sativa subsp. japonica (Rice), partial (53%)	1
ttu-miR414	DR045101	2.0	20592	1	21	403	423	UCAUCCUCAUCAUCAUCGUCC	GGACGACGACGAUGAGGAUGA	Cleavage	UniRef100_Q0ULD0 Cluster: Nascent polypeptide-associated complex subunit beta; n=1; Phaeosphaeria nodorum|Rep: Nascent polypeptide-associated complex subunit beta - Phaeosphaeria nodorum (Septoria nodorum), complete	1
ttu-miR414	TC428935	2.5	11.96	1	21	732	752	UCAUCCUCAUCAUCAUCGUCC	GCACGAUGAUGAUGAGGACGA	Cleavage	similar to UniRef100_Q6Z2V1 Cluster: Glycine-rich protein-like; n=1; Oryza sativa Japonica Group|Rep: Glycine-rich protein-like - Oryza sativa subsp. japonica (Rice), partial (68%)	1
ttu-miR414	TC375181	2.5	11146	1	21	386	406	UCAUCCUCAUCAUCAUCGUCC	GGACGAUGACGAUGAGGACGA	Cleavage	similar to UniRef100_A9P711 Cluster: Phosphoinositide-specific phospholipase C; n=1; Zea mays|Rep: Phosphoinositide-specific phospholipase C - Zea mays (Maize), partial (42%)	1
ttu-miR414	TC436140	2.0	11055	1	21	351	371	UCAUCCUCAUCAUCAUCGUCC	GGACGAAGAUGAGGAGGAUGA	Translation	similar to UniRef100_Q7F0H9 Cluster: Nucleolin-related protein NRP-like; n=1; Oryza sativa Japonica Group|Rep: Nucleolin-related protein NRP-like - Oryza sativa subsp. japonica (Rice), partial (22%)	1
ttu-miR414	TC425307	2.0	5692	1	21	402	422	UCAUCCUCAUCAUCAUCGUCC	GGACGACGAUGAUAAGGAUGA	Cleavage	similar to UniRef100_Q4ABY4 Cluster: 4D11_3; n=1; Brassica rapa subsp. pekinensis|Rep: 4D11_3 - Brassica rapa subsp. pekinensis (Chinese cabbage), partial (98%)	2
ttu-miR414	TC425307	2.0	3697	1	21	426	446	UCAUCCUCAUCAUCAUCGUCC	GGACGACGAUGAUAAGGAUGA	Cleavage	similar to UniRef100_Q4ABY4 Cluster: 4D11_3; n=1; Brassica rapa subsp. pekinensis|Rep: 4D11_3 - Brassica rapa subsp. pekinensis (Chinese cabbage), partial (98%)	2
ttu-miR414	TC379796	2.0	2803	1	21	635	655	UCAUCCUCAUCAUCAUCGUCC	GGAGGAUGAAGAUGAGGAUGA	Cleavage	homologue to UniRef100_Q70Z20 Cluster: Nucleosome assembly protein 1-like protein 2; n=1; Oryza sativa|Rep: Nucleosome assembly protein 1-like protein 2 - Oryza sativa (Rice), partial (66%)	1
ttu-miR414	GH730957	2.5	20178	1	20	135	154	UCAUCCUCAUCAUCAUCGUC	UAUGGUGAUGAUGAGGAUGG	Cleavage	weakly similar to UniRef100_A7PCQ7 Cluster: Chromosome chr17 scaffold_12, whole genome shotgun sequence; n=1; Vitis vinifera|Rep: Chromosome chr17 scaffold_12, whole genome shotgun sequence - Vitis vinifera (Grape), partial (14%)	1
ttu-miR414	TC442780	3.0	17377	1	21	512	532	UCAUCCUCAUCAUCAUCGUCC	GGACGAUGAUGAUGAUGCUGA	Cleavage	similar to UniRef100_Q2RA23 Cluster: Expressed protein; n=1; Oryza sativa Japonica Group|Rep: Expressed protein - Oryza sativa subsp. japonica (Rice), partial (38%)	1
ttu-miR444a	TC368997	0.0	21.08	1	21	381	401	UGCAGUUGCUGCCUCAAGCUU	AAGCUUGAGGCAGCAACUGCA	Cleavage	UniRef100_A9J238 Cluster: MIKC-type MADS-box transcription factor WM32B; n=1; Triticum aestivum|Rep: MIKC-type MADS-box transcription factor WM32B - Triticum aestivum (Wheat), complete	1
ttu-miR444a	TC396893	0.0	18444	1	21	177	197	UGCAGUUGCUGCCUCAAGCUU	GAGCUUGAGGCAGCAACUGCA	Cleavage	similar to UniRef100_Q84SC7 Cluster: Zinc finger (C3HC4-type RING finger) protein-like; n=1; Oryza sativa Japonica Group|Rep: Zinc finger (C3HC4-type RING finger) protein-like - Oryza sativa subsp. japonica (Rice), partial (29%)	1
ttu-miR444a	TC403194	0.5	23921	1	21	1330	1350	UGCAGUUGCUGCCUCAAGCUU	GAGCUUGAGGCAGCAGCUGCA	Cleavage	similar to UniRef100_Q84SC7 Cluster: Zinc finger (C3HC4-type RING finger) protein-like; n=1; Oryza sativa Japonica Group|Rep: Zinc finger (C3HC4-type RING finger) protein-like - Oryza sativa subsp. japonica (Rice), partial (47%)	1
ttu-miR444a	CA484682	2.0	19373	1	21	115	135	UGCAGUUGCUGCCUCAAGCUU	AAGCAUGAGGCAGGAACUGCA	Cleavage		1
ttu-miR444a	TC424265	2.0	19459	1	21	376	396	UGCAGUUGCUGCCUCAAGCUU	AAGCUUGAGACAACAACUGCA	Translation	homologue to UniRef100_A9J228 Cluster: MIKC-type MADS-box transcription factor WM30; n=1; Triticum aestivum|Rep: MIKC-type MADS-box transcription factor WM30 - Triticum aestivum (Wheat), partial (59%)	1
ttu-miR444a	CN011704	2.0	15748	1	21	96	116	UGCAGUUGCUGCCUCAAGCUU	GAGCUAGAGGCAGCAGCUGUA	Cleavage		1
ttu-miR444a	NP9351348	2.5	15541	1	21	349	369	UGCAGUUGCUGCCUCAAGCUU	AACCUUGAGGCAGCAAGUGCA	Cleavage	GB|DQ512329.1|ABF57913.1 MADS-box transcription factor TaAGL6	1
ttu-miR444a	TC370370	2.0	17684	1	21	406	426	UGCAGUUGCUGCCUCAAGCUU	AAGCUUGAGACAACAACUGCA	Translation	UniRef100_A9J228 Cluster: MIKC-type MADS-box transcription factor WM30; n=1; Triticum aestivum|Rep: MIKC-type MADS-box transcription factor WM30 - Triticum aestivum (Wheat), complete	1
ttu-miR444a	TC368730	2.5	17875	1	21	458	478	UGCAGUUGCUGCCUCAAGCUU	AACCUUGAGGCAGCAAGUGCA	Cleavage	homologue to UniRef100_A9J232 Cluster: MIKC-type MADS-box transcription factor WM31B; n=1; Triticum aestivum|Rep: MIKC-type MADS-box transcription factor WM31B - Triticum aestivum (Wheat), complete	1
ttu-miR444a	TC446683	2.5	17751	1	21	538	558	UGCAGUUGCUGCCUCAAGCUU	AAGCUUCAGGCAGCAGCUGUG	Cleavage	UniRef100_P07398 Cluster: Ribulose bisphosphate carboxylase small chain clone 512; n=2; Triticum aestivum|Rep: Ribulose bisphosphate carboxylase small chain clone 512 - Triticum aestivum (Wheat), partial (93%)	1
ttu-miR444a	CA649090	2.5	22.34	1	20	310	329	UGCAGUUGCUGCCUCAAGCU	AGCUUGAGGCAGUAGCUGAA	Cleavage	similar to UniRef100_A7PTF9 Cluster: Chromosome chr8 scaffold_29, whole genome shotgun sequence; n=1; Vitis vinifera|Rep: Chromosome chr8 scaffold_29, whole genome shotgun sequence - Vitis vinifera (Grape), partial (25%)	1
ttu-miR444a	DR733291	2.0	19092	1	20	634	653	UGCAGUUGCUGCCUCAAGCU	AGCUGGAGGUGGCAACUGCA	Cleavage	similar to UniRef100_Q0DH02 Cluster: Os05g0499500 protein; n=2; Oryza sativa|Rep: Os05g0499500 protein - Oryza sativa subsp. japonica (Rice), partial (5%)	1
ttu-miR444a	CK171762	3.0	12684	1	21	1063	1083	UGCAGUUGCUGCCUCAAGCUU	GAGUUUGAGGCGGUAAUUGCN	Cleavage	similar to UniRef100_Q1E9F8 Cluster: Predicted protein; n=1; Coccidioides immitis|Rep: Predicted protein - Coccidioides immitis, partial (22%)	1
ttu-miR444a	TC438971	2.0	21.78	1	21	83	103	UGCAGUUGCUGCCUCAAGCUU	GAGCAUGAGGCAACAACUGCA	Translation		1
[truncated: 763 more rows]

## Sheet: 3
Predicted target genes of conserved Triticum turgidum subsp. Durum miRNAs using Hordeum vulgare unigenes from DFCI Gene Index (HVGI)
[truncated: 1,151 more rows]

[truncated: 3 more sheets: 4, 5, 6]
